# Supplementary material for: Oblique and rippled heliosphere structures from the Interstellar Boundary Explorer
Source: Nat Astron. 2022 Oct 10;6(12):1398–413. doi: 10.1038/s41550-022-01798-6 (PMC9744672; doi:10.1038/s41550-022-01798-6)
Supplement: Source Data Fig. 4a,c — Initial ENA response times for ESA 4 and their uncertainties from Fig. 4. [file 41550_2022_1798_MOESM1_ESM.txt]

### Initial ENA response times for ESA 4 - Zirnstein et al. (2022)
#
# Column definitions:
# (1) longitude, (2) latitude, (3) initial ENA response time since 2014.78, (4) uncertainty
#
# Variable descriptions:
# longitude: range = [3, 357] deg in steps of 6 deg
# latitude: range = [-87, 87] deg in steps of 6 deg
# time: units = yr
# uncertainty: units = yr
#
# Note: Values of 0 indicate data removal. See Zirnstein et al. (2022) for more details.
#
###
   3.0  -87.0       0.0000       0.0000
   3.0  -81.0       0.0000       0.0000
   3.0  -75.0       3.2000       0.2812
   3.0  -69.0       0.0000       0.0000
   3.0  -63.0       0.0000       0.0000
   3.0  -57.0       0.0000       0.0000
   3.0  -51.0       1.9100       0.5075
   3.0  -45.0       2.0200       0.3621
   3.0  -39.0       2.1100       1.0313
   3.0  -33.0       2.1700       0.8472
   3.0  -27.0       0.0000       0.0000
   3.0  -21.0       0.0000       0.0000
   3.0  -15.0       0.0000       0.0000
   3.0   -9.0       0.0000       0.0000
   3.0   -3.0       0.0000       0.0000
   3.0    3.0       0.0000       0.0000
   3.0    9.0       0.0000       0.0000
   3.0   15.0       0.0000       0.0000
   3.0   21.0       0.0000       0.0000
   3.0   27.0       0.0000       0.0000
   3.0   33.0       0.0000       0.0000
   3.0   39.0       0.0000       0.0000
   3.0   45.0       0.0000       0.0000
   3.0   51.0       0.0000       0.0000
   3.0   57.0       0.0000       0.0000
   3.0   63.0       0.0000       0.0000
   3.0   69.0       0.0000       0.0000
   3.0   75.0       0.0000       0.0000
   3.0   81.0       0.0000       0.0000
   3.0   87.0       0.0000       0.0000
   9.0  -87.0       0.0000       0.0000
   9.0  -81.0       0.0000       0.0000
   9.0  -75.0       3.2100       0.3012
   9.0  -69.0       0.0000       0.0000
   9.0  -63.0       0.0000       0.0000
   9.0  -57.0       0.0000       0.0000
   9.0  -51.0       0.0000       0.0000
   9.0  -45.0       1.9800       0.4469
   9.0  -39.0       0.0000       0.0000
   9.0  -33.0       0.0000       0.0000
   9.0  -27.0       0.0000       0.0000
   9.0  -21.0       0.0000       0.0000
   9.0  -15.0       0.0000       0.0000
   9.0   -9.0       0.0000       0.0000
   9.0   -3.0       0.0000       0.0000
   9.0    3.0       0.0000       0.0000
   9.0    9.0       0.0000       0.0000
   9.0   15.0       0.0000       0.0000
   9.0   21.0       0.0000       0.0000
   9.0   27.0       0.0000       0.0000
   9.0   33.0       0.0000       0.0000
   9.0   39.0       0.0000       0.0000
   9.0   45.0       0.0000       0.0000
   9.0   51.0       0.0000       0.0000
   9.0   57.0       0.0000       0.0000
   9.0   63.0       0.0000       0.0000
   9.0   69.0       0.0000       0.0000
   9.0   75.0       0.0000       0.0000
   9.0   81.0       0.0000       0.0000
   9.0   87.0       0.0000       0.0000
  15.0  -87.0       0.0000       0.0000
  15.0  -81.0       0.0000       0.0000
  15.0  -75.0       3.2400       0.3108
  15.0  -69.0       0.0000       0.0000
  15.0  -63.0       0.0000       0.0000
  15.0  -57.0       0.0000       0.0000
  15.0  -51.0       0.0000       0.0000
  15.0  -45.0       0.0000       0.0000
  15.0  -39.0       0.0000       0.0000
  15.0  -33.0       0.0000       0.0000
  15.0  -27.0       0.0000       0.0000
  15.0  -21.0       0.0000       0.0000
  15.0  -15.0       0.0000       0.0000
  15.0   -9.0       0.0000       0.0000
  15.0   -3.0       0.0000       0.0000
  15.0    3.0       0.0000       0.0000
  15.0    9.0       0.0000       0.0000
  15.0   15.0       0.0000       0.0000
  15.0   21.0       0.0000       0.0000
  15.0   27.0       0.0000       0.0000
  15.0   33.0       0.0000       0.0000
  15.0   39.0       0.0000       0.0000
  15.0   45.0       0.0000       0.0000
  15.0   51.0       0.0000       0.0000
  15.0   57.0       0.0000       0.0000
  15.0   63.0       0.0000       0.0000
  15.0   69.0       0.0000       0.0000
  15.0   75.0       0.0000       0.0000
  15.0   81.0       0.0000       0.0000
  15.0   87.0       0.0000       0.0000
  21.0  -87.0       0.0000       0.0000
  21.0  -81.0       3.1600       0.2926
  21.0  -75.0       0.0000       0.0000
  21.0  -69.0       3.3100       0.3632
  21.0  -63.0       3.2100       0.1947
  21.0  -57.0       3.0400       0.3059
  21.0  -51.0       2.7500       0.4039
  21.0  -45.0       0.0000       0.0000
  21.0  -39.0       0.0000       0.0000
  21.0  -33.0       0.0000       0.0000
  21.0  -27.0       0.0000       0.0000
  21.0  -21.0       0.0000       0.0000
  21.0  -15.0       0.0000       0.0000
  21.0   -9.0       0.0000       0.0000
  21.0   -3.0       0.0000       0.0000
  21.0    3.0       0.0000       0.0000
  21.0    9.0       0.0000       0.0000
  21.0   15.0       0.0000       0.0000
  21.0   21.0       0.0000       0.0000
  21.0   27.0       0.0000       0.0000
  21.0   33.0       0.0000       0.0000
  21.0   39.0       0.0000       0.0000
  21.0   45.0       0.0000       0.0000
  21.0   51.0       0.0000       0.0000
  21.0   57.0       0.0000       0.0000
  21.0   63.0       0.0000       0.0000
  21.0   69.0       0.0000       0.0000
  21.0   75.0       0.0000       0.0000
  21.0   81.0       0.0000       0.0000
  21.0   87.0       0.0000       0.0000
  27.0  -87.0       0.0000       0.0000
  27.0  -81.0       3.1500       0.2958
  27.0  -75.0       0.0000       0.0000
  27.0  -69.0       3.3600       0.4060
  27.0  -63.0       3.2700       0.1192
  27.0  -57.0       3.0700       0.3038
  27.0  -51.0       0.0000       0.0000
  27.0  -45.0       0.0000       0.0000
  27.0  -39.0       0.0000       0.0000
  27.0  -33.0       0.0000       0.0000
  27.0  -27.0       0.0000       0.0000
  27.0  -21.0       0.0000       0.0000
  27.0  -15.0       0.0000       0.0000
  27.0   -9.0       0.0000       0.0000
  27.0   -3.0       0.0000       0.0000
  27.0    3.0       0.0000       0.0000
  27.0    9.0       0.0000       0.0000
  27.0   15.0       0.0000       0.0000
  27.0   21.0       0.0000       0.0000
  27.0   27.0       0.0000       0.0000
  27.0   33.0       0.0000       0.0000
  27.0   39.0       0.0000       0.0000
  27.0   45.0       0.0000       0.0000
  27.0   51.0       0.0000       0.0000
  27.0   57.0       0.0000       0.0000
  27.0   63.0       0.0000       0.0000
  27.0   69.0       0.0000       0.0000
  27.0   75.0       0.0000       0.0000
  27.0   81.0       0.0000       0.0000
  27.0   87.0       0.0000       0.0000
  33.0  -87.0       2.3800       1.2025
  33.0  -81.0       3.0900       0.7964
  33.0  -75.0       0.0000       0.0000
  33.0  -69.0       3.4400       0.4586
  33.0  -63.0       3.4400       0.6920
  33.0  -57.0       0.0000       0.0000
  33.0  -51.0       0.0000       0.0000
  33.0  -45.0       0.0000       0.0000
  33.0  -39.0       0.0000       0.0000
  33.0  -33.0       0.0000       0.0000
  33.0  -27.0       0.0000       0.0000
  33.0  -21.0       0.0000       0.0000
  33.0  -15.0       0.0000       0.0000
  33.0   -9.0       0.0000       0.0000
  33.0   -3.0       0.0000       0.0000
  33.0    3.0       0.0000       0.0000
  33.0    9.0       0.0000       0.0000
  33.0   15.0       0.0000       0.0000
  33.0   21.0       0.0000       0.0000
  33.0   27.0       0.0000       0.0000
  33.0   33.0       0.0000       0.0000
  33.0   39.0       0.0000       0.0000
  33.0   45.0       0.0000       0.0000
  33.0   51.0       0.0000       0.0000
  33.0   57.0       0.0000       0.0000
  33.0   63.0       0.0000       0.0000
  33.0   69.0       0.0000       0.0000
  33.0   75.0       0.0000       0.0000
  33.0   81.0       0.0000       0.0000
  33.0   87.0       0.0000       0.0000
  39.0  -87.0       2.4300       0.8915
  39.0  -81.0       2.4100       0.9608
  39.0  -75.0       3.2700       0.9838
  39.0  -69.0       3.5800       0.4186
  39.0  -63.0       3.6600       0.5728
  39.0  -57.0       0.0000       0.0000
  39.0  -51.0       0.0000       0.0000
  39.0  -45.0       0.0000       0.0000
  39.0  -39.0       0.0000       0.0000
  39.0  -33.0       0.0000       0.0000
  39.0  -27.0       0.0000       0.0000
  39.0  -21.0       0.0000       0.0000
  39.0  -15.0       0.0000       0.0000
  39.0   -9.0       0.0000       0.0000
  39.0   -3.0       0.0000       0.0000
  39.0    3.0       0.0000       0.0000
  39.0    9.0       0.0000       0.0000
  39.0   15.0       0.0000       0.0000
  39.0   21.0       0.0000       0.0000
  39.0   27.0       0.0000       0.0000
  39.0   33.0       0.0000       0.0000
  39.0   39.0       0.0000       0.0000
  39.0   45.0       0.0000       0.0000
  39.0   51.0       0.0000       0.0000
  39.0   57.0       0.0000       0.0000
  39.0   63.0       0.0000       0.0000
  39.0   69.0       0.0000       0.0000
  39.0   75.0       0.0000       0.0000
  39.0   81.0       0.0000       0.0000
  39.0   87.0       0.0000       0.0000
  45.0  -87.0       2.4300       0.8617
  45.0  -81.0       2.4200       0.9008
  45.0  -75.0       2.4200       1.4642
  45.0  -69.0       3.6900       0.3108
  45.0  -63.0       3.7400       0.3628
  45.0  -57.0       0.0000       0.0000
  45.0  -51.0       0.0000       0.0000
  45.0  -45.0       0.0000       0.0000
  45.0  -39.0       0.0000       0.0000
  45.0  -33.0       0.0000       0.0000
  45.0  -27.0       0.0000       0.0000
  45.0  -21.0       0.0000       0.0000
  45.0  -15.0       0.0000       0.0000
  45.0   -9.0       0.0000       0.0000
  45.0   -3.0       0.0000       0.0000
  45.0    3.0       0.0000       0.0000
  45.0    9.0       0.0000       0.0000
  45.0   15.0       0.0000       0.0000
  45.0   21.0       0.0000       0.0000
  45.0   27.0       0.0000       0.0000
  45.0   33.0       0.0000       0.0000
  45.0   39.0       0.0000       0.0000
  45.0   45.0       0.0000       0.0000
  45.0   51.0       0.0000       0.0000
  45.0   57.0       0.0000       0.0000
  45.0   63.0       0.0000       0.0000
  45.0   69.0       0.0000       0.0000
  45.0   75.0       0.0000       0.0000
  45.0   81.0       0.0000       0.0000
  45.0   87.0       0.0000       0.0000
  51.0  -87.0       2.4000       0.8119
  51.0  -81.0       2.4000       0.8310
  51.0  -75.0       2.4600       0.9025
  51.0  -69.0       0.0000       0.0000
  51.0  -63.0       3.8000       0.2412
  51.0  -57.0       0.0000       0.0000
  51.0  -51.0       0.0000       0.0000
  51.0  -45.0       0.0000       0.0000
  51.0  -39.0       0.0000       0.0000
  51.0  -33.0       0.0000       0.0000
  51.0  -27.0       0.0000       0.0000
  51.0  -21.0       0.0000       0.0000
  51.0  -15.0       0.0000       0.0000
  51.0   -9.0       0.0000       0.0000
  51.0   -3.0       0.0000       0.0000
  51.0    3.0       0.0000       0.0000
  51.0    9.0       0.0000       0.0000
  51.0   15.0       0.0000       0.0000
  51.0   21.0       0.0000       0.0000
  51.0   27.0       0.0000       0.0000
  51.0   33.0       0.0000       0.0000
  51.0   39.0       0.0000       0.0000
  51.0   45.0       0.0000       0.0000
  51.0   51.0       0.0000       0.0000
  51.0   57.0       0.0000       0.0000
  51.0   63.0       0.0000       0.0000
  51.0   69.0       0.0000       0.0000
  51.0   75.0       0.0000       0.0000
  51.0   81.0       0.0000       0.0000
  51.0   87.0       0.0000       0.0000
  57.0  -87.0       2.3800       0.9490
  57.0  -81.0       2.4000       0.7108
  57.0  -75.0       2.4400       0.7537
  57.0  -69.0       0.0000       0.0000
  57.0  -63.0       3.8500       0.0748
  57.0  -57.0       0.0000       0.0000
  57.0  -51.0       0.0000       0.0000
  57.0  -45.0       0.0000       0.0000
  57.0  -39.0       0.0000       0.0000
  57.0  -33.0       0.0000       0.0000
  57.0  -27.0       0.0000       0.0000
  57.0  -21.0       0.0000       0.0000
  57.0  -15.0       0.0000       0.0000
  57.0   -9.0       0.0000       0.0000
  57.0   -3.0       0.0000       0.0000
  57.0    3.0       0.0000       0.0000
  57.0    9.0       0.0000       0.0000
  57.0   15.0       0.0000       0.0000
  57.0   21.0       0.0000       0.0000
  57.0   27.0       0.0000       0.0000
  57.0   33.0       0.0000       0.0000
  57.0   39.0       0.0000       0.0000
  57.0   45.0       0.0000       0.0000
  57.0   51.0       0.0000       0.0000
  57.0   57.0       0.0000       0.0000
  57.0   63.0       0.0000       0.0000
  57.0   69.0       0.0000       0.0000
  57.0   75.0       0.0000       0.0000
  57.0   81.0       0.0000       0.0000
  57.0   87.0       0.0000       0.0000
  63.0  -87.0       2.3700       0.9550
  63.0  -81.0       2.4000       0.8740
  63.0  -75.0       2.4300       1.0438
  63.0  -69.0       0.0000       0.0000
  63.0  -63.0       3.8700       0.0943
  63.0  -57.0       0.0000       0.0000
  63.0  -51.0       0.0000       0.0000
  63.0  -45.0       0.0000       0.0000
  63.0  -39.0       0.0000       0.0000
  63.0  -33.0       0.0000       0.0000
  63.0  -27.0       0.0000       0.0000
  63.0  -21.0       0.0000       0.0000
  63.0  -15.0       0.0000       0.0000
  63.0   -9.0       0.0000       0.0000
  63.0   -3.0       0.0000       0.0000
  63.0    3.0       0.0000       0.0000
  63.0    9.0       0.0000       0.0000
  63.0   15.0       0.0000       0.0000
  63.0   21.0       0.0000       0.0000
  63.0   27.0       0.0000       0.0000
  63.0   33.0       0.0000       0.0000
  63.0   39.0       0.0000       0.0000
  63.0   45.0       0.0000       0.0000
  63.0   51.0       0.0000       0.0000
  63.0   57.0       0.0000       0.0000
  63.0   63.0       0.0000       0.0000
  63.0   69.0       0.0000       0.0000
  63.0   75.0       0.0000       0.0000
  63.0   81.0       0.0000       0.0000
  63.0   87.0       0.0000       0.0000
  69.0  -87.0       2.3500       1.2391
  69.0  -81.0       2.3900       1.1568
  69.0  -75.0       2.4300       1.3903
  69.0  -69.0       2.9900       0.9623
  69.0  -63.0       0.0000       0.0000
  69.0  -57.0       0.0000       0.0000
  69.0  -51.0       0.0000       0.0000
  69.0  -45.0       0.0000       0.0000
  69.0  -39.0       0.0000       0.0000
  69.0  -33.0       0.0000       0.0000
  69.0  -27.0       0.0000       0.0000
  69.0  -21.0       0.0000       0.0000
  69.0  -15.0       0.0000       0.0000
  69.0   -9.0       0.0000       0.0000
  69.0   -3.0       0.0000       0.0000
  69.0    3.0       0.0000       0.0000
  69.0    9.0       0.0000       0.0000
  69.0   15.0       0.0000       0.0000
  69.0   21.0       0.0000       0.0000
  69.0   27.0       0.0000       0.0000
  69.0   33.0       0.0000       0.0000
  69.0   39.0       0.0000       0.0000
  69.0   45.0       0.0000       0.0000
  69.0   51.0       0.0000       0.0000
  69.0   57.0       0.0000       0.0000
  69.0   63.0       0.0000       0.0000
  69.0   69.0       0.0000       0.0000
  69.0   75.0       0.0000       0.0000
  69.0   81.0       0.0000       0.0000
  69.0   87.0       0.0000       0.0000
  75.0  -87.0       3.1200       0.8327
  75.0  -81.0       2.3900       1.5739
  75.0  -75.0       2.4000       1.5029
  75.0  -69.0       3.0100       0.4553
  75.0  -63.0       0.0000       0.0000
  75.0  -57.0       0.0000       0.0000
  75.0  -51.0       0.0000       0.0000
  75.0  -45.0       0.0000       0.0000
  75.0  -39.0       0.0000       0.0000
  75.0  -33.0       0.0000       0.0000
  75.0  -27.0       0.0000       0.0000
  75.0  -21.0       0.0000       0.0000
  75.0  -15.0       0.0000       0.0000
  75.0   -9.0       0.0000       0.0000
  75.0   -3.0       0.0000       0.0000
  75.0    3.0       0.0000       0.0000
  75.0    9.0       0.0000       0.0000
  75.0   15.0       0.0000       0.0000
  75.0   21.0       0.0000       0.0000
  75.0   27.0       0.0000       0.0000
  75.0   33.0       0.0000       0.0000
  75.0   39.0       0.0000       0.0000
  75.0   45.0       0.0000       0.0000
  75.0   51.0       0.0000       0.0000
  75.0   57.0       0.0000       0.0000
  75.0   63.0       0.0000       0.0000
  75.0   69.0       0.0000       0.0000
  75.0   75.0       0.0000       0.0000
  75.0   81.0       0.0000       0.0000
  75.0   87.0       0.0000       0.0000
  81.0  -87.0       3.1400       0.8037
  81.0  -81.0       2.4100       1.5646
  81.0  -75.0       2.9200       0.1646
  81.0  -69.0       2.9900       0.4228
  81.0  -63.0       3.0600       1.0321
  81.0  -57.0       0.0000       0.0000
  81.0  -51.0       0.0000       0.0000
  81.0  -45.0       0.0000       0.0000
  81.0  -39.0       0.0000       0.0000
  81.0  -33.0       0.0000       0.0000
  81.0  -27.0       0.0000       0.0000
  81.0  -21.0       0.0000       0.0000
  81.0  -15.0       0.0000       0.0000
  81.0   -9.0       0.0000       0.0000
  81.0   -3.0       0.0000       0.0000
  81.0    3.0       0.0000       0.0000
  81.0    9.0       0.0000       0.0000
  81.0   15.0       0.0000       0.0000
  81.0   21.0       0.0000       0.0000
  81.0   27.0       0.0000       0.0000
  81.0   33.0       0.0000       0.0000
  81.0   39.0       0.0000       0.0000
  81.0   45.0       0.0000       0.0000
  81.0   51.0       0.0000       0.0000
  81.0   57.0       0.0000       0.0000
  81.0   63.0       0.0000       0.0000
  81.0   69.0       0.0000       0.0000
  81.0   75.0       0.0000       0.0000
  81.0   81.0       0.0000       0.0000
  81.0   87.0       0.0000       0.0000
  87.0  -87.0       2.4300       1.5274
  87.0  -81.0       2.5600       0.7742
  87.0  -75.0       2.9600       0.1470
  87.0  -69.0       3.0000       0.4212
  87.0  -63.0       3.0400       1.1005
  87.0  -57.0       0.0000       0.0000
  87.0  -51.0       0.0000       0.0000
  87.0  -45.0       0.0000       0.0000
  87.0  -39.0       0.0000       0.0000
  87.0  -33.0       0.0000       0.0000
  87.0  -27.0       0.0000       0.0000
  87.0  -21.0       0.0000       0.0000
  87.0  -15.0       0.0000       0.0000
  87.0   -9.0       0.0000       0.0000
  87.0   -3.0       0.0000       0.0000
  87.0    3.0       0.0000       0.0000
  87.0    9.0       0.0000       0.0000
  87.0   15.0       0.0000       0.0000
  87.0   21.0       0.0000       0.0000
  87.0   27.0       0.0000       0.0000
  87.0   33.0       0.0000       0.0000
  87.0   39.0       0.0000       0.0000
  87.0   45.0       0.0000       0.0000
  87.0   51.0       0.0000       0.0000
  87.0   57.0       0.0000       0.0000
  87.0   63.0       0.0000       0.0000
  87.0   69.0       0.0000       0.0000
  87.0   75.0       0.0000       0.0000
  87.0   81.0       0.0000       0.0000
  87.0   87.0       0.0000       0.0000
  93.0  -87.0       2.5700       0.7643
  93.0  -81.0       2.8900       0.3804
  93.0  -75.0       2.9800       0.3015
  93.0  -69.0       3.0100       0.4308
  93.0  -63.0       3.0400       1.2203
  93.0  -57.0       0.0000       0.0000
  93.0  -51.0       0.0000       0.0000
  93.0  -45.0       0.0000       0.0000
  93.0  -39.0       0.0000       0.0000
  93.0  -33.0       0.0000       0.0000
  93.0  -27.0       0.0000       0.0000
  93.0  -21.0       0.0000       0.0000
  93.0  -15.0       0.0000       0.0000
  93.0   -9.0       0.0000       0.0000
  93.0   -3.0       0.0000       0.0000
  93.0    3.0       0.0000       0.0000
  93.0    9.0       0.0000       0.0000
  93.0   15.0       0.0000       0.0000
  93.0   21.0       0.0000       0.0000
  93.0   27.0       0.0000       0.0000
  93.0   33.0       0.0000       0.0000
  93.0   39.0       0.0000       0.0000
  93.0   45.0       0.0000       0.0000
  93.0   51.0       0.0000       0.0000
  93.0   57.0       0.0000       0.0000
  93.0   63.0       0.0000       0.0000
  93.0   69.0       0.0000       0.0000
  93.0   75.0       0.0000       0.0000
  93.0   81.0       0.0000       0.0000
  93.0   87.0       0.0000       0.0000
  99.0  -87.0       2.9500       0.1975
  99.0  -81.0       2.9700       0.0800
  99.0  -75.0       2.9900       0.2012
  99.0  -69.0       3.0300       0.4110
  99.0  -63.0       3.0500       1.1703
  99.0  -57.0       0.0000       0.0000
  99.0  -51.0       0.0000       0.0000
  99.0  -45.0       0.0000       0.0000
  99.0  -39.0       0.0000       0.0000
  99.0  -33.0       0.0000       0.0000
  99.0  -27.0       0.0000       0.0000
  99.0  -21.0       0.0000       0.0000
  99.0  -15.0       0.0000       0.0000
  99.0   -9.0       0.0000       0.0000
  99.0   -3.0       0.0000       0.0000
  99.0    3.0       0.0000       0.0000
  99.0    9.0       0.0000       0.0000
  99.0   15.0       0.0000       0.0000
  99.0   21.0       0.0000       0.0000
  99.0   27.0       0.0000       0.0000
  99.0   33.0       0.0000       0.0000
  99.0   39.0       0.0000       0.0000
  99.0   45.0       0.0000       0.0000
  99.0   51.0       0.0000       0.0000
  99.0   57.0       0.0000       0.0000
  99.0   63.0       0.0000       0.0000
  99.0   69.0       0.0000       0.0000
  99.0   75.0       0.0000       0.0000
  99.0   81.0       0.0000       0.0000
  99.0   87.0       0.0000       0.0000
 105.0  -87.0       3.0000       0.0894
 105.0  -81.0       3.0100       0.1526
 105.0  -75.0       3.0100       0.2313
 105.0  -69.0       0.0000       0.0000
 105.0  -63.0       3.0400       0.4503
 105.0  -57.0       0.0000       0.0000
 105.0  -51.0       0.0000       0.0000
 105.0  -45.0       0.0000       0.0000
 105.0  -39.0       0.0000       0.0000
 105.0  -33.0       0.0000       0.0000
 105.0  -27.0       0.0000       0.0000
 105.0  -21.0       0.0000       0.0000
 105.0  -15.0       0.0000       0.0000
 105.0   -9.0       0.0000       0.0000
 105.0   -3.0       0.0000       0.0000
 105.0    3.0       0.0000       0.0000
 105.0    9.0       0.0000       0.0000
 105.0   15.0       0.0000       0.0000
 105.0   21.0       0.0000       0.0000
 105.0   27.0       0.0000       0.0000
 105.0   33.0       0.0000       0.0000
 105.0   39.0       0.0000       0.0000
 105.0   45.0       0.0000       0.0000
 105.0   51.0       0.0000       0.0000
 105.0   57.0       0.0000       0.0000
 105.0   63.0       0.0000       0.0000
 105.0   69.0       0.0000       0.0000
 105.0   75.0       0.0000       0.0000
 105.0   81.0       0.0000       0.0000
 105.0   87.0       0.0000       0.0000
 111.0  -87.0       3.0300       0.2828
 111.0  -81.0       3.0400       0.3111
 111.0  -75.0       3.0300       0.3415
 111.0  -69.0       0.0000       0.0000
 111.0  -63.0       3.0400       0.3703
 111.0  -57.0       0.0000       0.0000
 111.0  -51.0       0.0000       0.0000
 111.0  -45.0       0.0000       0.0000
 111.0  -39.0       0.0000       0.0000
 111.0  -33.0       0.0000       0.0000
 111.0  -27.0       0.0000       0.0000
 111.0  -21.0       0.0000       0.0000
 111.0  -15.0       0.0000       0.0000
 111.0   -9.0       0.0000       0.0000
 111.0   -3.0       0.0000       0.0000
 111.0    3.0       0.0000       0.0000
 111.0    9.0       0.0000       0.0000
 111.0   15.0       0.0000       0.0000
 111.0   21.0       0.0000       0.0000
 111.0   27.0       0.0000       0.0000
 111.0   33.0       0.0000       0.0000
 111.0   39.0       0.0000       0.0000
 111.0   45.0       0.0000       0.0000
 111.0   51.0       0.0000       0.0000
 111.0   57.0       0.0000       0.0000
 111.0   63.0       0.0000       0.0000
 111.0   69.0       0.0000       0.0000
 111.0   75.0       0.0000       0.0000
 111.0   81.0       0.0000       0.0000
 111.0   87.0       0.0000       0.0000
 117.0  -87.0       3.0400       0.1432
 117.0  -81.0       3.0500       0.3217
 117.0  -75.0       3.0500       0.3409
 117.0  -69.0       0.0000       0.0000
 117.0  -63.0       3.0500       0.3403
 117.0  -57.0       3.0400       0.1908
 117.0  -51.0       0.0000       0.0000
 117.0  -45.0       0.0000       0.0000
 117.0  -39.0       0.0000       0.0000
 117.0  -33.0       0.0000       0.0000
 117.0  -27.0       0.0000       0.0000
 117.0  -21.0       0.0000       0.0000
 117.0  -15.0       0.0000       0.0000
 117.0   -9.0       0.0000       0.0000
 117.0   -3.0       0.0000       0.0000
 117.0    3.0       0.0000       0.0000
 117.0    9.0       0.0000       0.0000
 117.0   15.0       0.0000       0.0000
 117.0   21.0       0.0000       0.0000
 117.0   27.0       0.0000       0.0000
 117.0   33.0       0.0000       0.0000
 117.0   39.0       0.0000       0.0000
 117.0   45.0       0.0000       0.0000
 117.0   51.0       0.0000       0.0000
 117.0   57.0       0.0000       0.0000
 117.0   63.0       0.0000       0.0000
 117.0   69.0       0.0000       0.0000
 117.0   75.0       0.0000       0.0000
 117.0   81.0       0.0000       0.0000
 117.0   87.0       0.0000       0.0000
 123.0  -87.0       3.0700       0.2926
 123.0  -81.0       3.0800       0.3308
 123.0  -75.0       3.0700       0.3511
 123.0  -69.0       3.0700       0.3603
 123.0  -63.0       3.0600       0.2504
 123.0  -57.0       3.0600       0.1913
 123.0  -51.0       0.0000       0.0000
 123.0  -45.0       0.0000       0.0000
 123.0  -39.0       0.0000       0.0000
 123.0  -33.0       0.0000       0.0000
 123.0  -27.0       0.0000       0.0000
 123.0  -21.0       0.0000       0.0000
 123.0  -15.0       0.0000       0.0000
 123.0   -9.0       0.0000       0.0000
 123.0   -3.0       0.0000       0.0000
 123.0    3.0       0.0000       0.0000
 123.0    9.0       0.0000       0.0000
 123.0   15.0       0.0000       0.0000
 123.0   21.0       0.0000       0.0000
 123.0   27.0       0.0000       0.0000
 123.0   33.0       0.0000       0.0000
 123.0   39.0       0.0000       0.0000
 123.0   45.0       0.0000       0.0000
 123.0   51.0       0.0000       0.0000
 123.0   57.0       0.0000       0.0000
 123.0   63.0       0.0000       0.0000
 123.0   69.0       0.0000       0.0000
 123.0   75.0       0.0000       0.0000
 123.0   81.0       0.0000       0.0000
 123.0   87.0       0.0000       0.0000
 129.0  -87.0       3.0900       0.3124
 129.0  -81.0       3.0900       0.3410
 129.0  -75.0       3.0900       0.3407
 129.0  -69.0       3.0800       0.3203
 129.0  -63.0       3.0800       0.3205
 129.0  -57.0       3.0800       0.3607
 129.0  -51.0       3.1300       0.5716
 129.0  -45.0       0.0000       0.0000
 129.0  -39.0       0.0000       0.0000
 129.0  -33.0       0.0000       0.0000
 129.0  -27.0       0.0000       0.0000
 129.0  -21.0       0.0000       0.0000
 129.0  -15.0       0.0000       0.0000
 129.0   -9.0       0.0000       0.0000
 129.0   -3.0       0.0000       0.0000
 129.0    3.0       0.0000       0.0000
 129.0    9.0       0.0000       0.0000
 129.0   15.0       0.0000       0.0000
 129.0   21.0       0.0000       0.0000
 129.0   27.0       0.0000       0.0000
 129.0   33.0       0.0000       0.0000
 129.0   39.0       0.0000       0.0000
 129.0   45.0       0.0000       0.0000
 129.0   51.0       0.0000       0.0000
 129.0   57.0       0.0000       0.0000
 129.0   63.0       0.0000       0.0000
 129.0   69.0       0.0000       0.0000
 129.0   75.0       0.0000       0.0000
 129.0   81.0       0.0000       0.0000
 129.0   87.0       0.0000       0.0000
 135.0  -87.0       3.1100       0.3317
 135.0  -81.0       3.1000       0.3306
 135.0  -75.0       3.0900       0.2604
 135.0  -69.0       3.0900       0.2704
 135.0  -63.0       0.0000       0.0000
 135.0  -57.0       3.1100       0.3608
 135.0  -51.0       3.2100       0.8017
 135.0  -45.0       3.3900       0.6483
 135.0  -39.0       0.0000       0.0000
 135.0  -33.0       0.0000       0.0000
 135.0  -27.0       0.0000       0.0000
 135.0  -21.0       0.0000       0.0000
 135.0  -15.0       0.0000       0.0000
 135.0   -9.0       0.0000       0.0000
 135.0   -3.0       0.0000       0.0000
 135.0    3.0       0.0000       0.0000
 135.0    9.0       0.0000       0.0000
 135.0   15.0       0.0000       0.0000
 135.0   21.0       0.0000       0.0000
 135.0   27.0       0.0000       0.0000
 135.0   33.0       0.0000       0.0000
 135.0   39.0       0.0000       0.0000
 135.0   45.0       0.0000       0.0000
 135.0   51.0       0.0000       0.0000
 135.0   57.0       0.0000       0.0000
 135.0   63.0       0.0000       0.0000
 135.0   69.0       0.0000       0.0000
 135.0   75.0       0.0000       0.0000
 135.0   81.0       0.0000       0.0000
 135.0   87.0       0.0000       0.0000
 141.0  -87.0       3.1100       0.2225
 141.0  -81.0       3.1100       0.2214
 141.0  -75.0       3.0900       0.2406
 141.0  -69.0       3.0900       0.2404
 141.0  -63.0       0.0000       0.0000
 141.0  -57.0       3.1300       0.3908
 141.0  -51.0       3.2400       0.9416
 141.0  -45.0       3.3800       0.7926
 141.0  -39.0       0.0000       0.0000
 141.0  -33.0       0.0000       0.0000
 141.0  -27.0       0.0000       0.0000
 141.0  -21.0       0.0000       0.0000
 141.0  -15.0       0.0000       0.0000
 141.0   -9.0       0.0000       0.0000
 141.0   -3.0       0.0000       0.0000
 141.0    3.0       0.0000       0.0000
 141.0    9.0       0.0000       0.0000
 141.0   15.0       0.0000       0.0000
 141.0   21.0       0.0000       0.0000
 141.0   27.0       0.0000       0.0000
 141.0   33.0       0.0000       0.0000
 141.0   39.0       0.0000       0.0000
 141.0   45.0       0.0000       0.0000
 141.0   51.0       0.0000       0.0000
 141.0   57.0       0.0000       0.0000
 141.0   63.0       0.0000       0.0000
 141.0   69.0       0.0000       0.0000
 141.0   75.0       0.0000       0.0000
 141.0   81.0       0.0000       0.0000
 141.0   87.0       0.0000       0.0000
 147.0  -87.0       3.1200       0.1817
 147.0  -81.0       3.1100       0.2005
 147.0  -75.0       3.1000       0.2105
 147.0  -69.0       3.0900       0.2205
 147.0  -63.0       0.0000       0.0000
 147.0  -57.0       3.1600       0.4106
 147.0  -51.0       0.0000       0.0000
 147.0  -45.0       0.0000       0.0000
 147.0  -39.0       0.0000       0.0000
 147.0  -33.0       0.0000       0.0000
 147.0  -27.0       0.0000       0.0000
 147.0  -21.0       0.0000       0.0000
 147.0  -15.0       0.0000       0.0000
 147.0   -9.0       0.0000       0.0000
 147.0   -3.0       0.0000       0.0000
 147.0    3.0       0.0000       0.0000
 147.0    9.0       0.0000       0.0000
 147.0   15.0       0.0000       0.0000
 147.0   21.0       0.0000       0.0000
 147.0   27.0       0.0000       0.0000
 147.0   33.0       0.0000       0.0000
 147.0   39.0       0.0000       0.0000
 147.0   45.0       0.0000       0.0000
 147.0   51.0       0.0000       0.0000
 147.0   57.0       0.0000       0.0000
 147.0   63.0       0.0000       0.0000
 147.0   69.0       0.0000       0.0000
 147.0   75.0       0.0000       0.0000
 147.0   81.0       0.0000       0.0000
 147.0   87.0       0.0000       0.0000
 153.0  -87.0       3.1300       0.1817
 153.0  -81.0       3.1200       0.1806
 153.0  -75.0       3.1000       0.1808
 153.0  -69.0       3.1000       0.2205
 153.0  -63.0       0.0000       0.0000
 153.0  -57.0       0.0000       0.0000
 153.0  -51.0       0.0000       0.0000
 153.0  -45.0       0.0000       0.0000
 153.0  -39.0       0.0000       0.0000
 153.0  -33.0       3.1200       0.2322
 153.0  -27.0       0.0000       0.0000
 153.0  -21.0       0.0000       0.0000
 153.0  -15.0       0.0000       0.0000
 153.0   -9.0       0.0000       0.0000
 153.0   -3.0       0.0000       0.0000
 153.0    3.0       0.0000       0.0000
 153.0    9.0       0.0000       0.0000
 153.0   15.0       0.0000       0.0000
 153.0   21.0       0.0000       0.0000
 153.0   27.0       0.0000       0.0000
 153.0   33.0       0.0000       0.0000
 153.0   39.0       0.0000       0.0000
 153.0   45.0       0.0000       0.0000
 153.0   51.0       0.0000       0.0000
 153.0   57.0       0.0000       0.0000
 153.0   63.0       0.0000       0.0000
 153.0   69.0       0.0000       0.0000
 153.0   75.0       0.0000       0.0000
 153.0   81.0       0.0000       0.0000
 153.0   87.0       0.0000       0.0000
 159.0  -87.0       3.1400       0.1808
 159.0  -81.0       3.1300       0.1706
 159.0  -75.0       3.1000       0.1817
 159.0  -69.0       2.0100       0.3606
 159.0  -63.0       0.0000       0.0000
 159.0  -57.0       3.1600       0.3205
 159.0  -51.0       0.0000       0.0000
 159.0  -45.0       2.0900       0.2012
 159.0  -39.0       0.0000       0.0000
 159.0  -33.0       0.0000       0.0000
 159.0  -27.0       0.0000       0.0000
 159.0  -21.0       2.9600       0.5600
 159.0  -15.0       3.0200       0.1572
 159.0   -9.0       0.0000       0.0000
 159.0   -3.0       0.0000       0.0000
 159.0    3.0       0.0000       0.0000
 159.0    9.0       0.0000       0.0000
 159.0   15.0       0.0000       0.0000
 159.0   21.0       0.0000       0.0000
 159.0   27.0       0.0000       0.0000
 159.0   33.0       0.0000       0.0000
 159.0   39.0       0.0000       0.0000
 159.0   45.0       0.0000       0.0000
 159.0   51.0       0.0000       0.0000
 159.0   57.0       0.0000       0.0000
 159.0   63.0       0.0000       0.0000
 159.0   69.0       0.0000       0.0000
 159.0   75.0       0.0000       0.0000
 159.0   81.0       0.0000       0.0000
 159.0   87.0       0.0000       0.0000
 165.0  -87.0       3.1500       0.1612
 165.0  -81.0       3.1400       0.1709
 165.0  -75.0       3.1200       0.1811
 165.0  -69.0       3.1100       0.2114
 165.0  -63.0       3.1200       0.2211
 165.0  -57.0       3.1500       0.2713
 165.0  -51.0       0.0000       0.0000
 165.0  -45.0       0.0000       0.0000
 165.0  -39.0       0.0000       0.0000
 165.0  -33.0       0.0000       0.0000
 165.0  -27.0       3.0400       0.1797
 165.0  -21.0       0.0000       0.0000
 165.0  -15.0       2.7700       0.3953
 165.0   -9.0       0.0000       0.0000
 165.0   -3.0       0.0000       0.0000
 165.0    3.0       0.0000       0.0000
 165.0    9.0       0.0000       0.0000
 165.0   15.0       0.0000       0.0000
 165.0   21.0       0.0000       0.0000
 165.0   27.0       0.0000       0.0000
 165.0   33.0       0.0000       0.0000
 165.0   39.0       0.0000       0.0000
 165.0   45.0       0.0000       0.0000
 165.0   51.0       0.0000       0.0000
 165.0   57.0       0.0000       0.0000
 165.0   63.0       0.0000       0.0000
 165.0   69.0       0.0000       0.0000
 165.0   75.0       0.0000       0.0000
 165.0   81.0       0.0000       0.0000
 165.0   87.0       0.0000       0.0000
 171.0  -87.0       3.1500       0.1609
 171.0  -81.0       3.1500       0.1712
 171.0  -75.0       3.1400       0.1910
 171.0  -69.0       3.1100       0.1918
 171.0  -63.0       3.1200       0.2114
 171.0  -57.0       3.1400       0.2112
 171.0  -51.0       3.1400       0.1910
 171.0  -45.0       0.0000       0.0000
 171.0  -39.0       3.1600       0.1916
 171.0  -33.0       0.0000       0.0000
 171.0  -27.0       3.1000       0.1281
 171.0  -21.0       0.0000       0.0000
 171.0  -15.0       2.7800       0.5252
 171.0   -9.0       0.0000       0.0000
 171.0   -3.0       0.0000       0.0000
 171.0    3.0       0.0000       0.0000
 171.0    9.0       3.2400       0.5343
 171.0   15.0       0.0000       0.0000
 171.0   21.0       0.0000       0.0000
 171.0   27.0       0.0000       0.0000
 171.0   33.0       0.0000       0.0000
 171.0   39.0       0.0000       0.0000
 171.0   45.0       0.0000       0.0000
 171.0   51.0       0.0000       0.0000
 171.0   57.0       0.0000       0.0000
 171.0   63.0       0.0000       0.0000
 171.0   69.0       0.0000       0.0000
 171.0   75.0       0.0000       0.0000
 171.0   81.0       0.0000       0.0000
 171.0   87.0       0.0000       0.0000
 177.0  -87.0       3.1600       0.1703
 177.0  -81.0       3.1600       0.1709
 177.0  -75.0       0.0000       0.0000
 177.0  -69.0       0.0000       0.0000
 177.0  -63.0       0.0000       0.0000
 177.0  -57.0       3.1400       0.1817
 177.0  -51.0       3.1300       0.1237
 177.0  -45.0       0.0000       0.0000
 177.0  -39.0       0.0000       0.0000
 177.0  -33.0       0.0000       0.0000
 177.0  -27.0       0.0000       0.0000
 177.0  -21.0       0.0000       0.0000
 177.0  -15.0       0.0000       0.0000
 177.0   -9.0       0.0000       0.0000
 177.0   -3.0       3.2000       0.3951
 177.0    3.0       0.0000       0.0000
 177.0    9.0       3.2000       0.1819
 177.0   15.0       3.4400       0.5061
 177.0   21.0       3.6100       0.2225
 177.0   27.0       0.0000       0.0000
 177.0   33.0       0.0000       0.0000
 177.0   39.0       0.0000       0.0000
 177.0   45.0       0.0000       0.0000
 177.0   51.0       0.0000       0.0000
 177.0   57.0       0.0000       0.0000
 177.0   63.0       0.0000       0.0000
 177.0   69.0       0.0000       0.0000
 177.0   75.0       0.0000       0.0000
 177.0   81.0       0.0000       0.0000
 177.0   87.0       0.0000       0.0000
 183.0  -87.0       2.6100       0.2191
 183.0  -81.0       2.5800       0.2152
 183.0  -75.0       2.5400       0.8308
 183.0  -69.0       2.4600       0.7466
 183.0  -63.0       1.8100       1.0874
 183.0  -57.0       2.5800       0.2195
 183.0  -51.0       2.6400       0.1470
 183.0  -45.0       2.6500       0.2227
 183.0  -39.0       1.8200       0.5897
 183.0  -33.0       2.1200       0.1871
 183.0  -27.0       0.0000       0.0000
 183.0  -21.0       0.0000       0.0000
 183.0  -15.0       0.0000       0.0000
 183.0   -9.0       0.0000       0.0000
 183.0   -3.0       0.0000       0.0000
 183.0    3.0       0.0000       0.0000
 183.0    9.0       0.0000       0.0000
 183.0   15.0       2.7600       0.3682
 183.0   21.0       0.0000       0.0000
 183.0   27.0       3.6300       0.1764
 183.0   33.0       0.0000       0.0000
 183.0   39.0       0.0000       0.0000
 183.0   45.0       0.0000       0.0000
 183.0   51.0       0.0000       0.0000
 183.0   57.0       0.0000       0.0000
 183.0   63.0       0.0000       0.0000
 183.0   69.0       0.0000       0.0000
 183.0   75.0       0.0000       0.0000
 183.0   81.0       0.0000       0.0000
 183.0   87.0       0.0000       0.0000
 189.0  -87.0       2.6200       0.2464
 189.0  -81.0       2.5800       0.2634
 189.0  -75.0       2.5300       0.8049
 189.0  -69.0       1.7700       0.9087
 189.0  -63.0       1.8100       0.5517
 189.0  -57.0       2.5700       0.7106
 189.0  -51.0       2.6200       0.1487
 189.0  -45.0       2.6400       0.8221
 189.0  -39.0       1.9100       0.5464
 189.0  -33.0       2.1500       0.1304
 189.0  -27.0       0.0000       0.0000
 189.0  -21.0       0.0000       0.0000
 189.0  -15.0       0.0000       0.0000
 189.0   -9.0       0.0000       0.0000
 189.0   -3.0       0.0000       0.0000
 189.0    3.0       0.0000       0.0000
 189.0    9.0       0.0000       0.0000
 189.0   15.0       0.0000       0.0000
 189.0   21.0       0.0000       0.0000
 189.0   27.0       3.5700       0.7622
 189.0   33.0       3.5900       0.1300
 189.0   39.0       0.0000       0.0000
 189.0   45.0       0.0000       0.0000
 189.0   51.0       0.0000       0.0000
 189.0   57.0       0.0000       0.0000
 189.0   63.0       0.0000       0.0000
 189.0   69.0       0.0000       0.0000
 189.0   75.0       0.0000       0.0000
 189.0   81.0       0.0000       0.0000
 189.0   87.0       0.0000       0.0000
 195.0  -87.0       2.6000       0.8937
 195.0  -81.0       2.5400       0.8363
 195.0  -75.0       1.7800       0.8202
 195.0  -69.0       1.8000       0.4443
 195.0  -63.0       1.9600       0.5064
 195.0  -57.0       2.5700       0.2737
 195.0  -51.0       2.6100       0.2818
 195.0  -45.0       2.4700       0.3999
 195.0  -39.0       2.0800       0.4677
 195.0  -33.0       2.1300       0.2862
 195.0  -27.0       2.1800       0.2307
 195.0  -21.0       0.0000       0.0000
 195.0  -15.0       0.0000       0.0000
 195.0   -9.0       0.0000       0.0000
 195.0   -3.0       2.6900       0.1049
 195.0    3.0       2.6500       0.2512
 195.0    9.0       2.5600       0.4752
 195.0   15.0       2.6900       0.4699
 195.0   21.0       2.7500       0.2464
 195.0   27.0       2.8200       0.5980
 195.0   33.0       2.8300       0.6358
 195.0   39.0       2.8700       0.7615
 195.0   45.0       0.0000       0.0000
 195.0   51.0       0.0000       0.0000
 195.0   57.0       0.0000       0.0000
 195.0   63.0       0.0000       0.0000
 195.0   69.0       0.0000       0.0000
 195.0   75.0       0.0000       0.0000
 195.0   81.0       0.0000       0.0000
 195.0   87.0       0.0000       0.0000
 201.0  -87.0       1.7800       1.1990
 201.0  -81.0       1.7900       0.4009
 201.0  -75.0       1.8100       0.4014
 201.0  -69.0       1.8600       0.4410
 201.0  -63.0       2.1900       0.1296
 201.0  -57.0       0.0000       0.0000
 201.0  -51.0       0.0000       0.0000
 201.0  -45.0       2.5400       0.3726
 201.0  -39.0       2.2300       0.4228
 201.0  -33.0       2.1700       0.3697
 201.0  -27.0       2.1600       0.3220
 201.0  -21.0       2.0400       0.3942
 201.0  -15.0       1.9700       0.5667
 201.0   -9.0       0.0000       0.0000
 201.0   -3.0       0.0000       0.0000
 201.0    3.0       0.0000       0.0000
 201.0    9.0       2.6300       0.3025
 201.0   15.0       2.7000       0.2648
 201.0   21.0       2.7400       0.2330
 201.0   27.0       2.8000       0.3568
 201.0   33.0       2.8000       0.3483
 201.0   39.0       2.9000       0.3659
 201.0   45.0       2.8100       0.3726
 201.0   51.0       0.0000       0.0000
 201.0   57.0       0.0000       0.0000
 201.0   63.0       0.0000       0.0000
 201.0   69.0       0.0000       0.0000
 201.0   75.0       0.0000       0.0000
 201.0   81.0       0.0000       0.0000
 201.0   87.0       0.0000       0.0000
 207.0  -87.0       1.7900       0.2117
 207.0  -81.0       1.8100       0.3909
 207.0  -75.0       1.8400       0.3936
 207.0  -69.0       2.0100       0.3243
 207.0  -63.0       0.0000       0.0000
 207.0  -57.0       0.0000       0.0000
 207.0  -51.0       0.0000       0.0000
 207.0  -45.0       2.5800       0.3428
 207.0  -39.0       2.2600       0.6144
 207.0  -33.0       0.0000       0.0000
 207.0  -27.0       2.1600       0.3286
 207.0  -21.0       0.0000       0.0000
 207.0  -15.0       0.0000       0.0000
 207.0   -9.0       0.0000       0.0000
 207.0   -3.0       0.0000       0.0000
 207.0    3.0       0.0000       0.0000
 207.0    9.0       2.6400       0.2685
 207.0   15.0       2.7100       0.1634
 207.0   21.0       2.7300       0.2076
 207.0   27.0       2.7200       0.4616
 207.0   33.0       2.7200       0.5617
 207.0   39.0       3.0400       0.1746
 207.0   45.0       2.8400       0.3541
 207.0   51.0       2.9400       0.3927
 207.0   57.0       0.0000       0.0000
 207.0   63.0       0.0000       0.0000
 207.0   69.0       0.0000       0.0000
 207.0   75.0       0.0000       0.0000
 207.0   81.0       0.0000       0.0000
 207.0   87.0       0.0000       0.0000
 213.0  -87.0       1.8200       0.4012
 213.0  -81.0       1.8400       0.4010
 213.0  -75.0       1.8800       0.3957
 213.0  -69.0       2.1400       0.1622
 213.0  -63.0       0.0000       0.0000
 213.0  -57.0       0.0000       0.0000
 213.0  -51.0       2.6100       0.3153
 213.0  -45.0       2.6100       0.3897
 213.0  -39.0       1.9800       0.7821
 213.0  -33.0       2.1800       0.2445
 213.0  -27.0       2.1300       0.2760
 213.0  -21.0       1.9400       0.3775
 213.0  -15.0       1.8100       0.4480
 213.0   -9.0       1.7300       0.4783
 213.0   -3.0       0.0000       0.0000
 213.0    3.0       1.9600       0.3676
 213.0    9.0       0.0000       0.0000
 213.0   15.0       0.0000       0.0000
 213.0   21.0       3.0200       1.8569
 213.0   27.0       2.1400       0.2565
 213.0   33.0       0.0000       0.0000
 213.0   39.0       0.0000       0.0000
 213.0   45.0       0.0000       0.0000
 213.0   51.0       2.9500       0.3308
 213.0   57.0       0.0000       0.0000
 213.0   63.0       0.0000       0.0000
 213.0   69.0       0.0000       0.0000
 213.0   75.0       0.0000       0.0000
 213.0   81.0       0.0000       0.0000
 213.0   87.0       0.0000       0.0000
 219.0  -87.0       1.8500       0.4332
 219.0  -81.0       1.8800       0.4228
 219.0  -75.0       1.9600       0.3511
 219.0  -69.0       2.1200       0.1396
 219.0  -63.0       0.0000       0.0000
 219.0  -57.0       0.0000       0.0000
 219.0  -51.0       0.0000       0.0000
 219.0  -45.0       0.0000       0.0000
 219.0  -39.0       1.8100       0.2066
 219.0  -33.0       1.8000       0.4355
 219.0  -27.0       1.3800       1.4425
 219.0  -21.0       1.3300       1.3146
 219.0  -15.0       1.3400       0.4432
 219.0   -9.0       1.5300       0.5321
 219.0   -3.0       1.6700       0.4509
 219.0    3.0       1.8100       0.2693
 219.0    9.0       1.8600       0.3919
 219.0   15.0       1.9000       0.4460
 219.0   21.0       0.0000       0.0000
 219.0   27.0       0.0000       0.0000
 219.0   33.0       3.2600       0.3023
 219.0   39.0       3.2300       0.2768
 219.0   45.0       3.2500       0.2538
 219.0   51.0       3.0700       0.2071
 219.0   57.0       3.0600       0.1833
 219.0   63.0       0.0000       0.0000
 219.0   69.0       0.0000       0.0000
 219.0   75.0       0.0000       0.0000
 219.0   81.0       0.0000       0.0000
 219.0   87.0       0.0000       0.0000
 225.0  -87.0       1.9200       0.4729
 225.0  -81.0       1.9400       0.4307
 225.0  -75.0       2.0000       0.3439
 225.0  -69.0       2.0800       0.2214
 225.0  -63.0       0.0000       0.0000
 225.0  -57.0       0.0000       0.0000
 225.0  -51.0       1.4800       0.5246
 225.0  -45.0       1.7300       0.3143
 225.0  -39.0       1.7700       0.1652
 225.0  -33.0       1.6400       0.4181
 225.0  -27.0       1.3600       0.5188
 225.0  -21.0       1.3400       0.3421
 225.0  -15.0       1.4300       0.5767
 225.0   -9.0       1.6600       0.4207
 225.0   -3.0       1.7800       0.2252
 225.0    3.0       1.8400       0.1054
 225.0    9.0       1.8600       0.3909
 225.0   15.0       1.9200       0.4649
 225.0   21.0       1.9600       0.5013
 225.0   27.0       2.3100       0.0794
 225.0   33.0       2.0700       0.6284
 225.0   39.0       1.9800       0.6785
 225.0   45.0       1.9600       1.7645
 225.0   51.0       2.8900       0.2600
 225.0   57.0       2.9800       0.2555
 225.0   63.0       0.0000       0.0000
 225.0   69.0       0.0000       0.0000
 225.0   75.0       0.0000       0.0000
 225.0   81.0       0.0000       0.0000
 225.0   87.0       0.0000       0.0000
 231.0  -87.0       2.1100       0.3754
 231.0  -81.0       2.0200       0.4040
 231.0  -75.0       2.0500       0.3318
 231.0  -69.0       2.1000       0.2307
 231.0  -63.0       2.1100       0.9618
 231.0  -57.0       1.8400       0.4134
 231.0  -51.0       1.7900       0.6948
 231.0  -45.0       1.7200       0.5139
 231.0  -39.0       1.8200       0.1606
 231.0  -33.0       0.0000       0.0000
 231.0  -27.0       0.0000       0.0000
 231.0  -21.0       0.0000       0.0000
 231.0  -15.0       0.0000       0.0000
 231.0   -9.0       0.0000       0.0000
 231.0   -3.0       0.0000       0.0000
 231.0    3.0       0.0000       0.0000
 231.0    9.0       0.0000       0.0000
 231.0   15.0       0.0000       0.0000
 231.0   21.0       0.0000       0.0000
 231.0   27.0       0.0000       0.0000
 231.0   33.0       0.0000       0.0000
 231.0   39.0       1.9800       1.0079
 231.0   45.0       2.6900       0.7645
 231.0   51.0       0.0000       0.0000
 231.0   57.0       0.0000       0.0000
 231.0   63.0       0.0000       0.0000
 231.0   69.0       0.0000       0.0000
 231.0   75.0       0.0000       0.0000
 231.0   81.0       0.0000       0.0000
 231.0   87.0       0.0000       0.0000
 237.0  -87.0       2.1900       0.2661
 237.0  -81.0       2.0800       0.3629
 237.0  -75.0       2.0700       0.3600
 237.0  -69.0       2.0500       0.3005
 237.0  -63.0       1.9000       0.3228
 237.0  -57.0       1.8300       0.1439
 237.0  -51.0       1.8500       1.0010
 237.0  -45.0       0.0000       0.0000
 237.0  -39.0       1.4000       0.4232
 237.0  -33.0       0.0000       0.0000
 237.0  -27.0       1.0400       0.8611
 237.0  -21.0       1.2400       0.8071
 237.0  -15.0       0.0000       0.0000
 237.0   -9.0       0.0000       0.0000
 237.0   -3.0       0.0000       0.0000
 237.0    3.0       1.8800       0.3608
 237.0    9.0       1.8900       0.3913
 237.0   15.0       2.0800       0.4195
 237.0   21.0       1.9300       0.4805
 237.0   27.0       1.8300       1.0534
 237.0   33.0       1.8500       1.6997
 237.0   39.0       2.4900       0.3551
 237.0   45.0       2.6800       0.3097
 237.0   51.0       2.7800       0.2408
 237.0   57.0       2.7900       0.2825
 237.0   63.0       0.0000       0.0000
 237.0   69.0       0.0000       0.0000
 237.0   75.0       0.0000       0.0000
 237.0   81.0       0.0000       0.0000
 237.0   87.0       0.0000       0.0000
 243.0  -87.0       2.2800       0.0922
 243.0  -81.0       2.1800       0.2364
 243.0  -75.0       2.0900       0.3277
 243.0  -69.0       1.9300       0.3053
 243.0  -63.0       1.8600       0.2711
 243.0  -57.0       1.7900       0.2396
 243.0  -51.0       1.7900       0.7652
 243.0  -45.0       1.4800       0.4825
 243.0  -39.0       1.4800       0.5878
 243.0  -33.0       0.0000       0.0000
 243.0  -27.0       1.1700       0.7292
 243.0  -21.0       1.3400       0.6052
 243.0  -15.0       1.3900       0.6219
 243.0   -9.0       1.6900       0.7030
 243.0   -3.0       1.7900       0.1446
 243.0    3.0       1.7800       0.3276
 243.0    9.0       0.0000       0.0000
 243.0   15.0       2.3200       0.2326
 243.0   21.0       2.1500       0.3038
 243.0   27.0       2.2200       0.6417
 243.0   33.0       2.3100       0.2588
 243.0   39.0       2.4700       0.3989
 243.0   45.0       2.6200       0.4293
 243.0   51.0       2.7200       0.3804
 243.0   57.0       0.0000       0.0000
 243.0   63.0       0.0000       0.0000
 243.0   69.0       0.0000       0.0000
 243.0   75.0       0.0000       0.0000
 243.0   81.0       0.0000       0.0000
 243.0   87.0       0.0000       0.0000
 249.0  -87.0       2.3500       0.2128
 249.0  -81.0       2.2900       0.1572
 249.0  -75.0       2.1800       0.2117
 249.0  -69.0       1.9000       0.1077
 249.0  -63.0       1.8400       0.1375
 249.0  -57.0       1.7600       0.3085
 249.0  -51.0       1.7400       0.3872
 249.0  -45.0       1.6300       0.5745
 249.0  -39.0       1.6400       0.6142
 249.0  -33.0       0.0000       0.0000
 249.0  -27.0       0.0000       0.0000
 249.0  -21.0       0.0000       0.0000
 249.0  -15.0       0.0000       0.0000
 249.0   -9.0       0.0000       0.0000
 249.0   -3.0       0.0000       0.0000
 249.0    3.0       0.0000       0.0000
 249.0    9.0       0.0000       0.0000
 249.0   15.0       0.0000       0.0000
 249.0   21.0       0.0000       0.0000
 249.0   27.0       2.1800       0.5553
 249.0   33.0       2.2100       0.3291
 249.0   39.0       2.2800       0.2939
 249.0   45.0       2.4500       0.3942
 249.0   51.0       2.6900       0.4130
 249.0   57.0       2.7600       0.3085
 249.0   63.0       0.0000       0.0000
 249.0   69.0       0.0000       0.0000
 249.0   75.0       0.0000       0.0000
 249.0   81.0       0.0000       0.0000
 249.0   87.0       0.0000       0.0000
 255.0  -87.0       0.0000       0.0000
 255.0  -81.0       2.3500       0.2326
 255.0  -75.0       2.2500       0.8452
 255.0  -69.0       1.8400       0.2924
 255.0  -63.0       1.7900       0.2909
 255.0  -57.0       1.7300       0.4012
 255.0  -51.0       1.6500       0.4987
 255.0  -45.0       1.6000       0.5350
 255.0  -39.0       1.6800       0.4779
 255.0  -33.0       1.6000       0.4727
 255.0  -27.0       1.2500       0.6302
 255.0  -21.0       1.3300       0.3330
 255.0  -15.0       1.4000       0.1758
 255.0   -9.0       1.6300       0.3738
 255.0   -3.0       1.7600       0.2827
 255.0    3.0       1.8000       0.3081
 255.0    9.0       1.8400       0.3610
 255.0   15.0       1.7200       1.0246
 255.0   21.0       2.1300       0.6039
 255.0   27.0       2.1100       0.5487
 255.0   33.0       2.1200       0.4936
 255.0   39.0       2.1800       0.3888
 255.0   45.0       2.3300       0.3294
 255.0   51.0       2.5900       0.4420
 255.0   57.0       2.6900       0.3854
 255.0   63.0       0.0000       0.0000
 255.0   69.0       0.0000       0.0000
 255.0   75.0       0.0000       0.0000
 255.0   81.0       0.0000       0.0000
 255.0   87.0       0.0000       0.0000
 261.0  -87.0       2.4000       0.2919
 261.0  -81.0       2.3700       0.2421
 261.0  -75.0       2.2300       0.7784
 261.0  -69.0       1.8100       0.3735
 261.0  -63.0       1.7100       0.4387
 261.0  -57.0       1.6700       0.4918
 261.0  -51.0       1.6000       0.5142
 261.0  -45.0       1.6100       0.4548
 261.0  -39.0       1.6500       0.3718
 261.0  -33.0       1.4600       0.3607
 261.0  -27.0       1.1300       0.5496
 261.0  -21.0       1.1100       0.4662
 261.0  -15.0       1.2500       0.4651
 261.0   -9.0       1.7300       0.2818
 261.0   -3.0       1.8300       0.2879
 261.0    3.0       1.8600       0.3237
 261.0    9.0       1.8600       0.4760
 261.0   15.0       1.7900       1.1606
 261.0   21.0       1.9300       1.6109
 261.0   27.0       2.0700       0.7550
 261.0   33.0       2.1000       0.5350
 261.0   39.0       2.1400       0.5035
 261.0   45.0       2.2300       0.5201
 261.0   51.0       2.5000       0.4138
 261.0   57.0       2.5800       0.4660
 261.0   63.0       0.0000       0.0000
 261.0   69.0       0.0000       0.0000
 261.0   75.0       0.0000       0.0000
 261.0   81.0       0.0000       0.0000
 261.0   87.0       0.0000       0.0000
 267.0  -87.0       2.4100       0.2921
 267.0  -81.0       2.3700       0.2431
 267.0  -75.0       1.5700       1.2195
 267.0  -69.0       1.7300       0.4837
 267.0  -63.0       1.7100       0.4583
 267.0  -57.0       1.6300       0.5538
 267.0  -51.0       1.6000       0.5430
 267.0  -45.0       1.6800       0.3881
 267.0  -39.0       1.6500       0.2696
 267.0  -33.0       1.2100       0.5604
 267.0  -27.0       1.1600       0.5151
 267.0  -21.0       1.1000       0.4909
 267.0  -15.0       1.1100       0.5236
 267.0   -9.0       1.0000       0.8799
 267.0   -3.0       1.8100       0.3121
 267.0    3.0       1.8700       0.2946
 267.0    9.0       1.7800       0.6107
 267.0   15.0       2.7100       1.4228
 267.0   21.0       1.6200       2.3399
 267.0   27.0       2.2600       0.4214
 267.0   33.0       2.2000       0.4094
 267.0   39.0       2.1600       0.5132
 267.0   45.0       2.2100       0.6244
 267.0   51.0       2.4400       0.3629
 267.0   57.0       2.5400       0.4328
 267.0   63.0       0.0000       0.0000
 267.0   69.0       0.0000       0.0000
 267.0   75.0       0.0000       0.0000
 267.0   81.0       0.0000       0.0000
 267.0   87.0       0.0000       0.0000
 273.0  -87.0       2.4200       0.3020
 273.0  -81.0       2.3700       0.2674
 273.0  -75.0       1.5900       1.2301
 273.0  -69.0       1.6900       0.5409
 273.0  -63.0       1.6600       0.5745
 273.0  -57.0       1.6300       0.6221
 273.0  -51.0       1.6200       0.5823
 273.0  -45.0       1.6900       0.3932
 273.0  -39.0       1.6700       0.2707
 273.0  -33.0       1.2500       0.4954
 273.0  -27.0       1.2900       0.4044
 273.0  -21.0       1.2100       0.5105
 273.0  -15.0       1.1400       0.5651
 273.0   -9.0       1.0100       1.6774
 273.0   -3.0       1.7700       0.3735
 273.0    3.0       1.8600       0.3302
 273.0    9.0       1.7200       0.6515
 273.0   15.0       1.7500       0.6517
 273.0   21.0       1.6100       1.3681
 273.0   27.0       2.3700       0.1153
 273.0   33.0       2.3200       0.2551
 273.0   39.0       2.2300       0.4529
 273.0   45.0       2.2500       0.5940
 273.0   51.0       2.4100       0.4642
 273.0   57.0       2.5700       0.4239
 273.0   63.0       0.0000       0.0000
 273.0   69.0       0.0000       0.0000
 273.0   75.0       0.0000       0.0000
 273.0   81.0       0.0000       0.0000
 273.0   87.0       0.0000       0.0000
 279.0  -87.0       2.4200       0.2946
 279.0  -81.0       2.3500       0.2895
 279.0  -75.0       1.6100       1.1880
 279.0  -69.0       1.7500       0.5340
 279.0  -63.0       1.6700       0.6042
 279.0  -57.0       1.6500       0.6816
 279.0  -51.0       1.6500       0.6022
 279.0  -45.0       1.6700       0.4301
 279.0  -39.0       1.6100       0.3158
 279.0  -33.0       1.2400       0.5287
 279.0  -27.0       1.2600       0.4647
 279.0  -21.0       1.2100       0.5267
 279.0  -15.0       1.1600       0.5402
 279.0   -9.0       1.0600       1.3441
 279.0   -3.0       1.7500       0.3619
 279.0    3.0       1.9400       0.1673
 279.0    9.0       1.9400       0.3329
 279.0   15.0       1.9600       0.3558
 279.0   21.0       2.2200       0.5176
 279.0   27.0       2.4000       0.0671
 279.0   33.0       2.3600       0.2347
 279.0   39.0       2.3000       0.4225
 279.0   45.0       2.2900       0.5433
 279.0   51.0       2.4400       0.4549
 279.0   57.0       2.6100       0.4139
 279.0   63.0       0.0000       0.0000
 279.0   69.0       0.0000       0.0000
 279.0   75.0       0.0000       0.0000
 279.0   81.0       0.0000       0.0000
 279.0   87.0       0.0000       0.0000
 285.0  -87.0       2.3900       0.8146
 285.0  -81.0       2.2800       0.7269
 285.0  -75.0       1.6400       0.9419
 285.0  -69.0       1.7800       0.5051
 285.0  -63.0       1.7300       0.5048
 285.0  -57.0       1.6700       0.6420
 285.0  -51.0       1.6900       0.5530
 285.0  -45.0       1.6800       0.4127
 285.0  -39.0       1.5000       0.2107
 285.0  -33.0       1.3200       0.4076
 285.0  -27.0       1.2600       0.4670
 285.0  -21.0       1.1600       0.5859
 285.0  -15.0       1.0500       0.6512
 285.0   -9.0       1.6300       0.3230
 285.0   -3.0       1.8700       0.2330
 285.0    3.0       2.0200       0.3713
 285.0    9.0       2.0600       0.4113
 285.0   15.0       2.0500       0.4020
 285.0   21.0       2.2200       0.3982
 285.0   27.0       2.4200       0.1873
 285.0   33.0       2.3600       0.3158
 285.0   39.0       2.2900       0.4648
 285.0   45.0       2.3100       0.5461
 285.0   51.0       2.4500       0.5513
 285.0   57.0       2.6900       0.3854
 285.0   63.0       0.0000       0.0000
 285.0   69.0       0.0000       0.0000
 285.0   75.0       0.0000       0.0000
 285.0   81.0       0.0000       0.0000
 285.0   87.0       0.0000       0.0000
 291.0  -87.0       1.6800       1.4298
 291.0  -81.0       1.7000       1.0436
 291.0  -75.0       1.7100       0.8086
 291.0  -69.0       1.7000       0.6271
 291.0  -63.0       1.7400       0.5006
 291.0  -57.0       1.7100       0.5171
 291.0  -51.0       1.7900       0.3635
 291.0  -45.0       1.7200       0.3413
 291.0  -39.0       1.4000       0.3996
 291.0  -33.0       1.2000       0.5829
 291.0  -27.0       1.0300       0.4853
 291.0  -21.0       0.0000       0.0000
 291.0  -15.0       0.0000       0.0000
 291.0   -9.0       0.0000       0.0000
 291.0   -3.0       0.0000       0.0000
 291.0    3.0       2.0600       0.4024
 291.0    9.0       2.0600       0.4117
 291.0   15.0       2.0400       0.3928
 291.0   21.0       2.0700       0.4677
 291.0   27.0       2.3700       0.3418
 291.0   33.0       2.2400       0.4837
 291.0   39.0       2.2100       0.5647
 291.0   45.0       2.1900       0.7771
 291.0   51.0       2.7100       0.4518
 291.0   57.0       2.7400       0.3759
 291.0   63.0       0.0000       0.0000
 291.0   69.0       0.0000       0.0000
 291.0   75.0       0.0000       0.0000
 291.0   81.0       0.0000       0.0000
 291.0   87.0       0.0000       0.0000
 297.0  -87.0       1.7500       1.1566
 297.0  -81.0       1.8100       0.8844
 297.0  -75.0       1.7800       0.6906
 297.0  -69.0       1.6400       0.7125
 297.0  -63.0       1.7300       0.5400
 297.0  -57.0       1.7500       0.4727
 297.0  -51.0       1.8400       0.3320
 297.0  -45.0       1.6800       0.3838
 297.0  -39.0       1.5000       0.2968
 297.0  -33.0       1.5100       0.0762
 297.0  -27.0       1.6000       0.3257
 297.0  -21.0       1.6700       0.3323
 297.0  -15.0       0.0000       0.0000
 297.0   -9.0       0.0000       0.0000
 297.0   -3.0       0.0000       0.0000
 297.0    3.0       2.1000       0.4128
 297.0    9.0       2.0500       0.3615
 297.0   15.0       2.0200       0.3283
 297.0   21.0       1.9200       0.6904
 297.0   27.0       2.0900       0.5178
 297.0   33.0       2.1000       0.5008
 297.0   39.0       2.1300       0.6113
 297.0   45.0       2.1400       1.1857
 297.0   51.0       2.8400       0.1640
 297.0   57.0       0.0000       0.0000
 297.0   63.0       0.0000       0.0000
 297.0   69.0       0.0000       0.0000
 297.0   75.0       0.0000       0.0000
 297.0   81.0       0.0000       0.0000
 297.0   87.0       0.0000       0.0000
 303.0  -87.0       1.8000       1.0787
 303.0  -81.0       1.8600       0.7454
 303.0  -75.0       1.8700       0.5245
 303.0  -69.0       1.6600       0.5266
 303.0  -63.0       1.7100       0.5170
 303.0  -57.0       1.7700       0.4418
 303.0  -51.0       1.8100       0.4094
 303.0  -45.0       1.7400       0.4376
 303.0  -39.0       1.6000       0.3867
 303.0  -33.0       1.6300       0.3455
 303.0  -27.0       1.7200       0.3783
 303.0  -21.0       1.8000       0.4122
 303.0  -15.0       0.0000       0.0000
 303.0   -9.0       2.0800       0.3561
 303.0   -3.0       2.1000       0.4159
 303.0    3.0       2.1000       0.4315
 303.0    9.0       2.0500       0.3572
 303.0   15.0       2.2600       0.4689
 303.0   21.0       2.4600       0.1860
 303.0   27.0       2.2400       0.5490
 303.0   33.0       2.1300       0.5713
 303.0   39.0       2.1500       0.6515
 303.0   45.0       2.1700       1.1676
 303.0   51.0       2.8900       0.1575
 303.0   57.0       0.0000       0.0000
 303.0   63.0       0.0000       0.0000
 303.0   69.0       0.0000       0.0000
 303.0   75.0       0.0000       0.0000
 303.0   81.0       0.0000       0.0000
 303.0   87.0       0.0000       0.0000
 309.0  -87.0       1.8400       0.9607
 309.0  -81.0       1.8600       0.6966
 309.0  -75.0       1.9500       0.3528
 309.0  -69.0       1.9400       0.8357
 309.0  -63.0       1.6700       0.4069
 309.0  -57.0       1.8000       0.3548
 309.0  -51.0       1.8000       0.3869
 309.0  -45.0       1.8000       0.4320
 309.0  -39.0       1.8500       0.3501
 309.0  -33.0       1.9100       0.2502
 309.0  -27.0       1.9200       0.2961
 309.0  -21.0       0.0000       0.0000
 309.0  -15.0       2.4200       0.7212
 309.0   -9.0       0.0000       0.0000
 309.0   -3.0       2.1100       0.4016
 309.0    3.0       2.1100       0.4307
 309.0    9.0       2.0600       0.3138
 309.0   15.0       2.3600       0.5138
 309.0   21.0       2.5600       0.1127
 309.0   27.0       2.5100       0.3041
 309.0   33.0       2.3100       0.6239
 309.0   39.0       2.2800       0.6109
 309.0   45.0       2.3300       0.8338
 309.0   51.0       0.0000       0.0000
 309.0   57.0       0.0000       0.0000
 309.0   63.0       0.0000       0.0000
 309.0   69.0       0.0000       0.0000
 309.0   75.0       0.0000       0.0000
 309.0   81.0       0.0000       0.0000
 309.0   87.0       0.0000       0.0000
 315.0  -87.0       1.8800       0.7831
 315.0  -81.0       1.8700       0.6363
 315.0  -75.0       1.9000       0.3972
 315.0  -69.0       2.0300       0.2678
 315.0  -63.0       1.9200       0.7836
 315.0  -57.0       1.8700       0.2623
 315.0  -51.0       1.8600       0.3055
 315.0  -45.0       1.9100       0.2862
 315.0  -39.0       1.9400       0.1913
 315.0  -33.0       2.0100       0.0800
 315.0  -27.0       0.0000       0.0000
 315.0  -21.0       2.1100       0.3538
 315.0  -15.0       0.0000       0.0000
 315.0   -9.0       2.1800       0.4292
 315.0   -3.0       0.0000       0.0000
 315.0    3.0       2.1200       0.4202
 315.0    9.0       0.0000       0.0000
 315.0   15.0       0.0000       0.0000
 315.0   21.0       0.0000       0.0000
 315.0   27.0       2.6000       0.3723
 315.0   33.0       2.5400       0.4637
 315.0   39.0       2.4900       0.4381
 315.0   45.0       0.0000       0.0000
 315.0   51.0       0.0000       0.0000
 315.0   57.0       0.0000       0.0000
 315.0   63.0       0.0000       0.0000
 315.0   69.0       0.0000       0.0000
 315.0   75.0       0.0000       0.0000
 315.0   81.0       0.0000       0.0000
 315.0   87.0       0.0000       0.0000
 321.0  -87.0       1.9300       1.0776
 321.0  -81.0       1.9300       0.4893
 321.0  -75.0       1.9800       0.2263
 321.0  -69.0       2.0500       0.2252
 321.0  -63.0       1.9900       0.1685
 321.0  -57.0       1.9500       0.1977
 321.0  -51.0       1.9500       0.1939
 321.0  -45.0       1.9500       0.1857
 321.0  -39.0       0.0000       0.0000
 321.0  -33.0       0.0000       0.0000
 321.0  -27.0       0.0000       0.0000
 321.0  -21.0       0.0000       0.0000
 321.0  -15.0       0.0000       0.0000
 321.0   -9.0       0.0000       0.0000
 321.0   -3.0       2.1800       0.4779
 321.0    3.0       0.0000       0.0000
 321.0    9.0       0.0000       0.0000
 321.0   15.0       0.0000       0.0000
 321.0   21.0       0.0000       0.0000
 321.0   27.0       0.0000       0.0000
 321.0   33.0       2.6300       0.4030
 321.0   39.0       0.0000       0.0000
 321.0   45.0       0.0000       0.0000
 321.0   51.0       0.0000       0.0000
 321.0   57.0       0.0000       0.0000
 321.0   63.0       0.0000       0.0000
 321.0   69.0       0.0000       0.0000
 321.0   75.0       0.0000       0.0000
 321.0   81.0       0.0000       0.0000
 321.0   87.0       0.0000       0.0000
 327.0  -87.0       2.8600       1.5427
 327.0  -81.0       2.0100       0.8974
 327.0  -75.0       2.0300       1.1743
 327.0  -69.0       2.0400       0.1903
 327.0  -63.0       2.0000       0.1338
 327.0  -57.0       1.9800       0.1775
 327.0  -51.0       2.0000       0.1166
 327.0  -45.0       1.9800       0.0721
 327.0  -39.0       1.9200       0.1442
 327.0  -33.0       1.9700       0.1712
 327.0  -27.0       1.9000       0.9825
 327.0  -21.0       0.0000       0.0000
 327.0  -15.0       0.0000       0.0000
 327.0   -9.0       0.0000       0.0000
 327.0   -3.0       0.0000       0.0000
 327.0    3.0       0.0000       0.0000
 327.0    9.0       0.0000       0.0000
 327.0   15.0       2.5800       0.4285
 327.0   21.0       0.0000       0.0000
 327.0   27.0       2.9600       0.3461
 327.0   33.0       0.0000       0.0000
 327.0   39.0       0.0000       0.0000
 327.0   45.0       0.0000       0.0000
 327.0   51.0       0.0000       0.0000
 327.0   57.0       0.0000       0.0000
 327.0   63.0       0.0000       0.0000
 327.0   69.0       0.0000       0.0000
 327.0   75.0       0.0000       0.0000
 327.0   81.0       0.0000       0.0000
 327.0   87.0       0.0000       0.0000
 333.0  -87.0       2.0800       1.5979
 333.0  -81.0       2.0900       1.4641
 333.0  -75.0       2.0900       1.1858
 333.0  -69.0       2.0000       0.7797
 333.0  -63.0       2.0000       0.1942
 333.0  -57.0       2.0300       0.1127
 333.0  -51.0       0.0000       0.0000
 333.0  -45.0       1.9900       0.1265
 333.0  -39.0       1.8400       0.2315
 333.0  -33.0       1.8900       0.2903
 333.0  -27.0       1.9700       0.2953
 333.0  -21.0       2.0700       0.1288
 333.0  -15.0       0.0000       0.0000
 333.0   -9.0       0.0000       0.0000
 333.0   -3.0       2.7800       0.4866
 333.0    3.0       2.7300       0.4477
 333.0    9.0       0.0000       0.0000
 333.0   15.0       0.0000       0.0000
 333.0   21.0       0.0000       0.0000
 333.0   27.0       0.0000       0.0000
 333.0   33.0       0.0000       0.0000
 333.0   39.0       0.0000       0.0000
 333.0   45.0       0.0000       0.0000
 333.0   51.0       0.0000       0.0000
 333.0   57.0       0.0000       0.0000
 333.0   63.0       0.0000       0.0000
 333.0   69.0       0.0000       0.0000
 333.0   75.0       0.0000       0.0000
 333.0   81.0       0.0000       0.0000
 333.0   87.0       0.0000       0.0000
 339.0  -87.0       2.9900       1.2678
 339.0  -81.0       2.1500       0.8009
 339.0  -75.0       2.9700       1.2265
 339.0  -69.0       2.0100       1.6087
 339.0  -63.0       2.0100       0.7507
 339.0  -57.0       2.0700       0.1296
 339.0  -51.0       0.0000       0.0000
 339.0  -45.0       1.9800       0.2464
 339.0  -39.0       1.6500       0.2466
 339.0  -33.0       0.0000       0.0000
 339.0  -27.0       0.0000       0.0000
 339.0  -21.0       2.0100       0.2737
 339.0  -15.0       2.0600       0.1530
 339.0   -9.0       0.0000       0.0000
 339.0   -3.0       0.0000       0.0000
 339.0    3.0       2.7900       0.4339
 339.0    9.0       2.9500       0.4048
 339.0   15.0       0.0000       0.0000
 339.0   21.0       0.0000       0.0000
 339.0   27.0       0.0000       0.0000
 339.0   33.0       0.0000       0.0000
 339.0   39.0       0.0000       0.0000
 339.0   45.0       0.0000       0.0000
 339.0   51.0       0.0000       0.0000
 339.0   57.0       0.0000       0.0000
 339.0   63.0       0.0000       0.0000
 339.0   69.0       0.0000       0.0000
 339.0   75.0       0.0000       0.0000
 339.0   81.0       0.0000       0.0000
 339.0   87.0       0.0000       0.0000
 345.0  -87.0       3.0300       1.2581
 345.0  -81.0       2.9700       1.4124
 345.0  -75.0       0.0000       0.0000
 345.0  -69.0       0.0000       0.0000
 345.0  -63.0       2.0100       0.7568
 345.0  -57.0       2.0900       0.1175
 345.0  -51.0       2.0700       0.1265
 345.0  -45.0       1.9900       1.0557
 345.0  -39.0       1.6500       0.2435
 345.0  -33.0       0.0000       0.0000
 345.0  -27.0       1.9100       0.3841
 345.0  -21.0       2.0400       0.2377
 345.0  -15.0       2.0700       1.3628
 345.0   -9.0       0.0000       0.0000
 345.0   -3.0       0.0000       0.0000
 345.0    3.0       0.0000       0.0000
 345.0    9.0       0.0000       0.0000
 345.0   15.0       0.0000       0.0000
 345.0   21.0       0.0000       0.0000
 345.0   27.0       0.0000       0.0000
 345.0   33.0       0.0000       0.0000
 345.0   39.0       0.0000       0.0000
 345.0   45.0       0.0000       0.0000
 345.0   51.0       0.0000       0.0000
 345.0   57.0       0.0000       0.0000
 345.0   63.0       0.0000       0.0000
 345.0   69.0       0.0000       0.0000
 345.0   75.0       0.0000       0.0000
 345.0   81.0       0.0000       0.0000
 345.0   87.0       0.0000       0.0000
 351.0  -87.0       0.0000       0.0000
 351.0  -81.0       2.2200       1.3629
 351.0  -75.0       3.0700       0.8721
 351.0  -69.0       0.0000       0.0000
 351.0  -63.0       1.5000       1.0755
 351.0  -57.0       2.0400       0.3739
 351.0  -51.0       2.0300       0.8184
 351.0  -45.0       0.0000       0.0000
 351.0  -39.0       0.0000       0.0000
 351.0  -33.0       0.0000       0.0000
 351.0  -27.0       0.0000       0.0000
 351.0  -21.0       0.0000       0.0000
 351.0  -15.0       2.1700       0.1697
 351.0   -9.0       0.0000       0.0000
 351.0   -3.0       0.0000       0.0000
 351.0    3.0       0.0000       0.0000
 351.0    9.0       0.0000       0.0000
 351.0   15.0       0.0000       0.0000
 351.0   21.0       0.0000       0.0000
 351.0   27.0       0.0000       0.0000
 351.0   33.0       0.0000       0.0000
 351.0   39.0       0.0000       0.0000
 351.0   45.0       0.0000       0.0000
 351.0   51.0       0.0000       0.0000
 351.0   57.0       0.0000       0.0000
 351.0   63.0       0.0000       0.0000
 351.0   69.0       0.0000       0.0000
 351.0   75.0       0.0000       0.0000
 351.0   81.0       0.0000       0.0000
 351.0   87.0       0.0000       0.0000
 357.0  -87.0       0.0000       0.0000
 357.0  -81.0       0.0000       0.0000
 357.0  -75.0       0.0000       0.0000
 357.0  -69.0       0.0000       0.0000
 357.0  -63.0       0.0000       0.0000
 357.0  -57.0       0.0000       0.0000
 357.0  -51.0       0.0000       0.0000
 357.0  -45.0       0.0000       0.0000
 357.0  -39.0       0.0000       0.0000
 357.0  -33.0       0.0000       0.0000
 357.0  -27.0       0.0000       0.0000
 357.0  -21.0       0.0000       0.0000
 357.0  -15.0       0.0000       0.0000
 357.0   -9.0       0.0000       0.0000
 357.0   -3.0       0.0000       0.0000
 357.0    3.0       0.0000       0.0000
 357.0    9.0       0.0000       0.0000
 357.0   15.0       0.0000       0.0000
 357.0   21.0       0.0000       0.0000
 357.0   27.0       0.0000       0.0000
 357.0   33.0       0.0000       0.0000
 357.0   39.0       0.0000       0.0000
 357.0   45.0       0.0000       0.0000
 357.0   51.0       0.0000       0.0000
 357.0   57.0       0.0000       0.0000
 357.0   63.0       0.0000       0.0000
 357.0   69.0       0.0000       0.0000
 357.0   75.0       0.0000       0.0000
 357.0   81.0       0.0000       0.0000
 357.0   87.0       0.0000       0.0000
