# Supplementary material for: Oblique and rippled heliosphere structures from the Interstellar Boundary Explorer
Source: Nat Astron. 2022 Oct 10;6(12):1398–413. doi: 10.1038/s41550-022-01798-6 (PMC9744672; doi:10.1038/s41550-022-01798-6)
Supplement: Source Data Fig. 4e,g — Initial ENA response times for ESA 5 and their uncertainties from Fig. 4. [file 41550_2022_1798_MOESM2_ESM.txt]

### Initial ENA response times for ESA 5 - Zirnstein et al. (2022)
#
# Column definitions:
# (1) longitude, (2) latitude, (3) initial ENA response time since 2014.78, (4) uncertainty
#
# Variable descriptions:
# longitude: range = [3, 357] deg in steps of 6 deg
# latitude: range = [-87, 87] deg in steps of 6 deg
# time: units = yr
# uncertainty: units = yr
#
# Note: Values of 0 indicate data removal. See Zirnstein et al. (2022) for more details.
#
###
   3.0  -87.0       2.1900       0.2002
   3.0  -81.0       2.1700       0.1411
   3.0  -75.0       2.1400       0.0748
   3.0  -69.0       2.1100       0.1435
   3.0  -63.0       0.0000       0.0000
   3.0  -57.0       0.0000       0.0000
   3.0  -51.0       2.0700       0.2764
   3.0  -45.0       2.0900       0.2088
   3.0  -39.0       2.1600       0.1225
   3.0  -33.0       3.2200       0.3516
   3.0  -27.0       0.0000       0.0000
   3.0  -21.0       0.0000       0.0000
   3.0  -15.0       0.0000       0.0000
   3.0   -9.0       0.0000       0.0000
   3.0   -3.0       0.0000       0.0000
   3.0    3.0       0.0000       0.0000
   3.0    9.0       0.0000       0.0000
   3.0   15.0       0.0000       0.0000
   3.0   21.0       0.0000       0.0000
   3.0   27.0       0.0000       0.0000
   3.0   33.0       0.0000       0.0000
   3.0   39.0       0.0000       0.0000
   3.0   45.0       0.0000       0.0000
   3.0   51.0       0.0000       0.0000
   3.0   57.0       0.0000       0.0000
   3.0   63.0       0.0000       0.0000
   3.0   69.0       0.0000       0.0000
   3.0   75.0       0.0000       0.0000
   3.0   81.0       0.0000       0.0000
   3.0   87.0       0.0000       0.0000
   9.0  -87.0       2.2100       0.2105
   9.0  -81.0       2.1900       0.1414
   9.0  -75.0       2.1500       0.1140
   9.0  -69.0       2.1200       0.1723
   9.0  -63.0       0.0000       0.0000
   9.0  -57.0       0.0000       0.0000
   9.0  -51.0       2.1500       0.2421
   9.0  -45.0       2.1600       0.1934
   9.0  -39.0       2.2000       0.1127
   9.0  -33.0       0.0000       0.0000
   9.0  -27.0       0.0000       0.0000
   9.0  -21.0       0.0000       0.0000
   9.0  -15.0       0.0000       0.0000
   9.0   -9.0       0.0000       0.0000
   9.0   -3.0       0.0000       0.0000
   9.0    3.0       0.0000       0.0000
   9.0    9.0       0.0000       0.0000
   9.0   15.0       0.0000       0.0000
   9.0   21.0       0.0000       0.0000
   9.0   27.0       0.0000       0.0000
   9.0   33.0       0.0000       0.0000
   9.0   39.0       0.0000       0.0000
   9.0   45.0       0.0000       0.0000
   9.0   51.0       0.0000       0.0000
   9.0   57.0       0.0000       0.0000
   9.0   63.0       0.0000       0.0000
   9.0   69.0       0.0000       0.0000
   9.0   75.0       0.0000       0.0000
   9.0   81.0       0.0000       0.0000
   9.0   87.0       0.0000       0.0000
  15.0  -87.0       2.2400       0.2209
  15.0  -81.0       2.2100       0.1513
  15.0  -75.0       2.1600       0.1245
  15.0  -69.0       2.1200       0.1939
  15.0  -63.0       0.0000       0.0000
  15.0  -57.0       0.0000       0.0000
  15.0  -51.0       2.2000       0.2526
  15.0  -45.0       2.2100       0.2117
  15.0  -39.0       0.0000       0.0000
  15.0  -33.0       0.0000       0.0000
  15.0  -27.0       0.0000       0.0000
  15.0  -21.0       0.0000       0.0000
  15.0  -15.0       0.0000       0.0000
  15.0   -9.0       0.0000       0.0000
  15.0   -3.0       0.0000       0.0000
  15.0    3.0       0.0000       0.0000
  15.0    9.0       0.0000       0.0000
  15.0   15.0       0.0000       0.0000
  15.0   21.0       0.0000       0.0000
  15.0   27.0       0.0000       0.0000
  15.0   33.0       0.0000       0.0000
  15.0   39.0       0.0000       0.0000
  15.0   45.0       0.0000       0.0000
  15.0   51.0       0.0000       0.0000
  15.0   57.0       0.0000       0.0000
  15.0   63.0       0.0000       0.0000
  15.0   69.0       0.0000       0.0000
  15.0   75.0       0.0000       0.0000
  15.0   81.0       0.0000       0.0000
  15.0   87.0       0.0000       0.0000
  21.0  -87.0       2.2600       0.2218
  21.0  -81.0       2.2200       0.1414
  21.0  -75.0       2.1600       0.1646
  21.0  -69.0       2.1400       0.1952
  21.0  -63.0       3.2300       0.3108
  21.0  -57.0       2.2300       0.1122
  21.0  -51.0       2.2500       0.2121
  21.0  -45.0       0.0000       0.0000
  21.0  -39.0       0.0000       0.0000
  21.0  -33.0       0.0000       0.0000
  21.0  -27.0       0.0000       0.0000
  21.0  -21.0       0.0000       0.0000
  21.0  -15.0       0.0000       0.0000
  21.0   -9.0       0.0000       0.0000
  21.0   -3.0       0.0000       0.0000
  21.0    3.0       0.0000       0.0000
  21.0    9.0       0.0000       0.0000
  21.0   15.0       0.0000       0.0000
  21.0   21.0       0.0000       0.0000
  21.0   27.0       0.0000       0.0000
  21.0   33.0       0.0000       0.0000
  21.0   39.0       0.0000       0.0000
  21.0   45.0       0.0000       0.0000
  21.0   51.0       0.0000       0.0000
  21.0   57.0       0.0000       0.0000
  21.0   63.0       0.0000       0.0000
  21.0   69.0       0.0000       0.0000
  21.0   75.0       0.0000       0.0000
  21.0   81.0       0.0000       0.0000
  21.0   87.0       0.0000       0.0000
  27.0  -87.0       2.2700       0.2205
  27.0  -81.0       2.2200       0.1063
  27.0  -75.0       2.1600       0.2147
  27.0  -69.0       2.1500       0.2243
  27.0  -63.0       2.2400       0.0436
  27.0  -57.0       3.1800       0.9554
  27.0  -51.0       0.0000       0.0000
  27.0  -45.0       0.0000       0.0000
  27.0  -39.0       0.0000       0.0000
  27.0  -33.0       0.0000       0.0000
  27.0  -27.0       0.0000       0.0000
  27.0  -21.0       0.0000       0.0000
  27.0  -15.0       0.0000       0.0000
  27.0   -9.0       0.0000       0.0000
  27.0   -3.0       0.0000       0.0000
  27.0    3.0       0.0000       0.0000
  27.0    9.0       0.0000       0.0000
  27.0   15.0       0.0000       0.0000
  27.0   21.0       0.0000       0.0000
  27.0   27.0       0.0000       0.0000
  27.0   33.0       0.0000       0.0000
  27.0   39.0       0.0000       0.0000
  27.0   45.0       0.0000       0.0000
  27.0   51.0       0.0000       0.0000
  27.0   57.0       0.0000       0.0000
  27.0   63.0       0.0000       0.0000
  27.0   69.0       0.0000       0.0000
  27.0   75.0       0.0000       0.0000
  27.0   81.0       0.0000       0.0000
  27.0   87.0       0.0000       0.0000
  33.0  -87.0       2.2900       0.2112
  33.0  -81.0       2.2400       0.0592
  33.0  -75.0       2.1600       0.2587
  33.0  -69.0       2.1700       0.2232
  33.0  -63.0       0.0000       0.0000
  33.0  -57.0       3.1300       0.8599
  33.0  -51.0       0.0000       0.0000
  33.0  -45.0       0.0000       0.0000
  33.0  -39.0       0.0000       0.0000
  33.0  -33.0       0.0000       0.0000
  33.0  -27.0       0.0000       0.0000
  33.0  -21.0       0.0000       0.0000
  33.0  -15.0       0.0000       0.0000
  33.0   -9.0       0.0000       0.0000
  33.0   -3.0       0.0000       0.0000
  33.0    3.0       0.0000       0.0000
  33.0    9.0       0.0000       0.0000
  33.0   15.0       0.0000       0.0000
  33.0   21.0       0.0000       0.0000
  33.0   27.0       0.0000       0.0000
  33.0   33.0       0.0000       0.0000
  33.0   39.0       0.0000       0.0000
  33.0   45.0       0.0000       0.0000
  33.0   51.0       0.0000       0.0000
  33.0   57.0       0.0000       0.0000
  33.0   63.0       0.0000       0.0000
  33.0   69.0       0.0000       0.0000
  33.0   75.0       0.0000       0.0000
  33.0   81.0       0.0000       0.0000
  33.0   87.0       0.0000       0.0000
  39.0  -87.0       2.2900       0.1729
  39.0  -81.0       2.2300       0.1483
  39.0  -75.0       2.1700       0.2874
  39.0  -69.0       2.1900       0.2245
  39.0  -63.0       0.0000       0.0000
  39.0  -57.0       0.0000       0.0000
  39.0  -51.0       0.0000       0.0000
  39.0  -45.0       0.0000       0.0000
  39.0  -39.0       0.0000       0.0000
  39.0  -33.0       0.0000       0.0000
  39.0  -27.0       0.0000       0.0000
  39.0  -21.0       0.0000       0.0000
  39.0  -15.0       0.0000       0.0000
  39.0   -9.0       0.0000       0.0000
  39.0   -3.0       0.0000       0.0000
  39.0    3.0       0.0000       0.0000
  39.0    9.0       0.0000       0.0000
  39.0   15.0       0.0000       0.0000
  39.0   21.0       0.0000       0.0000
  39.0   27.0       0.0000       0.0000
  39.0   33.0       0.0000       0.0000
  39.0   39.0       0.0000       0.0000
  39.0   45.0       0.0000       0.0000
  39.0   51.0       0.0000       0.0000
  39.0   57.0       0.0000       0.0000
  39.0   63.0       0.0000       0.0000
  39.0   69.0       0.0000       0.0000
  39.0   75.0       0.0000       0.0000
  39.0   81.0       0.0000       0.0000
  39.0   87.0       0.0000       0.0000
  45.0  -87.0       2.2900       0.1000
  45.0  -81.0       2.2300       0.2205
  45.0  -75.0       2.1800       0.3279
  45.0  -69.0       2.1800       0.2748
  45.0  -63.0       0.0000       0.0000
  45.0  -57.0       0.0000       0.0000
  45.0  -51.0       0.0000       0.0000
  45.0  -45.0       0.0000       0.0000
  45.0  -39.0       0.0000       0.0000
  45.0  -33.0       0.0000       0.0000
  45.0  -27.0       0.0000       0.0000
  45.0  -21.0       0.0000       0.0000
  45.0  -15.0       0.0000       0.0000
  45.0   -9.0       0.0000       0.0000
  45.0   -3.0       0.0000       0.0000
  45.0    3.0       0.0000       0.0000
  45.0    9.0       0.0000       0.0000
  45.0   15.0       0.0000       0.0000
  45.0   21.0       0.0000       0.0000
  45.0   27.0       0.0000       0.0000
  45.0   33.0       0.0000       0.0000
  45.0   39.0       0.0000       0.0000
  45.0   45.0       0.0000       0.0000
  45.0   51.0       0.0000       0.0000
  45.0   57.0       0.0000       0.0000
  45.0   63.0       0.0000       0.0000
  45.0   69.0       0.0000       0.0000
  45.0   75.0       0.0000       0.0000
  45.0   81.0       0.0000       0.0000
  45.0   87.0       0.0000       0.0000
  51.0  -87.0       2.2300       0.2512
  51.0  -81.0       2.1800       0.3378
  51.0  -75.0       2.1700       0.3685
  51.0  -69.0       2.1600       0.3576
  51.0  -63.0       0.0000       0.0000
  51.0  -57.0       0.0000       0.0000
  51.0  -51.0       0.0000       0.0000
  51.0  -45.0       0.0000       0.0000
  51.0  -39.0       0.0000       0.0000
  51.0  -33.0       0.0000       0.0000
  51.0  -27.0       0.0000       0.0000
  51.0  -21.0       0.0000       0.0000
  51.0  -15.0       0.0000       0.0000
  51.0   -9.0       0.0000       0.0000
  51.0   -3.0       0.0000       0.0000
  51.0    3.0       0.0000       0.0000
  51.0    9.0       0.0000       0.0000
  51.0   15.0       0.0000       0.0000
  51.0   21.0       0.0000       0.0000
  51.0   27.0       0.0000       0.0000
  51.0   33.0       0.0000       0.0000
  51.0   39.0       0.0000       0.0000
  51.0   45.0       0.0000       0.0000
  51.0   51.0       0.0000       0.0000
  51.0   57.0       0.0000       0.0000
  51.0   63.0       0.0000       0.0000
  51.0   69.0       0.0000       0.0000
  51.0   75.0       0.0000       0.0000
  51.0   81.0       0.0000       0.0000
  51.0   87.0       0.0000       0.0000
  57.0  -87.0       2.1700       0.3693
  57.0  -81.0       2.1000       0.4469
  57.0  -75.0       2.1100       0.4711
  57.0  -69.0       2.1700       0.4094
  57.0  -63.0       0.0000       0.0000
  57.0  -57.0       0.0000       0.0000
  57.0  -51.0       0.0000       0.0000
  57.0  -45.0       0.0000       0.0000
  57.0  -39.0       0.0000       0.0000
  57.0  -33.0       0.0000       0.0000
  57.0  -27.0       0.0000       0.0000
  57.0  -21.0       0.0000       0.0000
  57.0  -15.0       0.0000       0.0000
  57.0   -9.0       0.0000       0.0000
  57.0   -3.0       0.0000       0.0000
  57.0    3.0       0.0000       0.0000
  57.0    9.0       0.0000       0.0000
  57.0   15.0       0.0000       0.0000
  57.0   21.0       0.0000       0.0000
  57.0   27.0       0.0000       0.0000
  57.0   33.0       0.0000       0.0000
  57.0   39.0       0.0000       0.0000
  57.0   45.0       0.0000       0.0000
  57.0   51.0       0.0000       0.0000
  57.0   57.0       0.0000       0.0000
  57.0   63.0       0.0000       0.0000
  57.0   69.0       0.0000       0.0000
  57.0   75.0       0.0000       0.0000
  57.0   81.0       0.0000       0.0000
  57.0   87.0       0.0000       0.0000
  63.0  -87.0       2.0900       0.4483
  63.0  -81.0       2.0200       0.5168
  63.0  -75.0       2.0200       0.5846
  63.0  -69.0       2.1500       0.5029
  63.0  -63.0       3.3900       0.2804
  63.0  -57.0       0.0000       0.0000
  63.0  -51.0       0.0000       0.0000
  63.0  -45.0       0.0000       0.0000
  63.0  -39.0       0.0000       0.0000
  63.0  -33.0       0.0000       0.0000
  63.0  -27.0       0.0000       0.0000
  63.0  -21.0       0.0000       0.0000
  63.0  -15.0       0.0000       0.0000
  63.0   -9.0       0.0000       0.0000
  63.0   -3.0       0.0000       0.0000
  63.0    3.0       0.0000       0.0000
  63.0    9.0       0.0000       0.0000
  63.0   15.0       0.0000       0.0000
  63.0   21.0       0.0000       0.0000
  63.0   27.0       0.0000       0.0000
  63.0   33.0       0.0000       0.0000
  63.0   39.0       0.0000       0.0000
  63.0   45.0       0.0000       0.0000
  63.0   51.0       0.0000       0.0000
  63.0   57.0       0.0000       0.0000
  63.0   63.0       0.0000       0.0000
  63.0   69.0       0.0000       0.0000
  63.0   75.0       0.0000       0.0000
  63.0   81.0       0.0000       0.0000
  63.0   87.0       0.0000       0.0000
  69.0  -87.0       2.0500       0.4827
  69.0  -81.0       2.0100       0.5343
  69.0  -75.0       2.0100       0.6815
  69.0  -69.0       0.0000       0.0000
  69.0  -63.0       0.0000       0.0000
  69.0  -57.0       0.0000       0.0000
  69.0  -51.0       0.0000       0.0000
  69.0  -45.0       0.0000       0.0000
  69.0  -39.0       0.0000       0.0000
  69.0  -33.0       0.0000       0.0000
  69.0  -27.0       0.0000       0.0000
  69.0  -21.0       0.0000       0.0000
  69.0  -15.0       0.0000       0.0000
  69.0   -9.0       0.0000       0.0000
  69.0   -3.0       0.0000       0.0000
  69.0    3.0       0.0000       0.0000
  69.0    9.0       0.0000       0.0000
  69.0   15.0       0.0000       0.0000
  69.0   21.0       0.0000       0.0000
  69.0   27.0       0.0000       0.0000
  69.0   33.0       0.0000       0.0000
  69.0   39.0       0.0000       0.0000
  69.0   45.0       0.0000       0.0000
  69.0   51.0       0.0000       0.0000
  69.0   57.0       0.0000       0.0000
  69.0   63.0       0.0000       0.0000
  69.0   69.0       0.0000       0.0000
  69.0   75.0       0.0000       0.0000
  69.0   81.0       0.0000       0.0000
  69.0   87.0       0.0000       0.0000
  75.0  -87.0       2.0000       0.4852
  75.0  -81.0       2.0000       0.5421
  75.0  -75.0       2.0100       0.8006
  75.0  -69.0       3.1600       1.1382
  75.0  -63.0       0.0000       0.0000
  75.0  -57.0       0.0000       0.0000
  75.0  -51.0       0.0000       0.0000
  75.0  -45.0       0.0000       0.0000
  75.0  -39.0       0.0000       0.0000
  75.0  -33.0       0.0000       0.0000
  75.0  -27.0       0.0000       0.0000
  75.0  -21.0       0.0000       0.0000
  75.0  -15.0       0.0000       0.0000
  75.0   -9.0       0.0000       0.0000
  75.0   -3.0       0.0000       0.0000
  75.0    3.0       0.0000       0.0000
  75.0    9.0       0.0000       0.0000
  75.0   15.0       0.0000       0.0000
  75.0   21.0       0.0000       0.0000
  75.0   27.0       0.0000       0.0000
  75.0   33.0       0.0000       0.0000
  75.0   39.0       0.0000       0.0000
  75.0   45.0       0.0000       0.0000
  75.0   51.0       0.0000       0.0000
  75.0   57.0       0.0000       0.0000
  75.0   63.0       0.0000       0.0000
  75.0   69.0       0.0000       0.0000
  75.0   75.0       0.0000       0.0000
  75.0   81.0       0.0000       0.0000
  75.0   87.0       0.0000       0.0000
  81.0  -87.0       1.9800       0.4219
  81.0  -81.0       2.0100       0.5013
  81.0  -75.0       2.0300       0.8410
  81.0  -69.0       2.0600       2.1795
  81.0  -63.0       3.3100       0.0755
  81.0  -57.0       0.0000       0.0000
  81.0  -51.0       0.0000       0.0000
  81.0  -45.0       0.0000       0.0000
  81.0  -39.0       0.0000       0.0000
  81.0  -33.0       0.0000       0.0000
  81.0  -27.0       0.0000       0.0000
  81.0  -21.0       0.0000       0.0000
  81.0  -15.0       0.0000       0.0000
  81.0   -9.0       0.0000       0.0000
  81.0   -3.0       0.0000       0.0000
  81.0    3.0       0.0000       0.0000
  81.0    9.0       0.0000       0.0000
  81.0   15.0       0.0000       0.0000
  81.0   21.0       0.0000       0.0000
  81.0   27.0       0.0000       0.0000
  81.0   33.0       0.0000       0.0000
  81.0   39.0       0.0000       0.0000
  81.0   45.0       0.0000       0.0000
  81.0   51.0       0.0000       0.0000
  81.0   57.0       0.0000       0.0000
  81.0   63.0       0.0000       0.0000
  81.0   69.0       0.0000       0.0000
  81.0   75.0       0.0000       0.0000
  81.0   81.0       0.0000       0.0000
  81.0   87.0       0.0000       0.0000
  87.0  -87.0       1.9900       0.4017
  87.0  -81.0       2.0100       0.4808
  87.0  -75.0       2.0300       0.8710
  87.0  -69.0       2.8800       0.8814
  87.0  -63.0       3.2500       0.1873
  87.0  -57.0       0.0000       0.0000
  87.0  -51.0       0.0000       0.0000
  87.0  -45.0       0.0000       0.0000
  87.0  -39.0       0.0000       0.0000
  87.0  -33.0       0.0000       0.0000
  87.0  -27.0       0.0000       0.0000
  87.0  -21.0       0.0000       0.0000
  87.0  -15.0       0.0000       0.0000
  87.0   -9.0       0.0000       0.0000
  87.0   -3.0       0.0000       0.0000
  87.0    3.0       0.0000       0.0000
  87.0    9.0       0.0000       0.0000
  87.0   15.0       0.0000       0.0000
  87.0   21.0       0.0000       0.0000
  87.0   27.0       0.0000       0.0000
  87.0   33.0       0.0000       0.0000
  87.0   39.0       0.0000       0.0000
  87.0   45.0       0.0000       0.0000
  87.0   51.0       0.0000       0.0000
  87.0   57.0       0.0000       0.0000
  87.0   63.0       0.0000       0.0000
  87.0   69.0       0.0000       0.0000
  87.0   75.0       0.0000       0.0000
  87.0   81.0       0.0000       0.0000
  87.0   87.0       0.0000       0.0000
  93.0  -87.0       1.9900       0.3813
  93.0  -81.0       2.0000       0.4308
  93.0  -75.0       2.0100       1.1374
  93.0  -69.0       2.8800       0.8628
  93.0  -63.0       3.1100       0.3013
  93.0  -57.0       0.0000       0.0000
  93.0  -51.0       0.0000       0.0000
  93.0  -45.0       0.0000       0.0000
  93.0  -39.0       0.0000       0.0000
  93.0  -33.0       0.0000       0.0000
  93.0  -27.0       0.0000       0.0000
  93.0  -21.0       0.0000       0.0000
  93.0  -15.0       0.0000       0.0000
  93.0   -9.0       0.0000       0.0000
  93.0   -3.0       0.0000       0.0000
  93.0    3.0       0.0000       0.0000
  93.0    9.0       0.0000       0.0000
  93.0   15.0       0.0000       0.0000
  93.0   21.0       0.0000       0.0000
  93.0   27.0       0.0000       0.0000
  93.0   33.0       0.0000       0.0000
  93.0   39.0       0.0000       0.0000
  93.0   45.0       0.0000       0.0000
  93.0   51.0       0.0000       0.0000
  93.0   57.0       0.0000       0.0000
  93.0   63.0       0.0000       0.0000
  93.0   69.0       0.0000       0.0000
  93.0   75.0       0.0000       0.0000
  93.0   81.0       0.0000       0.0000
  93.0   87.0       0.0000       0.0000
  99.0  -87.0       2.0000       0.3509
  99.0  -81.0       2.0000       0.3904
  99.0  -75.0       2.0200       1.1250
  99.0  -69.0       2.8800       0.2848
  99.0  -63.0       3.0600       0.2830
  99.0  -57.0       0.0000       0.0000
  99.0  -51.0       0.0000       0.0000
  99.0  -45.0       0.0000       0.0000
  99.0  -39.0       0.0000       0.0000
  99.0  -33.0       0.0000       0.0000
  99.0  -27.0       0.0000       0.0000
  99.0  -21.0       0.0000       0.0000
  99.0  -15.0       0.0000       0.0000
  99.0   -9.0       0.0000       0.0000
  99.0   -3.0       0.0000       0.0000
  99.0    3.0       0.0000       0.0000
  99.0    9.0       0.0000       0.0000
  99.0   15.0       0.0000       0.0000
  99.0   21.0       0.0000       0.0000
  99.0   27.0       0.0000       0.0000
  99.0   33.0       0.0000       0.0000
  99.0   39.0       0.0000       0.0000
  99.0   45.0       0.0000       0.0000
  99.0   51.0       0.0000       0.0000
  99.0   57.0       0.0000       0.0000
  99.0   63.0       0.0000       0.0000
  99.0   69.0       0.0000       0.0000
  99.0   75.0       0.0000       0.0000
  99.0   81.0       0.0000       0.0000
  99.0   87.0       0.0000       0.0000
 105.0  -87.0       2.0100       0.2114
 105.0  -81.0       2.0200       0.3809
 105.0  -75.0       2.7900       0.8308
 105.0  -69.0       0.0000       0.0000
 105.0  -63.0       3.0600       0.2707
 105.0  -57.0       0.0000       0.0000
 105.0  -51.0       0.0000       0.0000
 105.0  -45.0       0.0000       0.0000
 105.0  -39.0       0.0000       0.0000
 105.0  -33.0       0.0000       0.0000
 105.0  -27.0       0.0000       0.0000
 105.0  -21.0       0.0000       0.0000
 105.0  -15.0       0.0000       0.0000
 105.0   -9.0       0.0000       0.0000
 105.0   -3.0       0.0000       0.0000
 105.0    3.0       0.0000       0.0000
 105.0    9.0       0.0000       0.0000
 105.0   15.0       0.0000       0.0000
 105.0   21.0       0.0000       0.0000
 105.0   27.0       0.0000       0.0000
 105.0   33.0       0.0000       0.0000
 105.0   39.0       0.0000       0.0000
 105.0   45.0       0.0000       0.0000
 105.0   51.0       0.0000       0.0000
 105.0   57.0       0.0000       0.0000
 105.0   63.0       0.0000       0.0000
 105.0   69.0       0.0000       0.0000
 105.0   75.0       0.0000       0.0000
 105.0   81.0       0.0000       0.0000
 105.0   87.0       0.0000       0.0000
 111.0  -87.0       2.0100       0.2022
 111.0  -81.0       2.0200       0.2512
 111.0  -75.0       2.7600       0.8004
 111.0  -69.0       0.0000       0.0000
 111.0  -63.0       3.0400       0.2629
 111.0  -57.0       0.0000       0.0000
 111.0  -51.0       0.0000       0.0000
 111.0  -45.0       0.0000       0.0000
 111.0  -39.0       0.0000       0.0000
 111.0  -33.0       0.0000       0.0000
 111.0  -27.0       0.0000       0.0000
 111.0  -21.0       0.0000       0.0000
 111.0  -15.0       0.0000       0.0000
 111.0   -9.0       0.0000       0.0000
 111.0   -3.0       0.0000       0.0000
 111.0    3.0       0.0000       0.0000
 111.0    9.0       0.0000       0.0000
 111.0   15.0       0.0000       0.0000
 111.0   21.0       0.0000       0.0000
 111.0   27.0       0.0000       0.0000
 111.0   33.0       0.0000       0.0000
 111.0   39.0       0.0000       0.0000
 111.0   45.0       0.0000       0.0000
 111.0   51.0       0.0000       0.0000
 111.0   57.0       0.0000       0.0000
 111.0   63.0       0.0000       0.0000
 111.0   69.0       0.0000       0.0000
 111.0   75.0       0.0000       0.0000
 111.0   81.0       0.0000       0.0000
 111.0   87.0       0.0000       0.0000
 117.0  -87.0       2.0100       0.2619
 117.0  -81.0       2.0300       0.2910
 117.0  -75.0       2.0600       1.1850
 117.0  -69.0       0.0000       0.0000
 117.0  -63.0       3.0100       0.2728
 117.0  -57.0       3.0400       0.2317
 117.0  -51.0       0.0000       0.0000
 117.0  -45.0       0.0000       0.0000
 117.0  -39.0       0.0000       0.0000
 117.0  -33.0       0.0000       0.0000
 117.0  -27.0       0.0000       0.0000
 117.0  -21.0       0.0000       0.0000
 117.0  -15.0       0.0000       0.0000
 117.0   -9.0       0.0000       0.0000
 117.0   -3.0       0.0000       0.0000
 117.0    3.0       0.0000       0.0000
 117.0    9.0       0.0000       0.0000
 117.0   15.0       0.0000       0.0000
 117.0   21.0       0.0000       0.0000
 117.0   27.0       0.0000       0.0000
 117.0   33.0       0.0000       0.0000
 117.0   39.0       0.0000       0.0000
 117.0   45.0       0.0000       0.0000
 117.0   51.0       0.0000       0.0000
 117.0   57.0       0.0000       0.0000
 117.0   63.0       0.0000       0.0000
 117.0   69.0       0.0000       0.0000
 117.0   75.0       0.0000       0.0000
 117.0   81.0       0.0000       0.0000
 117.0   87.0       0.0000       0.0000
 123.0  -87.0       2.0200       0.2522
 123.0  -81.0       2.0400       0.2704
 123.0  -75.0       2.0800       0.9045
 123.0  -69.0       2.9400       0.2638
 123.0  -63.0       2.9800       0.2175
 123.0  -57.0       0.0000       0.0000
 123.0  -51.0       0.0000       0.0000
 123.0  -45.0       0.0000       0.0000
 123.0  -39.0       0.0000       0.0000
 123.0  -33.0       0.0000       0.0000
 123.0  -27.0       0.0000       0.0000
 123.0  -21.0       0.0000       0.0000
 123.0  -15.0       0.0000       0.0000
 123.0   -9.0       0.0000       0.0000
 123.0   -3.0       0.0000       0.0000
 123.0    3.0       0.0000       0.0000
 123.0    9.0       0.0000       0.0000
 123.0   15.0       0.0000       0.0000
 123.0   21.0       0.0000       0.0000
 123.0   27.0       0.0000       0.0000
 123.0   33.0       0.0000       0.0000
 123.0   39.0       0.0000       0.0000
 123.0   45.0       0.0000       0.0000
 123.0   51.0       0.0000       0.0000
 123.0   57.0       0.0000       0.0000
 123.0   63.0       0.0000       0.0000
 123.0   69.0       0.0000       0.0000
 123.0   75.0       0.0000       0.0000
 123.0   81.0       0.0000       0.0000
 123.0   87.0       0.0000       0.0000
 129.0  -87.0       2.0200       0.2528
 129.0  -81.0       2.0400       0.2709
 129.0  -75.0       2.0900       0.8710
 129.0  -69.0       2.8500       0.7630
 129.0  -63.0       2.9400       0.2069
 129.0  -57.0       3.0500       0.2025
 129.0  -51.0       3.1200       0.3534
 129.0  -45.0       0.0000       0.0000
 129.0  -39.0       0.0000       0.0000
 129.0  -33.0       0.0000       0.0000
 129.0  -27.0       0.0000       0.0000
 129.0  -21.0       0.0000       0.0000
 129.0  -15.0       0.0000       0.0000
 129.0   -9.0       0.0000       0.0000
 129.0   -3.0       0.0000       0.0000
 129.0    3.0       0.0000       0.0000
 129.0    9.0       0.0000       0.0000
 129.0   15.0       0.0000       0.0000
 129.0   21.0       0.0000       0.0000
 129.0   27.0       0.0000       0.0000
 129.0   33.0       0.0000       0.0000
 129.0   39.0       0.0000       0.0000
 129.0   45.0       0.0000       0.0000
 129.0   51.0       0.0000       0.0000
 129.0   57.0       0.0000       0.0000
 129.0   63.0       0.0000       0.0000
 129.0   69.0       0.0000       0.0000
 129.0   75.0       0.0000       0.0000
 129.0   81.0       0.0000       0.0000
 129.0   87.0       0.0000       0.0000
 135.0  -87.0       2.0100       0.2328
 135.0  -81.0       2.0400       0.2311
 135.0  -75.0       2.1000       0.8597
 135.0  -69.0       2.1600       1.1403
 135.0  -63.0       0.0000       0.0000
 135.0  -57.0       3.0100       0.1960
 135.0  -51.0       3.1200       0.3223
 135.0  -45.0       3.1400       0.3043
 135.0  -39.0       0.0000       0.0000
 135.0  -33.0       0.0000       0.0000
 135.0  -27.0       0.0000       0.0000
 135.0  -21.0       0.0000       0.0000
 135.0  -15.0       0.0000       0.0000
 135.0   -9.0       0.0000       0.0000
 135.0   -3.0       0.0000       0.0000
 135.0    3.0       0.0000       0.0000
 135.0    9.0       0.0000       0.0000
 135.0   15.0       0.0000       0.0000
 135.0   21.0       0.0000       0.0000
 135.0   27.0       0.0000       0.0000
 135.0   33.0       0.0000       0.0000
 135.0   39.0       0.0000       0.0000
 135.0   45.0       0.0000       0.0000
 135.0   51.0       0.0000       0.0000
 135.0   57.0       0.0000       0.0000
 135.0   63.0       0.0000       0.0000
 135.0   69.0       0.0000       0.0000
 135.0   75.0       0.0000       0.0000
 135.0   81.0       0.0000       0.0000
 135.0   87.0       0.0000       0.0000
 141.0  -87.0       2.0100       0.2223
 141.0  -81.0       2.0300       0.2313
 141.0  -75.0       2.1000       0.2506
 141.0  -69.0       2.1700       0.8304
 141.0  -63.0       2.9000       0.7268
 141.0  -57.0       3.0100       0.2040
 141.0  -51.0       3.0800       0.2726
 141.0  -45.0       3.1700       0.3528
 141.0  -39.0       0.0000       0.0000
 141.0  -33.0       0.0000       0.0000
 141.0  -27.0       0.0000       0.0000
 141.0  -21.0       0.0000       0.0000
 141.0  -15.0       0.0000       0.0000
 141.0   -9.0       0.0000       0.0000
 141.0   -3.0       0.0000       0.0000
 141.0    3.0       0.0000       0.0000
 141.0    9.0       0.0000       0.0000
 141.0   15.0       0.0000       0.0000
 141.0   21.0       0.0000       0.0000
 141.0   27.0       0.0000       0.0000
 141.0   33.0       0.0000       0.0000
 141.0   39.0       0.0000       0.0000
 141.0   45.0       0.0000       0.0000
 141.0   51.0       0.0000       0.0000
 141.0   57.0       0.0000       0.0000
 141.0   63.0       0.0000       0.0000
 141.0   69.0       0.0000       0.0000
 141.0   75.0       0.0000       0.0000
 141.0   81.0       0.0000       0.0000
 141.0   87.0       0.0000       0.0000
 147.0  -87.0       2.0000       0.2326
 147.0  -81.0       2.0300       0.2313
 147.0  -75.0       2.1000       1.0837
 147.0  -69.0       2.8400       0.7646
 147.0  -63.0       2.9100       0.7331
 147.0  -57.0       3.0300       0.2249
 147.0  -51.0       0.0000       0.0000
 147.0  -45.0       0.0000       0.0000
 147.0  -39.0       0.0000       0.0000
 147.0  -33.0       0.0000       0.0000
 147.0  -27.0       0.0000       0.0000
 147.0  -21.0       0.0000       0.0000
 147.0  -15.0       0.0000       0.0000
 147.0   -9.0       0.0000       0.0000
 147.0   -3.0       0.0000       0.0000
 147.0    3.0       0.0000       0.0000
 147.0    9.0       0.0000       0.0000
 147.0   15.0       0.0000       0.0000
 147.0   21.0       0.0000       0.0000
 147.0   27.0       0.0000       0.0000
 147.0   33.0       0.0000       0.0000
 147.0   39.0       0.0000       0.0000
 147.0   45.0       0.0000       0.0000
 147.0   51.0       0.0000       0.0000
 147.0   57.0       0.0000       0.0000
 147.0   63.0       0.0000       0.0000
 147.0   69.0       0.0000       0.0000
 147.0   75.0       0.0000       0.0000
 147.0   81.0       0.0000       0.0000
 147.0   87.0       0.0000       0.0000
 153.0  -87.0       2.0000       0.2326
 153.0  -81.0       2.0300       0.2311
 153.0  -75.0       2.1000       0.1918
 153.0  -69.0       2.9100       0.8154
 153.0  -63.0       2.9300       0.7843
 153.0  -57.0       0.0000       0.0000
 153.0  -51.0       0.0000       0.0000
 153.0  -45.0       0.0000       0.0000
 153.0  -39.0       0.0000       0.0000
 153.0  -33.0       0.0000       0.0000
 153.0  -27.0       0.0000       0.0000
 153.0  -21.0       0.0000       0.0000
 153.0  -15.0       0.0000       0.0000
 153.0   -9.0       0.0000       0.0000
 153.0   -3.0       0.0000       0.0000
 153.0    3.0       0.0000       0.0000
 153.0    9.0       0.0000       0.0000
 153.0   15.0       0.0000       0.0000
 153.0   21.0       0.0000       0.0000
 153.0   27.0       0.0000       0.0000
 153.0   33.0       0.0000       0.0000
 153.0   39.0       0.0000       0.0000
 153.0   45.0       0.0000       0.0000
 153.0   51.0       0.0000       0.0000
 153.0   57.0       0.0000       0.0000
 153.0   63.0       0.0000       0.0000
 153.0   69.0       0.0000       0.0000
 153.0   75.0       0.0000       0.0000
 153.0   81.0       0.0000       0.0000
 153.0   87.0       0.0000       0.0000
 159.0  -87.0       2.0200       0.2322
 159.0  -81.0       2.0400       0.2216
 159.0  -75.0       2.1000       0.1817
 159.0  -69.0       2.9500       1.1748
 159.0  -63.0       2.9900       1.4279
 159.0  -57.0       0.0000       0.0000
 159.0  -51.0       3.1600       0.3603
 159.0  -45.0       2.1100       0.1308
 159.0  -39.0       0.0000       0.0000
 159.0  -33.0       0.0000       0.0000
 159.0  -27.0       0.0000       0.0000
 159.0  -21.0       2.0900       0.1140
 159.0  -15.0       0.0000       0.0000
 159.0   -9.0       0.0000       0.0000
 159.0   -3.0       0.0000       0.0000
 159.0    3.0       0.0000       0.0000
 159.0    9.0       0.0000       0.0000
 159.0   15.0       0.0000       0.0000
 159.0   21.0       0.0000       0.0000
 159.0   27.0       0.0000       0.0000
 159.0   33.0       0.0000       0.0000
 159.0   39.0       0.0000       0.0000
 159.0   45.0       0.0000       0.0000
 159.0   51.0       0.0000       0.0000
 159.0   57.0       0.0000       0.0000
 159.0   63.0       0.0000       0.0000
 159.0   69.0       0.0000       0.0000
 159.0   75.0       0.0000       0.0000
 159.0   81.0       0.0000       0.0000
 159.0   87.0       0.0000       0.0000
 165.0  -87.0       2.0200       0.2439
 165.0  -81.0       2.0500       0.2216
 165.0  -75.0       2.1200       0.1432
 165.0  -69.0       2.1500       0.1421
 165.0  -63.0       2.1600       0.2412
 165.0  -57.0       2.1400       0.2205
 165.0  -51.0       3.1700       0.3603
 165.0  -45.0       2.0900       0.0735
 165.0  -39.0       0.0000       0.0000
 165.0  -33.0       0.0000       0.0000
 165.0  -27.0       2.0800       0.1428
 165.0  -21.0       0.0000       0.0000
 165.0  -15.0       3.0700       0.2117
 165.0   -9.0       0.0000       0.0000
 165.0   -3.0       0.0000       0.0000
 165.0    3.0       0.0000       0.0000
 165.0    9.0       0.0000       0.0000
 165.0   15.0       0.0000       0.0000
 165.0   21.0       0.0000       0.0000
 165.0   27.0       0.0000       0.0000
 165.0   33.0       0.0000       0.0000
 165.0   39.0       0.0000       0.0000
 165.0   45.0       0.0000       0.0000
 165.0   51.0       0.0000       0.0000
 165.0   57.0       0.0000       0.0000
 165.0   63.0       0.0000       0.0000
 165.0   69.0       0.0000       0.0000
 165.0   75.0       0.0000       0.0000
 165.0   81.0       0.0000       0.0000
 165.0   87.0       0.0000       0.0000
 171.0  -87.0       2.0200       0.2439
 171.0  -81.0       2.0700       0.2025
 171.0  -75.0       2.1200       0.1414
 171.0  -69.0       2.1300       0.1034
 171.0  -63.0       2.1400       0.1720
 171.0  -57.0       2.1300       0.1808
 171.0  -51.0       2.1000       0.1319
 171.0  -45.0       2.0500       2.2987
 171.0  -39.0       3.1700       0.3007
 171.0  -33.0       0.0000       0.0000
 171.0  -27.0       1.7600       0.3797
 171.0  -21.0       0.0000       0.0000
 171.0  -15.0       0.0000       0.0000
 171.0   -9.0       0.0000       0.0000
 171.0   -3.0       0.0000       0.0000
 171.0    3.0       0.0000       0.0000
 171.0    9.0       2.8200       1.3206
 171.0   15.0       0.0000       0.0000
 171.0   21.0       0.0000       0.0000
 171.0   27.0       0.0000       0.0000
 171.0   33.0       0.0000       0.0000
 171.0   39.0       0.0000       0.0000
 171.0   45.0       0.0000       0.0000
 171.0   51.0       0.0000       0.0000
 171.0   57.0       0.0000       0.0000
 171.0   63.0       0.0000       0.0000
 171.0   69.0       0.0000       0.0000
 171.0   75.0       0.0000       0.0000
 171.0   81.0       0.0000       0.0000
 171.0   87.0       0.0000       0.0000
 177.0  -87.0       2.0200       0.2651
 177.0  -81.0       2.0700       0.2112
 177.0  -75.0       2.1200       0.1330
 177.0  -69.0       2.1100       0.0943
 177.0  -63.0       2.1200       0.1622
 177.0  -57.0       2.1200       0.1715
 177.0  -51.0       2.0800       0.1345
 177.0  -45.0       2.0200       0.1806
 177.0  -39.0       0.0000       0.0000
 177.0  -33.0       0.0000       0.0000
 177.0  -27.0       0.0000       0.0000
 177.0  -21.0       0.0000       0.0000
 177.0  -15.0       0.0000       0.0000
 177.0   -9.0       2.7200       0.3376
 177.0   -3.0       0.0000       0.0000
 177.0    3.0       0.0000       0.0000
 177.0    9.0       0.0000       0.0000
 177.0   15.0       3.6200       0.1952
 177.0   21.0       3.6000       0.1694
 177.0   27.0       0.0000       0.0000
 177.0   33.0       0.0000       0.0000
 177.0   39.0       0.0000       0.0000
 177.0   45.0       0.0000       0.0000
 177.0   51.0       0.0000       0.0000
 177.0   57.0       0.0000       0.0000
 177.0   63.0       0.0000       0.0000
 177.0   69.0       0.0000       0.0000
 177.0   75.0       0.0000       0.0000
 177.0   81.0       0.0000       0.0000
 177.0   87.0       0.0000       0.0000
 183.0  -87.0       1.4400       0.8254
 183.0  -81.0       1.3200       0.8621
 183.0  -75.0       1.3000       0.6835
 183.0  -69.0       1.2100       0.9852
 183.0  -63.0       1.2400       0.6751
 183.0  -57.0       1.2700       1.2598
 183.0  -51.0       1.9700       0.2025
 183.0  -45.0       1.7600       0.3636
 183.0  -39.0       1.7400       0.3219
 183.0  -33.0       1.7300       0.3422
 183.0  -27.0       0.0000       0.0000
 183.0  -21.0       0.0000       0.0000
 183.0  -15.0       0.0000       0.0000
 183.0   -9.0       0.0000       0.0000
 183.0   -3.0       0.0000       0.0000
 183.0    3.0       0.0000       0.0000
 183.0    9.0       0.0000       0.0000
 183.0   15.0       2.6900       0.1327
 183.0   21.0       2.7200       0.1334
 183.0   27.0       2.7600       0.4308
 183.0   33.0       0.0000       0.0000
 183.0   39.0       0.0000       0.0000
 183.0   45.0       0.0000       0.0000
 183.0   51.0       0.0000       0.0000
 183.0   57.0       0.0000       0.0000
 183.0   63.0       0.0000       0.0000
 183.0   69.0       0.0000       0.0000
 183.0   75.0       0.0000       0.0000
 183.0   81.0       0.0000       0.0000
 183.0   87.0       0.0000       0.0000
 189.0  -87.0       1.6600       0.5357
 189.0  -81.0       1.5000       0.6890
 189.0  -75.0       1.3600       0.7038
 189.0  -69.0       1.3000       0.6920
 189.0  -63.0       1.3700       0.7070
 189.0  -57.0       1.3600       0.7178
 189.0  -51.0       1.9800       0.6387
 189.0  -45.0       1.8400       0.3538
 189.0  -39.0       1.7600       0.3056
 189.0  -33.0       1.7800       0.3540
 189.0  -27.0       0.0000       0.0000
 189.0  -21.0       0.0000       0.0000
 189.0  -15.0       0.0000       0.0000
 189.0   -9.0       0.0000       0.0000
 189.0   -3.0       0.0000       0.0000
 189.0    3.0       0.0000       0.0000
 189.0    9.0       0.0000       0.0000
 189.0   15.0       0.0000       0.0000
 189.0   21.0       2.7700       0.3722
 189.0   27.0       2.8100       0.4617
 189.0   33.0       2.8100       0.4911
 189.0   39.0       0.0000       0.0000
 189.0   45.0       0.0000       0.0000
 189.0   51.0       0.0000       0.0000
 189.0   57.0       0.0000       0.0000
 189.0   63.0       0.0000       0.0000
 189.0   69.0       0.0000       0.0000
 189.0   75.0       0.0000       0.0000
 189.0   81.0       0.0000       0.0000
 189.0   87.0       0.0000       0.0000
 195.0  -87.0       1.7200       0.4271
 195.0  -81.0       1.6400       0.5716
 195.0  -75.0       1.4500       0.6725
 195.0  -69.0       1.3400       0.7323
 195.0  -63.0       1.5400       0.5667
 195.0  -57.0       1.4500       0.6055
 195.0  -51.0       1.3400       0.9419
 195.0  -45.0       1.9500       0.3496
 195.0  -39.0       1.7500       0.2421
 195.0  -33.0       1.8200       0.3651
 195.0  -27.0       1.8800       0.3878
 195.0  -21.0       0.0000       0.0000
 195.0  -15.0       0.0000       0.0000
 195.0   -9.0       0.0000       0.0000
 195.0   -3.0       2.6600       0.9504
 195.0    3.0       3.6000       1.8177
 195.0    9.0       1.8500       1.4858
 195.0   15.0       2.7000       0.2254
 195.0   21.0       2.7900       0.3434
 195.0   27.0       2.8400       0.4250
 195.0   33.0       2.8500       0.4359
 195.0   39.0       2.8600       0.4287
 195.0   45.0       0.0000       0.0000
 195.0   51.0       0.0000       0.0000
 195.0   57.0       0.0000       0.0000
 195.0   63.0       0.0000       0.0000
 195.0   69.0       0.0000       0.0000
 195.0   75.0       0.0000       0.0000
 195.0   81.0       0.0000       0.0000
 195.0   87.0       0.0000       0.0000
 201.0  -87.0       1.7400       0.4422
 201.0  -81.0       1.6400       0.6053
 201.0  -75.0       1.4700       0.6799
 201.0  -69.0       1.3700       0.6981
 201.0  -63.0       1.5200       0.6107
 201.0  -57.0       1.5000       0.5738
 201.0  -51.0       1.3900       0.6655
 201.0  -45.0       1.1600       0.8198
 201.0  -39.0       1.0300       0.8940
 201.0  -33.0       1.2700       0.5400
 201.0  -27.0       1.8100       0.3471
 201.0  -21.0       1.8700       0.3748
 201.0  -15.0       1.9100       0.3356
 201.0   -9.0       0.0000       0.0000
 201.0   -3.0       0.0000       0.0000
 201.0    3.0       0.0000       0.0000
 201.0    9.0       2.3100       0.3919
 201.0   15.0       2.6400       0.7866
 201.0   21.0       2.7800       0.2623
 201.0   27.0       2.8200       0.3066
 201.0   33.0       2.8300       0.3569
 201.0   39.0       2.8900       0.3497
 201.0   45.0       2.8300       0.3740
 201.0   51.0       0.0000       0.0000
 201.0   57.0       0.0000       0.0000
 201.0   63.0       0.0000       0.0000
 201.0   69.0       0.0000       0.0000
 201.0   75.0       0.0000       0.0000
 201.0   81.0       0.0000       0.0000
 201.0   87.0       0.0000       0.0000
 207.0  -87.0       1.7500       0.5446
 207.0  -81.0       1.5700       0.6975
 207.0  -75.0       1.4300       0.7096
 207.0  -69.0       1.3100       0.6723
 207.0  -63.0       1.5100       0.6164
 207.0  -57.0       1.5400       0.4749
 207.0  -51.0       1.5400       0.4422
 207.0  -45.0       1.3800       0.4214
 207.0  -39.0       1.1100       0.6904
 207.0  -33.0       0.0000       0.0000
 207.0  -27.0       1.4600       0.5234
 207.0  -21.0       0.0000       0.0000
 207.0  -15.0       0.0000       0.0000
 207.0   -9.0       0.0000       0.0000
 207.0   -3.0       0.0000       0.0000
 207.0    3.0       0.0000       0.0000
 207.0    9.0       2.2600       0.4309
 207.0   15.0       2.5900       0.7286
 207.0   21.0       2.7600       0.2532
 207.0   27.0       2.7300       0.0735
 207.0   33.0       2.7200       0.4167
 207.0   39.0       2.8800       0.3429
 207.0   45.0       2.8600       0.3277
 207.0   51.0       2.8300       0.3043
 207.0   57.0       0.0000       0.0000
 207.0   63.0       0.0000       0.0000
 207.0   69.0       0.0000       0.0000
 207.0   75.0       0.0000       0.0000
 207.0   81.0       0.0000       0.0000
 207.0   87.0       0.0000       0.0000
 213.0  -87.0       1.8200       0.2944
 213.0  -81.0       1.7500       0.6037
 213.0  -75.0       1.4900       0.6891
 213.0  -69.0       1.3100       0.8417
 213.0  -63.0       1.4800       0.5941
 213.0  -57.0       1.6000       0.3665
 213.0  -51.0       1.6400       0.2561
 213.0  -45.0       1.6100       0.2454
 213.0  -39.0       1.3300       0.3728
 213.0  -33.0       1.2800       0.2843
 213.0  -27.0       1.3500       0.4240
 213.0  -21.0       1.5900       0.3759
 213.0  -15.0       1.7300       0.0819
 213.0   -9.0       1.7700       0.0735
 213.0   -3.0       0.0000       0.0000
 213.0    3.0       2.1200       0.3943
 213.0    9.0       0.0000       0.0000
 213.0   15.0       0.0000       0.0000
 213.0   21.0       1.8800       1.3571
 213.0   27.0       1.9500       1.2423
 213.0   33.0       2.1200       1.5359
 213.0   39.0       1.8800       1.5798
 213.0   45.0       2.8700       0.2236
 213.0   51.0       2.8100       0.2229
 213.0   57.0       0.0000       0.0000
 213.0   63.0       0.0000       0.0000
 213.0   69.0       0.0000       0.0000
 213.0   75.0       0.0000       0.0000
 213.0   81.0       0.0000       0.0000
 213.0   87.0       0.0000       0.0000
 219.0  -87.0       1.8400       0.2844
 219.0  -81.0       1.7800       0.5385
 219.0  -75.0       1.5300       0.6593
 219.0  -69.0       1.3400       0.5923
 219.0  -63.0       1.4700       0.5818
 219.0  -57.0       1.6300       0.3102
 219.0  -51.0       1.6700       0.2032
 219.0  -45.0       1.6700       0.1688
 219.0  -39.0       1.5800       0.2874
 219.0  -33.0       1.3000       0.3540
 219.0  -27.0       1.3100       0.2267
 219.0  -21.0       1.4200       0.3513
 219.0  -15.0       1.7000       0.1497
 219.0   -9.0       1.7600       0.1435
 219.0   -3.0       1.7400       0.0490
 219.0    3.0       1.7500       0.2059
 219.0    9.0       1.7800       0.2447
 219.0   15.0       1.8400       0.3311
 219.0   21.0       0.0000       0.0000
 219.0   27.0       0.0000       0.0000
 219.0   33.0       1.8600       0.3576
 219.0   39.0       1.8700       0.4066
 219.0   45.0       1.8900       0.5412
 219.0   51.0       2.7900       0.2447
 219.0   57.0       2.7500       0.1628
 219.0   63.0       0.0000       0.0000
 219.0   69.0       0.0000       0.0000
 219.0   75.0       0.0000       0.0000
 219.0   81.0       0.0000       0.0000
 219.0   87.0       0.0000       0.0000
 225.0  -87.0       1.8500       0.2926
 225.0  -81.0       1.7700       0.4958
 225.0  -75.0       1.4800       0.6481
 225.0  -69.0       1.4000       0.6420
 225.0  -63.0       1.4900       0.5704
 225.0  -57.0       1.6800       0.2490
 225.0  -51.0       1.6900       0.1738
 225.0  -45.0       1.7000       0.1463
 225.0  -39.0       1.6800       0.1729
 225.0  -33.0       1.3600       0.3716
 225.0  -27.0       1.2800       0.2328
 225.0  -21.0       1.2200       0.3211
 225.0  -15.0       1.0600       0.8749
 225.0   -9.0       1.7200       0.1490
 225.0   -3.0       1.7600       0.1005
 225.0    3.0       1.7700       0.1382
 225.0    9.0       1.7900       0.1746
 225.0   15.0       1.8500       0.3309
 225.0   21.0       1.8500       0.3239
 225.0   27.0       1.9200       0.4165
 225.0   33.0       2.2500       0.3353
 225.0   39.0       2.0600       0.5775
 225.0   45.0       1.9800       0.9048
 225.0   51.0       2.6800       0.7825
 225.0   57.0       2.6100       0.6928
 225.0   63.0       0.0000       0.0000
 225.0   69.0       0.0000       0.0000
 225.0   75.0       0.0000       0.0000
 225.0   81.0       0.0000       0.0000
 225.0   87.0       0.0000       0.0000
 231.0  -87.0       1.8500       0.2514
 231.0  -81.0       1.7900       0.3369
 231.0  -75.0       1.5200       0.5766
 231.0  -69.0       1.4600       0.6353
 231.0  -63.0       1.6200       0.4297
 231.0  -57.0       1.7200       0.1546
 231.0  -51.0       1.7400       0.0707
 231.0  -45.0       1.7200       0.1741
 231.0  -39.0       1.7700       0.1543
 231.0  -33.0       0.0000       0.0000
 231.0  -27.0       0.0000       0.0000
 231.0  -21.0       0.0000       0.0000
 231.0  -15.0       0.0000       0.0000
 231.0   -9.0       0.0000       0.0000
 231.0   -3.0       0.0000       0.0000
 231.0    3.0       0.0000       0.0000
 231.0    9.0       0.0000       0.0000
 231.0   15.0       0.0000       0.0000
 231.0   21.0       0.0000       0.0000
 231.0   27.0       0.0000       0.0000
 231.0   33.0       0.0000       0.0000
 231.0   39.0       2.3100       0.2855
 231.0   45.0       2.1200       0.8141
 231.0   51.0       2.0300       1.2896
 231.0   57.0       2.5900       0.5363
 231.0   63.0       0.0000       0.0000
 231.0   69.0       0.0000       0.0000
 231.0   75.0       0.0000       0.0000
 231.0   81.0       0.0000       0.0000
 231.0   87.0       0.0000       0.0000
 237.0  -87.0       1.8600       0.2112
 237.0  -81.0       1.8000       0.2821
 237.0  -75.0       1.6100       0.4834
 237.0  -69.0       1.4900       0.5282
 237.0  -63.0       1.7600       0.1442
 237.0  -57.0       1.7900       0.1729
 237.0  -51.0       1.8000       0.1819
 237.0  -45.0       1.8100       0.1526
 237.0  -39.0       1.8100       0.1327
 237.0  -33.0       1.7300       0.2328
 237.0  -27.0       0.9400       0.6219
 237.0  -21.0       0.9300       0.4839
 237.0  -15.0       0.0000       0.0000
 237.0   -9.0       0.0000       0.0000
 237.0   -3.0       0.0000       0.0000
 237.0    3.0       1.8300       0.1428
 237.0    9.0       1.8700       0.1517
 237.0   15.0       1.8700       0.0671
 237.0   21.0       1.8700       0.0866
 237.0   27.0       2.1800       0.3558
 237.0   33.0       2.3300       0.1285
 237.0   39.0       2.3600       0.2124
 237.0   45.0       2.2100       0.6321
 237.0   51.0       2.5500       0.3161
 237.0   57.0       2.6100       0.2646
 237.0   63.0       0.0000       0.0000
 237.0   69.0       0.0000       0.0000
 237.0   75.0       0.0000       0.0000
 237.0   81.0       0.0000       0.0000
 237.0   87.0       0.0000       0.0000
 243.0  -87.0       1.8700       0.1616
 243.0  -81.0       1.8200       0.2360
 243.0  -75.0       1.7100       0.4390
 243.0  -69.0       1.4800       0.4557
 243.0  -63.0       1.8200       0.1855
 243.0  -57.0       1.8100       0.2421
 243.0  -51.0       1.7800       0.2179
 243.0  -45.0       1.7000       0.1844
 243.0  -39.0       1.6100       0.2915
 243.0  -33.0       1.0700       0.6420
 243.0  -27.0       1.0600       0.5120
 243.0  -21.0       1.1900       0.2905
 243.0  -15.0       1.1800       0.2720
 243.0   -9.0       0.9700       0.5203
 243.0   -3.0       0.8600       0.1884
 243.0    3.0       1.6900       1.4844
 243.0    9.0       1.8500       0.1145
 243.0   15.0       1.7700       0.3744
 243.0   21.0       1.7900       0.4084
 243.0   27.0       2.2800       0.1559
 243.0   33.0       2.3200       0.1995
 243.0   39.0       2.3600       0.2827
 243.0   45.0       2.3500       0.4423
 243.0   51.0       2.5600       0.3066
 243.0   57.0       2.6000       0.2751
 243.0   63.0       0.0000       0.0000
 243.0   69.0       0.0000       0.0000
 243.0   75.0       0.0000       0.0000
 243.0   81.0       0.0000       0.0000
 243.0   87.0       0.0000       0.0000
 249.0  -87.0       1.8900       0.1217
 249.0  -81.0       1.8400       0.1939
 249.0  -75.0       1.7400       0.5085
 249.0  -69.0       1.3100       0.8125
 249.0  -63.0       1.7900       0.2470
 249.0  -57.0       1.8100       0.9430
 249.0  -51.0       1.7200       0.8658
 249.0  -45.0       1.5500       0.3335
 249.0  -39.0       1.4400       0.3483
 249.0  -33.0       0.0000       0.0000
 249.0  -27.0       0.0000       0.0000
 249.0  -21.0       0.0000       0.0000
 249.0  -15.0       0.0000       0.0000
 249.0   -9.0       0.0000       0.0000
 249.0   -3.0       0.0000       0.0000
 249.0    3.0       0.0000       0.0000
 249.0    9.0       0.0000       0.0000
 249.0   15.0       0.0000       0.0000
 249.0   21.0       0.0000       0.0000
 249.0   27.0       1.6800       1.0367
 249.0   33.0       2.1400       0.4500
 249.0   39.0       2.3100       0.3648
 249.0   45.0       2.4300       0.3464
 249.0   51.0       2.4400       0.3394
 249.0   57.0       2.5100       0.2975
 249.0   63.0       0.0000       0.0000
 249.0   69.0       0.0000       0.0000
 249.0   75.0       0.0000       0.0000
 249.0   81.0       0.0000       0.0000
 249.0   87.0       0.0000       0.0000
 255.0  -87.0       1.9100       0.0748
 255.0  -81.0       1.8600       0.1568
 255.0  -75.0       1.7400       0.2950
 255.0  -69.0       1.2400       1.0392
 255.0  -63.0       1.7500       0.2924
 255.0  -57.0       0.9100       1.2247
 255.0  -51.0       0.9100       0.1170
 255.0  -45.0       1.4300       0.2691
 255.0  -39.0       1.3400       0.2149
 255.0  -33.0       1.2500       0.4077
 255.0  -27.0       1.2800       0.3256
 255.0  -21.0       1.2900       0.2311
 255.0  -15.0       1.2400       0.2827
 255.0   -9.0       1.0300       0.4438
 255.0   -3.0       0.9900       0.4424
 255.0    3.0       1.8000       0.2002
 255.0    9.0       1.7300       0.3315
 255.0   15.0       1.5900       0.4551
 255.0   21.0       1.6600       0.5453
 255.0   27.0       1.8700       0.4036
 255.0   33.0       2.0100       0.4840
 255.0   39.0       2.2400       0.4498
 255.0   45.0       2.4200       0.3347
 255.0   51.0       2.3800       0.3170
 255.0   57.0       2.3000       0.4195
 255.0   63.0       1.9300       0.3192
 255.0   69.0       0.0000       0.0000
 255.0   75.0       0.0000       0.0000
 255.0   81.0       0.0000       0.0000
 255.0   87.0       0.0000       0.0000
 261.0  -87.0       1.9300       0.0447
 261.0  -81.0       1.8800       0.1338
 261.0  -75.0       1.7800       0.2105
 261.0  -69.0       1.6400       0.4794
 261.0  -63.0       1.7600       0.8428
 261.0  -57.0       0.9300       0.1609
 261.0  -51.0       0.9500       0.3404
 261.0  -45.0       0.9600       0.3544
 261.0  -39.0       1.0500       0.4211
 261.0  -33.0       1.2100       0.3828
 261.0  -27.0       1.3000       0.2668
 261.0  -21.0       1.2900       0.2415
 261.0  -15.0       1.2600       0.2963
 261.0   -9.0       1.0000       0.4673
 261.0   -3.0       1.7100       0.7819
 261.0    3.0       1.7900       0.1082
 261.0    9.0       1.6700       0.4107
 261.0   15.0       1.6500       0.4206
 261.0   21.0       1.7300       0.4801
 261.0   27.0       1.8900       0.3231
 261.0   33.0       1.9800       0.4313
 261.0   39.0       2.1600       0.5004
 261.0   45.0       2.3100       0.4056
 261.0   51.0       2.3400       0.3292
 261.0   57.0       2.2600       0.3738
 261.0   63.0       0.0000       0.0000
 261.0   69.0       0.0000       0.0000
 261.0   75.0       0.0000       0.0000
 261.0   81.0       0.0000       0.0000
 261.0   87.0       0.0000       0.0000
 267.0  -87.0       1.9400       0.0721
 267.0  -81.0       1.8900       0.1526
 267.0  -75.0       1.8100       0.1679
 267.0  -69.0       1.6600       0.2076
 267.0  -63.0       1.7600       0.8238
 267.0  -57.0       0.9600       0.2307
 267.0  -51.0       0.9800       0.3504
 267.0  -45.0       0.9800       0.3406
 267.0  -39.0       1.0200       0.4012
 267.0  -33.0       1.1100       0.4223
 267.0  -27.0       1.2100       0.3428
 267.0  -21.0       1.3000       0.1965
 267.0  -15.0       1.2700       0.2313
 267.0   -9.0       0.9800       0.5129
 267.0   -3.0       1.7000       0.2311
 267.0    3.0       1.7300       0.2536
 267.0    9.0       1.6000       0.4671
 267.0   15.0       1.6700       0.4373
 267.0   21.0       1.8200       0.4212
 267.0   27.0       1.9200       0.2818
 267.0   33.0       2.0000       0.4208
 267.0   39.0       2.1400       0.4595
 267.0   45.0       2.2900       0.3450
 267.0   51.0       2.2700       0.3763
 267.0   57.0       2.2200       0.3800
 267.0   63.0       0.0000       0.0000
 267.0   69.0       0.0000       0.0000
 267.0   75.0       0.0000       0.0000
 267.0   81.0       0.0000       0.0000
 267.0   87.0       0.0000       0.0000
 273.0  -87.0       1.9500       0.1217
 273.0  -81.0       1.9000       0.1622
 273.0  -75.0       1.8100       0.1661
 273.0  -69.0       1.6900       0.2059
 273.0  -63.0       1.7100       0.7418
 273.0  -57.0       1.0000       0.3908
 273.0  -51.0       1.0000       0.3805
 273.0  -45.0       1.0000       0.3506
 273.0  -39.0       1.0400       0.4112
 273.0  -33.0       1.1200       0.3934
 273.0  -27.0       1.2500       0.3066
 273.0  -21.0       1.3900       0.0624
 273.0  -15.0       1.3800       0.1145
 273.0   -9.0       1.3600       0.3859
 273.0   -3.0       1.4600       1.2746
 273.0    3.0       1.6300       0.3277
 273.0    9.0       1.6400       0.4403
 273.0   15.0       1.7500       0.4035
 273.0   21.0       1.8600       0.3708
 273.0   27.0       1.9400       0.2417
 273.0   33.0       2.0300       0.4210
 273.0   39.0       2.1300       0.4369
 273.0   45.0       2.2800       0.3461
 273.0   51.0       2.2600       0.4052
 273.0   57.0       2.2100       0.3953
 273.0   63.0       0.0000       0.0000
 273.0   69.0       0.0000       0.0000
 273.0   75.0       0.0000       0.0000
 273.0   81.0       0.0000       0.0000
 273.0   87.0       0.0000       0.0000
 279.0  -87.0       1.9500       0.1712
 279.0  -81.0       1.9000       0.1918
 279.0  -75.0       1.8100       0.1871
 279.0  -69.0       1.6800       0.2488
 279.0  -63.0       1.6500       0.5255
 279.0  -57.0       1.0400       0.4416
 279.0  -51.0       1.0500       0.4115
 279.0  -45.0       1.0600       0.4118
 279.0  -39.0       1.1000       0.4126
 279.0  -33.0       1.1200       0.4192
 279.0  -27.0       1.2900       0.2867
 279.0  -21.0       1.4600       0.1095
 279.0  -15.0       1.4800       0.1649
 279.0   -9.0       1.4900       0.1828
 279.0   -3.0       1.5400       0.3509
 279.0    3.0       1.7800       0.2400
 279.0    9.0       1.8700       0.1952
 279.0   15.0       1.9000       0.2112
 279.0   21.0       1.9300       0.2748
 279.0   27.0       1.9700       0.1819
 279.0   33.0       2.0300       0.4118
 279.0   39.0       2.1300       0.4429
 279.0   45.0       2.2900       0.3363
 279.0   51.0       2.2300       0.4365
 279.0   57.0       2.2100       0.3883
 279.0   63.0       0.0000       0.0000
 279.0   69.0       0.0000       0.0000
 279.0   75.0       0.0000       0.0000
 279.0   81.0       0.0000       0.0000
 279.0   87.0       0.0000       0.0000
 285.0  -87.0       1.9500       0.2017
 285.0  -81.0       1.9100       0.2017
 285.0  -75.0       1.8300       0.1755
 285.0  -69.0       1.6900       0.2364
 285.0  -63.0       1.5900       0.5092
 285.0  -57.0       1.0600       0.4812
 285.0  -51.0       1.0800       0.4711
 285.0  -45.0       1.1200       0.4645
 285.0  -39.0       1.1500       0.4503
 285.0  -33.0       1.2000       0.4053
 285.0  -27.0       1.3200       0.3051
 285.0  -21.0       1.4900       0.0678
 285.0  -15.0       1.5500       0.4014
 285.0   -9.0       1.5400       0.4009
 285.0   -3.0       1.6500       0.4283
 285.0    3.0       1.8600       0.1323
 285.0    9.0       1.9200       0.1200
 285.0   15.0       1.9300       0.0975
 285.0   21.0       1.9700       0.1830
 285.0   27.0       2.0200       0.3708
 285.0   33.0       2.0600       0.4116
 285.0   39.0       2.1500       0.4330
 285.0   45.0       2.2700       0.3673
 285.0   51.0       2.2100       0.4560
 285.0   57.0       2.2300       0.3697
 285.0   63.0       0.0000       0.0000
 285.0   69.0       0.0000       0.0000
 285.0   75.0       0.0000       0.0000
 285.0   81.0       0.0000       0.0000
 285.0   87.0       0.0000       0.0000
 291.0  -87.0       1.9700       0.1910
 291.0  -81.0       1.9300       0.2012
 291.0  -75.0       1.8600       0.1838
 291.0  -69.0       1.7400       0.1884
 291.0  -63.0       1.2000       1.1024
 291.0  -57.0       1.0900       0.7115
 291.0  -51.0       1.1000       0.5209
 291.0  -45.0       1.1200       0.5115
 291.0  -39.0       1.1200       0.4733
 291.0  -33.0       1.0700       0.4302
 291.0  -27.0       0.0000       0.0000
 291.0  -21.0       1.0900       0.5298
 291.0  -15.0       1.2000       0.6669
 291.0   -9.0       1.2000       0.7387
 291.0   -3.0       0.0000       0.0000
 291.0    3.0       1.9200       0.1342
 291.0    9.0       1.9000       0.0938
 291.0   15.0       1.8800       0.2565
 291.0   21.0       1.9900       0.2965
 291.0   27.0       2.0700       0.4119
 291.0   33.0       2.1100       0.4326
 291.0   39.0       2.1500       0.4530
 291.0   45.0       2.2100       0.4373
 291.0   51.0       2.1900       0.5035
 291.0   57.0       2.2400       0.3688
 291.0   63.0       0.0000       0.0000
 291.0   69.0       0.0000       0.0000
 291.0   75.0       0.0000       0.0000
 291.0   81.0       0.0000       0.0000
 291.0   87.0       0.0000       0.0000
 297.0  -87.0       1.9900       0.1712
 297.0  -81.0       1.9600       0.1910
 297.0  -75.0       1.8800       0.1921
 297.0  -69.0       1.7800       0.2020
 297.0  -63.0       1.1800       1.2420
 297.0  -57.0       1.1200       0.7822
 297.0  -51.0       1.1200       0.6113
 297.0  -45.0       1.1300       0.5225
 297.0  -39.0       1.1400       0.4717
 297.0  -33.0       1.0800       0.4205
 297.0  -27.0       1.0800       0.4308
 297.0  -21.0       1.1000       0.4710
 297.0  -15.0       1.0900       0.4610
 297.0   -9.0       0.0000       0.0000
 297.0   -3.0       0.0000       0.0000
 297.0    3.0       1.9300       0.1261
 297.0    9.0       1.8800       0.1640
 297.0   15.0       1.9100       0.1378
 297.0   21.0       2.0600       0.3330
 297.0   27.0       2.1600       0.3961
 297.0   33.0       2.1900       0.4343
 297.0   39.0       2.1600       0.4432
 297.0   45.0       2.1400       0.4527
 297.0   51.0       2.1900       0.5332
 297.0   57.0       0.0000       0.0000
 297.0   63.0       0.0000       0.0000
 297.0   69.0       0.0000       0.0000
 297.0   75.0       0.0000       0.0000
 297.0   81.0       0.0000       0.0000
 297.0   87.0       0.0000       0.0000
 303.0  -87.0       2.0000       0.1520
 303.0  -81.0       1.9800       0.1616
 303.0  -75.0       1.9300       0.1622
 303.0  -69.0       1.8400       0.1954
 303.0  -63.0       1.7500       0.5547
 303.0  -57.0       1.1400       0.7422
 303.0  -51.0       1.1400       0.5536
 303.0  -45.0       1.2000       0.4734
 303.0  -39.0       1.2200       0.4344
 303.0  -33.0       1.1600       0.4541
 303.0  -27.0       1.1400       0.4540
 303.0  -21.0       1.1500       0.4957
 303.0  -15.0       1.1000       0.4228
 303.0   -9.0       0.0000       0.0000
 303.0   -3.0       2.9900       1.0667
 303.0    3.0       2.9600       1.1011
 303.0    9.0       1.9200       1.0701
 303.0   15.0       1.9600       0.1876
 303.0   21.0       2.0700       0.3514
 303.0   27.0       2.1400       0.4223
 303.0   33.0       2.1900       0.4831
 303.0   39.0       2.1500       0.4440
 303.0   45.0       2.1200       0.4133
 303.0   51.0       2.2200       0.5075
 303.0   57.0       0.0000       0.0000
 303.0   63.0       0.0000       0.0000
 303.0   69.0       0.0000       0.0000
 303.0   75.0       0.0000       0.0000
 303.0   81.0       0.0000       0.0000
 303.0   87.0       0.0000       0.0000
 309.0  -87.0       2.0200       0.1204
 309.0  -81.0       2.0000       0.1411
 309.0  -75.0       1.9600       0.1407
 309.0  -69.0       1.8900       0.1741
 309.0  -63.0       1.8300       0.1063
 309.0  -57.0       1.1400       0.7510
 309.0  -51.0       1.1400       0.5030
 309.0  -45.0       1.2900       0.4035
 309.0  -39.0       1.3900       0.3697
 309.0  -33.0       0.0000       0.0000
 309.0  -27.0       1.2200       0.5158
 309.0  -21.0       1.1700       0.5616
 309.0  -15.0       1.0500       1.4486
 309.0   -9.0       0.0000       0.0000
 309.0   -3.0       2.0600       1.0069
 309.0    3.0       1.9800       0.9887
 309.0    9.0       2.0100       0.1640
 309.0   15.0       2.0100       0.2138
 309.0   21.0       2.1100       0.4116
 309.0   27.0       2.1700       0.4933
 309.0   33.0       2.2200       0.5034
 309.0   39.0       2.1600       0.4254
 309.0   45.0       2.1000       0.3855
 309.0   51.0       0.0000       0.0000
 309.0   57.0       0.0000       0.0000
 309.0   63.0       0.0000       0.0000
 309.0   69.0       0.0000       0.0000
 309.0   75.0       0.0000       0.0000
 309.0   81.0       0.0000       0.0000
 309.0   87.0       0.0000       0.0000
 315.0  -87.0       2.0400       0.0728
 315.0  -81.0       2.0200       0.1208
 315.0  -75.0       1.9800       0.1418
 315.0  -69.0       1.9300       0.1543
 315.0  -63.0       1.8700       0.1030
 315.0  -57.0       1.8500       0.7444
 315.0  -51.0       1.1300       0.4315
 315.0  -45.0       1.1900       0.4911
 315.0  -39.0       1.1600       0.5349
 315.0  -33.0       1.1500       0.9442
 315.0  -27.0       0.0000       0.0000
 315.0  -21.0       1.1400       1.0441
 315.0  -15.0       0.0000       0.0000
 315.0   -9.0       0.0000       0.0000
 315.0   -3.0       0.0000       0.0000
 315.0    3.0       2.0600       0.0436
 315.0    9.0       0.0000       0.0000
 315.0   15.0       0.0000       0.0000
 315.0   21.0       0.0000       0.0000
 315.0   27.0       2.2000       0.5220
 315.0   33.0       2.2100       0.4927
 315.0   39.0       2.1500       0.4148
 315.0   45.0       0.0000       0.0000
 315.0   51.0       0.0000       0.0000
 315.0   57.0       0.0000       0.0000
 315.0   63.0       0.0000       0.0000
 315.0   69.0       0.0000       0.0000
 315.0   75.0       0.0000       0.0000
 315.0   81.0       0.0000       0.0000
 315.0   87.0       0.0000       0.0000
 321.0  -87.0       2.0600       0.0728
 321.0  -81.0       2.0400       0.1114
 321.0  -75.0       2.0100       0.1025
 321.0  -69.0       1.9600       0.1425
 321.0  -63.0       1.9200       0.0794
 321.0  -57.0       1.9300       0.1947
 321.0  -51.0       1.8500       0.7966
 321.0  -45.0       1.1200       0.3614
 321.0  -39.0       0.0000       0.0000
 321.0  -33.0       0.0000       0.0000
 321.0  -27.0       0.0000       0.0000
 321.0  -21.0       0.0000       0.0000
 321.0  -15.0       0.0000       0.0000
 321.0   -9.0       0.0000       0.0000
 321.0   -3.0       2.2700       0.4925
 321.0    3.0       0.0000       0.0000
 321.0    9.0       0.0000       0.0000
 321.0   15.0       0.0000       0.0000
 321.0   21.0       0.0000       0.0000
 321.0   27.0       0.0000       0.0000
 321.0   33.0       2.1800       0.5108
 321.0   39.0       0.0000       0.0000
 321.0   45.0       0.0000       0.0000
 321.0   51.0       0.0000       0.0000
 321.0   57.0       0.0000       0.0000
 321.0   63.0       0.0000       0.0000
 321.0   69.0       0.0000       0.0000
 321.0   75.0       0.0000       0.0000
 321.0   81.0       0.0000       0.0000
 321.0   87.0       0.0000       0.0000
 327.0  -87.0       2.0700       0.0812
 327.0  -81.0       2.0600       0.1105
 327.0  -75.0       2.0300       0.1020
 327.0  -69.0       1.9900       0.1131
 327.0  -63.0       1.9700       0.1136
 327.0  -57.0       1.9800       0.1822
 327.0  -51.0       1.9500       0.2709
 327.0  -45.0       1.8600       0.8358
 327.0  -39.0       1.0900       1.6748
 327.0  -33.0       0.0000       0.0000
 327.0  -27.0       0.0000       0.0000
 327.0  -21.0       0.0000       0.0000
 327.0  -15.0       0.0000       0.0000
 327.0   -9.0       0.0000       0.0000
 327.0   -3.0       2.4800       0.4073
 327.0    3.0       0.0000       0.0000
 327.0    9.0       0.0000       0.0000
 327.0   15.0       2.8700       0.8067
 327.0   21.0       0.0000       0.0000
 327.0   27.0       2.2100       0.7309
 327.0   33.0       0.0000       0.0000
 327.0   39.0       0.0000       0.0000
 327.0   45.0       0.0000       0.0000
 327.0   51.0       0.0000       0.0000
 327.0   57.0       0.0000       0.0000
 327.0   63.0       0.0000       0.0000
 327.0   69.0       0.0000       0.0000
 327.0   75.0       0.0000       0.0000
 327.0   81.0       0.0000       0.0000
 327.0   87.0       0.0000       0.0000
 333.0  -87.0       2.0900       0.1015
 333.0  -81.0       2.0800       0.1315
 333.0  -75.0       2.0500       0.1010
 333.0  -69.0       2.0200       0.0927
 333.0  -63.0       2.0200       0.1241
 333.0  -57.0       2.0200       0.1841
 333.0  -51.0       0.0000       0.0000
 333.0  -45.0       1.9600       0.9595
 333.0  -39.0       1.1100       0.8861
 333.0  -33.0       0.0000       0.0000
 333.0  -27.0       2.0900       0.3025
 333.0  -21.0       2.1100       0.2844
 333.0  -15.0       0.0000       0.0000
 333.0   -9.0       0.0000       0.0000
 333.0   -3.0       0.0000       0.0000
 333.0    3.0       2.6100       0.3231
 333.0    9.0       0.0000       0.0000
 333.0   15.0       0.0000       0.0000
 333.0   21.0       0.0000       0.0000
 333.0   27.0       0.0000       0.0000
 333.0   33.0       0.0000       0.0000
 333.0   39.0       0.0000       0.0000
 333.0   45.0       0.0000       0.0000
 333.0   51.0       0.0000       0.0000
 333.0   57.0       0.0000       0.0000
 333.0   63.0       0.0000       0.0000
 333.0   69.0       0.0000       0.0000
 333.0   75.0       0.0000       0.0000
 333.0   81.0       0.0000       0.0000
 333.0   87.0       0.0000       0.0000
 339.0  -87.0       2.1100       0.1114
 339.0  -81.0       2.1000       0.1404
 339.0  -75.0       2.0800       0.1118
 339.0  -69.0       2.0500       0.1025
 339.0  -63.0       2.0600       0.1421
 339.0  -57.0       2.0600       0.1643
 339.0  -51.0       0.0000       0.0000
 339.0  -45.0       0.0000       0.0000
 339.0  -39.0       1.1400       2.4072
 339.0  -33.0       0.0000       0.0000
 339.0  -27.0       0.0000       0.0000
 339.0  -21.0       3.2200       1.1292
 339.0  -15.0       0.0000       0.0000
 339.0   -9.0       0.0000       0.0000
 339.0   -3.0       2.6400       0.6333
 339.0    3.0       2.5800       0.4756
 339.0    9.0       2.8700       0.4405
 339.0   15.0       0.0000       0.0000
 339.0   21.0       0.0000       0.0000
 339.0   27.0       0.0000       0.0000
 339.0   33.0       0.0000       0.0000
 339.0   39.0       0.0000       0.0000
 339.0   45.0       0.0000       0.0000
 339.0   51.0       0.0000       0.0000
 339.0   57.0       0.0000       0.0000
 339.0   63.0       0.0000       0.0000
 339.0   69.0       0.0000       0.0000
 339.0   75.0       0.0000       0.0000
 339.0   81.0       0.0000       0.0000
 339.0   87.0       0.0000       0.0000
 345.0  -87.0       2.1300       0.1118
 345.0  -81.0       2.1200       0.1404
 345.0  -75.0       2.1000       0.1323
 345.0  -69.0       2.0800       0.1118
 345.0  -63.0       2.0900       0.1225
 345.0  -57.0       2.0700       0.1356
 345.0  -51.0       2.0800       0.1841
 345.0  -45.0       2.0500       0.2565
 345.0  -39.0       2.0400       0.9420
 345.0  -33.0       0.0000       0.0000
 345.0  -27.0       3.3200       0.3582
 345.0  -21.0       3.2500       0.2631
 345.0  -15.0       3.1400       0.2681
 345.0   -9.0       0.0000       0.0000
 345.0   -3.0       0.0000       0.0000
 345.0    3.0       0.0000       0.0000
 345.0    9.0       0.0000       0.0000
 345.0   15.0       0.0000       0.0000
 345.0   21.0       0.0000       0.0000
 345.0   27.0       0.0000       0.0000
 345.0   33.0       0.0000       0.0000
 345.0   39.0       0.0000       0.0000
 345.0   45.0       0.0000       0.0000
 345.0   51.0       0.0000       0.0000
 345.0   57.0       0.0000       0.0000
 345.0   63.0       0.0000       0.0000
 345.0   69.0       0.0000       0.0000
 345.0   75.0       0.0000       0.0000
 345.0   81.0       0.0000       0.0000
 345.0   87.0       0.0000       0.0000
 351.0  -87.0       2.1400       0.1212
 351.0  -81.0       2.1400       0.1411
 351.0  -75.0       2.1300       0.1315
 351.0  -69.0       2.1100       0.0943
 351.0  -63.0       2.1000       0.0938
 351.0  -57.0       2.0900       0.1049
 351.0  -51.0       2.0900       0.1628
 351.0  -45.0       0.0000       0.0000
 351.0  -39.0       0.0000       0.0000
 351.0  -33.0       0.0000       0.0000
 351.0  -27.0       0.0000       0.0000
 351.0  -21.0       0.0000       0.0000
 351.0  -15.0       0.0000       0.0000
 351.0   -9.0       0.0000       0.0000
 351.0   -3.0       0.0000       0.0000
 351.0    3.0       0.0000       0.0000
 351.0    9.0       0.0000       0.0000
 351.0   15.0       0.0000       0.0000
 351.0   21.0       0.0000       0.0000
 351.0   27.0       0.0000       0.0000
 351.0   33.0       0.0000       0.0000
 351.0   39.0       0.0000       0.0000
 351.0   45.0       0.0000       0.0000
 351.0   51.0       0.0000       0.0000
 351.0   57.0       0.0000       0.0000
 351.0   63.0       0.0000       0.0000
 351.0   69.0       0.0000       0.0000
 351.0   75.0       0.0000       0.0000
 351.0   81.0       0.0000       0.0000
 351.0   87.0       0.0000       0.0000
 357.0  -87.0       2.1600       0.1118
 357.0  -81.0       2.1500       0.1510
 357.0  -75.0       2.1500       0.1118
 357.0  -69.0       2.1300       0.0949
 357.0  -63.0       2.1200       0.1233
 357.0  -57.0       0.0000       0.0000
 357.0  -51.0       0.0000       0.0000
 357.0  -45.0       0.0000       0.0000
 357.0  -39.0       0.0000       0.0000
 357.0  -33.0       0.0000       0.0000
 357.0  -27.0       0.0000       0.0000
 357.0  -21.0       0.0000       0.0000
 357.0  -15.0       0.0000       0.0000
 357.0   -9.0       0.0000       0.0000
 357.0   -3.0       0.0000       0.0000
 357.0    3.0       0.0000       0.0000
 357.0    9.0       0.0000       0.0000
 357.0   15.0       0.0000       0.0000
 357.0   21.0       0.0000       0.0000
 357.0   27.0       0.0000       0.0000
 357.0   33.0       0.0000       0.0000
 357.0   39.0       0.0000       0.0000
 357.0   45.0       0.0000       0.0000
 357.0   51.0       0.0000       0.0000
 357.0   57.0       0.0000       0.0000
 357.0   63.0       0.0000       0.0000
 357.0   69.0       0.0000       0.0000
 357.0   75.0       0.0000       0.0000
 357.0   81.0       0.0000       0.0000
 357.0   87.0       0.0000       0.0000
