# Supplementary material for: Oblique and rippled heliosphere structures from the Interstellar Boundary Explorer
Source: Nat Astron. 2022 Oct 10;6(12):1398–413. doi: 10.1038/s41550-022-01798-6 (PMC9744672; doi:10.1038/s41550-022-01798-6)
Supplement: Source Data Fig. 4i,k — Initial ENA response times for ESA 6 and their uncertainties from Fig. 4. [file 41550_2022_1798_MOESM3_ESM.txt]

### Initial ENA response times for ESA 6 - Zirnstein et al. (2022)
#
# Column definitions:
# (1) longitude, (2) latitude, (3) initial ENA response time since 2014.78, (4) uncertainty
#
# Variable descriptions:
# longitude: range = [3, 357] deg in steps of 6 deg
# latitude: range = [-87, 87] deg in steps of 6 deg
# time: units = yr
# uncertainty: units = yr
#
# Note: Values of 0 indicate data removal. See Zirnstein et al. (2022) for more details.
#
###
   3.0  -87.0       1.4000       0.5888
   3.0  -81.0       1.3600       0.8392
   3.0  -75.0       2.0700       0.1536
   3.0  -69.0       2.0900       0.1435
   3.0  -63.0       0.0000       0.0000
   3.0  -57.0       0.0000       0.0000
   3.0  -51.0       0.0000       0.0000
   3.0  -45.0       0.0000       0.0000
   3.0  -39.0       0.0000       0.0000
   3.0  -33.0       0.0000       0.0000
   3.0  -27.0       0.0000       0.0000
   3.0  -21.0       0.0000       0.0000
   3.0  -15.0       0.0000       0.0000
   3.0   -9.0       0.0000       0.0000
   3.0   -3.0       0.0000       0.0000
   3.0    3.0       0.0000       0.0000
   3.0    9.0       0.0000       0.0000
   3.0   15.0       0.0000       0.0000
   3.0   21.0       0.0000       0.0000
   3.0   27.0       0.0000       0.0000
   3.0   33.0       0.0000       0.0000
   3.0   39.0       0.0000       0.0000
   3.0   45.0       0.0000       0.0000
   3.0   51.0       0.0000       0.0000
   3.0   57.0       0.0000       0.0000
   3.0   63.0       0.0000       0.0000
   3.0   69.0       0.0000       0.0000
   3.0   75.0       0.0000       0.0000
   3.0   81.0       0.0000       0.0000
   3.0   87.0       0.0000       0.0000
   9.0  -87.0       1.4200       0.5961
   9.0  -81.0       1.3900       0.8331
   9.0  -75.0       2.0800       0.1643
   9.0  -69.0       2.1100       0.1323
   9.0  -63.0       0.0000       0.0000
   9.0  -57.0       0.0000       0.0000
   9.0  -51.0       0.0000       0.0000
   9.0  -45.0       0.0000       0.0000
   9.0  -39.0       0.0000       0.0000
   9.0  -33.0       0.0000       0.0000
   9.0  -27.0       0.0000       0.0000
   9.0  -21.0       0.0000       0.0000
   9.0  -15.0       0.0000       0.0000
   9.0   -9.0       0.0000       0.0000
   9.0   -3.0       0.0000       0.0000
   9.0    3.0       0.0000       0.0000
   9.0    9.0       0.0000       0.0000
   9.0   15.0       0.0000       0.0000
   9.0   21.0       0.0000       0.0000
   9.0   27.0       0.0000       0.0000
   9.0   33.0       0.0000       0.0000
   9.0   39.0       0.0000       0.0000
   9.0   45.0       0.0000       0.0000
   9.0   51.0       0.0000       0.0000
   9.0   57.0       0.0000       0.0000
   9.0   63.0       0.0000       0.0000
   9.0   69.0       0.0000       0.0000
   9.0   75.0       0.0000       0.0000
   9.0   81.0       0.0000       0.0000
   9.0   87.0       0.0000       0.0000
  15.0  -87.0       1.5100       0.5280
  15.0  -81.0       1.4900       0.7574
  15.0  -75.0       2.1000       0.1572
  15.0  -69.0       2.1500       0.0954
  15.0  -63.0       0.0000       0.0000
  15.0  -57.0       0.0000       0.0000
  15.0  -51.0       0.0000       0.0000
  15.0  -45.0       0.0000       0.0000
  15.0  -39.0       0.0000       0.0000
  15.0  -33.0       0.0000       0.0000
  15.0  -27.0       0.0000       0.0000
  15.0  -21.0       0.0000       0.0000
  15.0  -15.0       0.0000       0.0000
  15.0   -9.0       0.0000       0.0000
  15.0   -3.0       0.0000       0.0000
  15.0    3.0       0.0000       0.0000
  15.0    9.0       0.0000       0.0000
  15.0   15.0       0.0000       0.0000
  15.0   21.0       0.0000       0.0000
  15.0   27.0       0.0000       0.0000
  15.0   33.0       0.0000       0.0000
  15.0   39.0       0.0000       0.0000
  15.0   45.0       0.0000       0.0000
  15.0   51.0       0.0000       0.0000
  15.0   57.0       0.0000       0.0000
  15.0   63.0       0.0000       0.0000
  15.0   69.0       0.0000       0.0000
  15.0   75.0       0.0000       0.0000
  15.0   81.0       0.0000       0.0000
  15.0   87.0       0.0000       0.0000
  21.0  -87.0       1.5700       0.4680
  21.0  -81.0       1.5900       0.6669
  21.0  -75.0       2.1100       0.1342
  21.0  -69.0       2.1800       0.0529
  21.0  -63.0       3.1600       0.2862
  21.0  -57.0       3.0800       0.8011
  21.0  -51.0       0.0000       0.0000
  21.0  -45.0       0.0000       0.0000
  21.0  -39.0       0.0000       0.0000
  21.0  -33.0       0.0000       0.0000
  21.0  -27.0       0.0000       0.0000
  21.0  -21.0       0.0000       0.0000
  21.0  -15.0       0.0000       0.0000
  21.0   -9.0       0.0000       0.0000
  21.0   -3.0       0.0000       0.0000
  21.0    3.0       0.0000       0.0000
  21.0    9.0       0.0000       0.0000
  21.0   15.0       0.0000       0.0000
  21.0   21.0       0.0000       0.0000
  21.0   27.0       0.0000       0.0000
  21.0   33.0       0.0000       0.0000
  21.0   39.0       0.0000       0.0000
  21.0   45.0       0.0000       0.0000
  21.0   51.0       0.0000       0.0000
  21.0   57.0       0.0000       0.0000
  21.0   63.0       0.0000       0.0000
  21.0   69.0       0.0000       0.0000
  21.0   75.0       0.0000       0.0000
  21.0   81.0       0.0000       0.0000
  21.0   87.0       0.0000       0.0000
  27.0  -87.0       1.6600       0.3685
  27.0  -81.0       1.7200       0.4562
  27.0  -75.0       2.1100       0.0762
  27.0  -69.0       2.2300       0.0933
  27.0  -63.0       3.1300       0.2876
  27.0  -57.0       2.6500       0.7730
  27.0  -51.0       0.0000       0.0000
  27.0  -45.0       0.0000       0.0000
  27.0  -39.0       0.0000       0.0000
  27.0  -33.0       0.0000       0.0000
  27.0  -27.0       0.0000       0.0000
  27.0  -21.0       0.0000       0.0000
  27.0  -15.0       0.0000       0.0000
  27.0   -9.0       0.0000       0.0000
  27.0   -3.0       0.0000       0.0000
  27.0    3.0       0.0000       0.0000
  27.0    9.0       0.0000       0.0000
  27.0   15.0       0.0000       0.0000
  27.0   21.0       0.0000       0.0000
  27.0   27.0       0.0000       0.0000
  27.0   33.0       0.0000       0.0000
  27.0   39.0       0.0000       0.0000
  27.0   45.0       0.0000       0.0000
  27.0   51.0       0.0000       0.0000
  27.0   57.0       0.0000       0.0000
  27.0   63.0       0.0000       0.0000
  27.0   69.0       0.0000       0.0000
  27.0   75.0       0.0000       0.0000
  27.0   81.0       0.0000       0.0000
  27.0   87.0       0.0000       0.0000
  33.0  -87.0       1.7100       0.3154
  33.0  -81.0       1.7600       0.3933
  33.0  -75.0       2.0300       0.2592
  33.0  -69.0       2.2600       0.1539
  33.0  -63.0       2.5200       0.9462
  33.0  -57.0       2.7900       0.6237
  33.0  -51.0       0.0000       0.0000
  33.0  -45.0       0.0000       0.0000
  33.0  -39.0       0.0000       0.0000
  33.0  -33.0       0.0000       0.0000
  33.0  -27.0       0.0000       0.0000
  33.0  -21.0       0.0000       0.0000
  33.0  -15.0       0.0000       0.0000
  33.0   -9.0       0.0000       0.0000
  33.0   -3.0       0.0000       0.0000
  33.0    3.0       0.0000       0.0000
  33.0    9.0       0.0000       0.0000
  33.0   15.0       0.0000       0.0000
  33.0   21.0       0.0000       0.0000
  33.0   27.0       0.0000       0.0000
  33.0   33.0       0.0000       0.0000
  33.0   39.0       0.0000       0.0000
  33.0   45.0       0.0000       0.0000
  33.0   51.0       0.0000       0.0000
  33.0   57.0       0.0000       0.0000
  33.0   63.0       0.0000       0.0000
  33.0   69.0       0.0000       0.0000
  33.0   75.0       0.0000       0.0000
  33.0   81.0       0.0000       0.0000
  33.0   87.0       0.0000       0.0000
  39.0  -87.0       1.7400       0.2846
  39.0  -81.0       1.7900       0.3422
  39.0  -75.0       1.9200       0.3844
  39.0  -69.0       2.2800       0.1054
  39.0  -63.0       2.5800       0.9048
  39.0  -57.0       0.0000       0.0000
  39.0  -51.0       0.0000       0.0000
  39.0  -45.0       0.0000       0.0000
  39.0  -39.0       0.0000       0.0000
  39.0  -33.0       0.0000       0.0000
  39.0  -27.0       0.0000       0.0000
  39.0  -21.0       0.0000       0.0000
  39.0  -15.0       0.0000       0.0000
  39.0   -9.0       0.0000       0.0000
  39.0   -3.0       0.0000       0.0000
  39.0    3.0       0.0000       0.0000
  39.0    9.0       0.0000       0.0000
  39.0   15.0       0.0000       0.0000
  39.0   21.0       0.0000       0.0000
  39.0   27.0       0.0000       0.0000
  39.0   33.0       0.0000       0.0000
  39.0   39.0       0.0000       0.0000
  39.0   45.0       0.0000       0.0000
  39.0   51.0       0.0000       0.0000
  39.0   57.0       0.0000       0.0000
  39.0   63.0       0.0000       0.0000
  39.0   69.0       0.0000       0.0000
  39.0   75.0       0.0000       0.0000
  39.0   81.0       0.0000       0.0000
  39.0   87.0       0.0000       0.0000
  45.0  -87.0       1.7700       0.2839
  45.0  -81.0       1.8100       0.3320
  45.0  -75.0       1.8600       0.3856
  45.0  -69.0       2.2800       0.1118
  45.0  -63.0       2.7300       0.6053
  45.0  -57.0       0.0000       0.0000
  45.0  -51.0       0.0000       0.0000
  45.0  -45.0       0.0000       0.0000
  45.0  -39.0       0.0000       0.0000
  45.0  -33.0       0.0000       0.0000
  45.0  -27.0       0.0000       0.0000
  45.0  -21.0       0.0000       0.0000
  45.0  -15.0       0.0000       0.0000
  45.0   -9.0       0.0000       0.0000
  45.0   -3.0       0.0000       0.0000
  45.0    3.0       0.0000       0.0000
  45.0    9.0       0.0000       0.0000
  45.0   15.0       0.0000       0.0000
  45.0   21.0       0.0000       0.0000
  45.0   27.0       0.0000       0.0000
  45.0   33.0       0.0000       0.0000
  45.0   39.0       0.0000       0.0000
  45.0   45.0       0.0000       0.0000
  45.0   51.0       0.0000       0.0000
  45.0   57.0       0.0000       0.0000
  45.0   63.0       0.0000       0.0000
  45.0   69.0       0.0000       0.0000
  45.0   75.0       0.0000       0.0000
  45.0   81.0       0.0000       0.0000
  45.0   87.0       0.0000       0.0000
  51.0  -87.0       1.7700       0.3143
  51.0  -81.0       1.8200       0.3321
  51.0  -75.0       1.8300       0.5438
  51.0  -69.0       2.2600       0.2663
  51.0  -63.0       2.8000       0.4902
  51.0  -57.0       0.0000       0.0000
  51.0  -51.0       0.0000       0.0000
  51.0  -45.0       0.0000       0.0000
  51.0  -39.0       0.0000       0.0000
  51.0  -33.0       0.0000       0.0000
  51.0  -27.0       0.0000       0.0000
  51.0  -21.0       0.0000       0.0000
  51.0  -15.0       0.0000       0.0000
  51.0   -9.0       0.0000       0.0000
  51.0   -3.0       0.0000       0.0000
  51.0    3.0       0.0000       0.0000
  51.0    9.0       0.0000       0.0000
  51.0   15.0       0.0000       0.0000
  51.0   21.0       0.0000       0.0000
  51.0   27.0       0.0000       0.0000
  51.0   33.0       0.0000       0.0000
  51.0   39.0       0.0000       0.0000
  51.0   45.0       0.0000       0.0000
  51.0   51.0       0.0000       0.0000
  51.0   57.0       0.0000       0.0000
  51.0   63.0       0.0000       0.0000
  51.0   69.0       0.0000       0.0000
  51.0   75.0       0.0000       0.0000
  51.0   81.0       0.0000       0.0000
  51.0   87.0       0.0000       0.0000
  57.0  -87.0       1.7800       0.3242
  57.0  -81.0       1.8300       0.3318
  57.0  -75.0       1.8300       0.5353
  57.0  -69.0       2.2400       0.4556
  57.0  -63.0       2.8200       0.4767
  57.0  -57.0       0.0000       0.0000
  57.0  -51.0       0.0000       0.0000
  57.0  -45.0       0.0000       0.0000
  57.0  -39.0       0.0000       0.0000
  57.0  -33.0       0.0000       0.0000
  57.0  -27.0       0.0000       0.0000
  57.0  -21.0       0.0000       0.0000
  57.0  -15.0       0.0000       0.0000
  57.0   -9.0       0.0000       0.0000
  57.0   -3.0       0.0000       0.0000
  57.0    3.0       0.0000       0.0000
  57.0    9.0       0.0000       0.0000
  57.0   15.0       0.0000       0.0000
  57.0   21.0       0.0000       0.0000
  57.0   27.0       0.0000       0.0000
  57.0   33.0       0.0000       0.0000
  57.0   39.0       0.0000       0.0000
  57.0   45.0       0.0000       0.0000
  57.0   51.0       0.0000       0.0000
  57.0   57.0       0.0000       0.0000
  57.0   63.0       0.0000       0.0000
  57.0   69.0       0.0000       0.0000
  57.0   75.0       0.0000       0.0000
  57.0   81.0       0.0000       0.0000
  57.0   87.0       0.0000       0.0000
  63.0  -87.0       1.7800       0.3463
  63.0  -81.0       1.8400       0.3423
  63.0  -75.0       1.8500       0.5046
  63.0  -69.0       2.1500       0.6713
  63.0  -63.0       3.0900       0.6259
  63.0  -57.0       0.0000       0.0000
  63.0  -51.0       0.0000       0.0000
  63.0  -45.0       0.0000       0.0000
  63.0  -39.0       0.0000       0.0000
  63.0  -33.0       0.0000       0.0000
  63.0  -27.0       0.0000       0.0000
  63.0  -21.0       0.0000       0.0000
  63.0  -15.0       0.0000       0.0000
  63.0   -9.0       0.0000       0.0000
  63.0   -3.0       0.0000       0.0000
  63.0    3.0       0.0000       0.0000
  63.0    9.0       0.0000       0.0000
  63.0   15.0       0.0000       0.0000
  63.0   21.0       0.0000       0.0000
  63.0   27.0       0.0000       0.0000
  63.0   33.0       0.0000       0.0000
  63.0   39.0       0.0000       0.0000
  63.0   45.0       0.0000       0.0000
  63.0   51.0       0.0000       0.0000
  63.0   57.0       0.0000       0.0000
  63.0   63.0       0.0000       0.0000
  63.0   69.0       0.0000       0.0000
  63.0   75.0       0.0000       0.0000
  63.0   81.0       0.0000       0.0000
  63.0   87.0       0.0000       0.0000
  69.0  -87.0       1.7800       0.3783
  69.0  -81.0       1.8400       0.3630
  69.0  -75.0       1.8800       0.4435
  69.0  -69.0       2.0600       0.9173
  69.0  -63.0       0.0000       0.0000
  69.0  -57.0       0.0000       0.0000
  69.0  -51.0       0.0000       0.0000
  69.0  -45.0       0.0000       0.0000
  69.0  -39.0       0.0000       0.0000
  69.0  -33.0       0.0000       0.0000
  69.0  -27.0       0.0000       0.0000
  69.0  -21.0       0.0000       0.0000
  69.0  -15.0       0.0000       0.0000
  69.0   -9.0       0.0000       0.0000
  69.0   -3.0       0.0000       0.0000
  69.0    3.0       0.0000       0.0000
  69.0    9.0       0.0000       0.0000
  69.0   15.0       0.0000       0.0000
  69.0   21.0       0.0000       0.0000
  69.0   27.0       0.0000       0.0000
  69.0   33.0       0.0000       0.0000
  69.0   39.0       0.0000       0.0000
  69.0   45.0       0.0000       0.0000
  69.0   51.0       0.0000       0.0000
  69.0   57.0       0.0000       0.0000
  69.0   63.0       0.0000       0.0000
  69.0   69.0       0.0000       0.0000
  69.0   75.0       0.0000       0.0000
  69.0   81.0       0.0000       0.0000
  69.0   87.0       0.0000       0.0000
  75.0  -87.0       1.7900       0.4107
  75.0  -81.0       1.8600       0.3830
  75.0  -75.0       1.9300       0.3812
  75.0  -69.0       1.9900       1.2983
  75.0  -63.0       0.0000       0.0000
  75.0  -57.0       0.0000       0.0000
  75.0  -51.0       0.0000       0.0000
  75.0  -45.0       0.0000       0.0000
  75.0  -39.0       0.0000       0.0000
  75.0  -33.0       0.0000       0.0000
  75.0  -27.0       0.0000       0.0000
  75.0  -21.0       0.0000       0.0000
  75.0  -15.0       0.0000       0.0000
  75.0   -9.0       0.0000       0.0000
  75.0   -3.0       0.0000       0.0000
  75.0    3.0       0.0000       0.0000
  75.0    9.0       0.0000       0.0000
  75.0   15.0       0.0000       0.0000
  75.0   21.0       0.0000       0.0000
  75.0   27.0       0.0000       0.0000
  75.0   33.0       0.0000       0.0000
  75.0   39.0       0.0000       0.0000
  75.0   45.0       0.0000       0.0000
  75.0   51.0       0.0000       0.0000
  75.0   57.0       0.0000       0.0000
  75.0   63.0       0.0000       0.0000
  75.0   69.0       0.0000       0.0000
  75.0   75.0       0.0000       0.0000
  75.0   81.0       0.0000       0.0000
  75.0   87.0       0.0000       0.0000
  81.0  -87.0       1.8600       0.3530
  81.0  -81.0       1.9000       0.3719
  81.0  -75.0       1.9400       0.3709
  81.0  -69.0       1.9600       1.5354
  81.0  -63.0       3.0700       0.2853
  81.0  -57.0       0.0000       0.0000
  81.0  -51.0       0.0000       0.0000
  81.0  -45.0       0.0000       0.0000
  81.0  -39.0       0.0000       0.0000
  81.0  -33.0       0.0000       0.0000
  81.0  -27.0       0.0000       0.0000
  81.0  -21.0       0.0000       0.0000
  81.0  -15.0       0.0000       0.0000
  81.0   -9.0       0.0000       0.0000
  81.0   -3.0       0.0000       0.0000
  81.0    3.0       0.0000       0.0000
  81.0    9.0       0.0000       0.0000
  81.0   15.0       0.0000       0.0000
  81.0   21.0       0.0000       0.0000
  81.0   27.0       0.0000       0.0000
  81.0   33.0       0.0000       0.0000
  81.0   39.0       0.0000       0.0000
  81.0   45.0       0.0000       0.0000
  81.0   51.0       0.0000       0.0000
  81.0   57.0       0.0000       0.0000
  81.0   63.0       0.0000       0.0000
  81.0   69.0       0.0000       0.0000
  81.0   75.0       0.0000       0.0000
  81.0   81.0       0.0000       0.0000
  81.0   87.0       0.0000       0.0000
  87.0  -87.0       1.9000       0.3225
  87.0  -81.0       1.9200       0.3611
  87.0  -75.0       1.9400       0.4110
  87.0  -69.0       2.7500       0.9157
  87.0  -63.0       3.0400       0.2910
  87.0  -57.0       0.0000       0.0000
  87.0  -51.0       0.0000       0.0000
  87.0  -45.0       0.0000       0.0000
  87.0  -39.0       0.0000       0.0000
  87.0  -33.0       0.0000       0.0000
  87.0  -27.0       0.0000       0.0000
  87.0  -21.0       0.0000       0.0000
  87.0  -15.0       0.0000       0.0000
  87.0   -9.0       0.0000       0.0000
  87.0   -3.0       0.0000       0.0000
  87.0    3.0       0.0000       0.0000
  87.0    9.0       0.0000       0.0000
  87.0   15.0       0.0000       0.0000
  87.0   21.0       0.0000       0.0000
  87.0   27.0       0.0000       0.0000
  87.0   33.0       0.0000       0.0000
  87.0   39.0       0.0000       0.0000
  87.0   45.0       0.0000       0.0000
  87.0   51.0       0.0000       0.0000
  87.0   57.0       0.0000       0.0000
  87.0   63.0       0.0000       0.0000
  87.0   69.0       0.0000       0.0000
  87.0   75.0       0.0000       0.0000
  87.0   81.0       0.0000       0.0000
  87.0   87.0       0.0000       0.0000
  93.0  -87.0       1.9000       0.3528
  93.0  -81.0       1.9200       0.3813
  93.0  -75.0       1.9300       0.4517
  93.0  -69.0       2.8300       1.0016
  93.0  -63.0       2.9800       0.2680
  93.0  -57.0       0.0000       0.0000
  93.0  -51.0       0.0000       0.0000
  93.0  -45.0       0.0000       0.0000
  93.0  -39.0       0.0000       0.0000
  93.0  -33.0       0.0000       0.0000
  93.0  -27.0       0.0000       0.0000
  93.0  -21.0       0.0000       0.0000
  93.0  -15.0       0.0000       0.0000
  93.0   -9.0       0.0000       0.0000
  93.0   -3.0       0.0000       0.0000
  93.0    3.0       0.0000       0.0000
  93.0    9.0       0.0000       0.0000
  93.0   15.0       0.0000       0.0000
  93.0   21.0       0.0000       0.0000
  93.0   27.0       0.0000       0.0000
  93.0   33.0       0.0000       0.0000
  93.0   39.0       0.0000       0.0000
  93.0   45.0       0.0000       0.0000
  93.0   51.0       0.0000       0.0000
  93.0   57.0       0.0000       0.0000
  93.0   63.0       0.0000       0.0000
  93.0   69.0       0.0000       0.0000
  93.0   75.0       0.0000       0.0000
  93.0   81.0       0.0000       0.0000
  93.0   87.0       0.0000       0.0000
  99.0  -87.0       1.9100       0.3432
  99.0  -81.0       1.9200       0.3618
  99.0  -75.0       1.9100       0.4820
  99.0  -69.0       2.8800       0.3686
  99.0  -63.0       2.9500       0.3087
  99.0  -57.0       0.0000       0.0000
  99.0  -51.0       0.0000       0.0000
  99.0  -45.0       0.0000       0.0000
  99.0  -39.0       0.0000       0.0000
  99.0  -33.0       0.0000       0.0000
  99.0  -27.0       0.0000       0.0000
  99.0  -21.0       0.0000       0.0000
  99.0  -15.0       0.0000       0.0000
  99.0   -9.0       0.0000       0.0000
  99.0   -3.0       0.0000       0.0000
  99.0    3.0       0.0000       0.0000
  99.0    9.0       0.0000       0.0000
  99.0   15.0       0.0000       0.0000
  99.0   21.0       0.0000       0.0000
  99.0   27.0       0.0000       0.0000
  99.0   33.0       0.0000       0.0000
  99.0   39.0       0.0000       0.0000
  99.0   45.0       0.0000       0.0000
  99.0   51.0       0.0000       0.0000
  99.0   57.0       0.0000       0.0000
  99.0   63.0       0.0000       0.0000
  99.0   69.0       0.0000       0.0000
  99.0   75.0       0.0000       0.0000
  99.0   81.0       0.0000       0.0000
  99.0   87.0       0.0000       0.0000
 105.0  -87.0       1.9200       0.3326
 105.0  -81.0       1.9300       0.3520
 105.0  -75.0       1.9200       0.4418
 105.0  -69.0       0.0000       0.0000
 105.0  -63.0       2.9400       0.3348
 105.0  -57.0       0.0000       0.0000
 105.0  -51.0       0.0000       0.0000
 105.0  -45.0       0.0000       0.0000
 105.0  -39.0       0.0000       0.0000
 105.0  -33.0       0.0000       0.0000
 105.0  -27.0       0.0000       0.0000
 105.0  -21.0       0.0000       0.0000
 105.0  -15.0       0.0000       0.0000
 105.0   -9.0       0.0000       0.0000
 105.0   -3.0       0.0000       0.0000
 105.0    3.0       0.0000       0.0000
 105.0    9.0       0.0000       0.0000
 105.0   15.0       0.0000       0.0000
 105.0   21.0       0.0000       0.0000
 105.0   27.0       0.0000       0.0000
 105.0   33.0       0.0000       0.0000
 105.0   39.0       0.0000       0.0000
 105.0   45.0       0.0000       0.0000
 105.0   51.0       0.0000       0.0000
 105.0   57.0       0.0000       0.0000
 105.0   63.0       0.0000       0.0000
 105.0   69.0       0.0000       0.0000
 105.0   75.0       0.0000       0.0000
 105.0   81.0       0.0000       0.0000
 105.0   87.0       0.0000       0.0000
 111.0  -87.0       1.9400       0.2823
 111.0  -81.0       1.9500       0.3113
 111.0  -75.0       1.9400       0.4225
 111.0  -69.0       0.0000       0.0000
 111.0  -63.0       2.9800       0.3929
 111.0  -57.0       0.0000       0.0000
 111.0  -51.0       0.0000       0.0000
 111.0  -45.0       0.0000       0.0000
 111.0  -39.0       0.0000       0.0000
 111.0  -33.0       0.0000       0.0000
 111.0  -27.0       0.0000       0.0000
 111.0  -21.0       0.0000       0.0000
 111.0  -15.0       0.0000       0.0000
 111.0   -9.0       0.0000       0.0000
 111.0   -3.0       0.0000       0.0000
 111.0    3.0       0.0000       0.0000
 111.0    9.0       0.0000       0.0000
 111.0   15.0       0.0000       0.0000
 111.0   21.0       0.0000       0.0000
 111.0   27.0       0.0000       0.0000
 111.0   33.0       0.0000       0.0000
 111.0   39.0       0.0000       0.0000
 111.0   45.0       0.0000       0.0000
 111.0   51.0       0.0000       0.0000
 111.0   57.0       0.0000       0.0000
 111.0   63.0       0.0000       0.0000
 111.0   69.0       0.0000       0.0000
 111.0   75.0       0.0000       0.0000
 111.0   81.0       0.0000       0.0000
 111.0   87.0       0.0000       0.0000
 117.0  -87.0       1.9500       0.2742
 117.0  -81.0       1.9500       0.3122
 117.0  -75.0       1.9500       0.3824
 117.0  -69.0       0.0000       0.0000
 117.0  -63.0       0.0000       0.0000
 117.0  -57.0       3.0200       0.3223
 117.0  -51.0       0.0000       0.0000
 117.0  -45.0       0.0000       0.0000
 117.0  -39.0       0.0000       0.0000
 117.0  -33.0       0.0000       0.0000
 117.0  -27.0       0.0000       0.0000
 117.0  -21.0       0.0000       0.0000
 117.0  -15.0       0.0000       0.0000
 117.0   -9.0       0.0000       0.0000
 117.0   -3.0       0.0000       0.0000
 117.0    3.0       0.0000       0.0000
 117.0    9.0       0.0000       0.0000
 117.0   15.0       0.0000       0.0000
 117.0   21.0       0.0000       0.0000
 117.0   27.0       0.0000       0.0000
 117.0   33.0       0.0000       0.0000
 117.0   39.0       0.0000       0.0000
 117.0   45.0       0.0000       0.0000
 117.0   51.0       0.0000       0.0000
 117.0   57.0       0.0000       0.0000
 117.0   63.0       0.0000       0.0000
 117.0   69.0       0.0000       0.0000
 117.0   75.0       0.0000       0.0000
 117.0   81.0       0.0000       0.0000
 117.0   87.0       0.0000       0.0000
 123.0  -87.0       1.9600       0.2447
 123.0  -81.0       1.9500       0.3038
 123.0  -75.0       1.9400       0.3929
 123.0  -69.0       2.0100       0.4208
 123.0  -63.0       0.0000       0.0000
 123.0  -57.0       3.0000       0.2832
 123.0  -51.0       0.0000       0.0000
 123.0  -45.0       0.0000       0.0000
 123.0  -39.0       0.0000       0.0000
 123.0  -33.0       0.0000       0.0000
 123.0  -27.0       0.0000       0.0000
 123.0  -21.0       0.0000       0.0000
 123.0  -15.0       0.0000       0.0000
 123.0   -9.0       0.0000       0.0000
 123.0   -3.0       0.0000       0.0000
 123.0    3.0       0.0000       0.0000
 123.0    9.0       0.0000       0.0000
 123.0   15.0       0.0000       0.0000
 123.0   21.0       0.0000       0.0000
 123.0   27.0       0.0000       0.0000
 123.0   33.0       0.0000       0.0000
 123.0   39.0       0.0000       0.0000
 123.0   45.0       0.0000       0.0000
 123.0   51.0       0.0000       0.0000
 123.0   57.0       0.0000       0.0000
 123.0   63.0       0.0000       0.0000
 123.0   69.0       0.0000       0.0000
 123.0   75.0       0.0000       0.0000
 123.0   81.0       0.0000       0.0000
 123.0   87.0       0.0000       0.0000
 129.0  -87.0       1.9600       0.2261
 129.0  -81.0       1.9500       0.2839
 129.0  -75.0       1.9500       0.3720
 129.0  -69.0       2.0200       0.4116
 129.0  -63.0       0.0000       0.0000
 129.0  -57.0       2.9900       0.2825
 129.0  -51.0       3.0100       0.2124
 129.0  -45.0       0.0000       0.0000
 129.0  -39.0       0.0000       0.0000
 129.0  -33.0       0.0000       0.0000
 129.0  -27.0       0.0000       0.0000
 129.0  -21.0       0.0000       0.0000
 129.0  -15.0       0.0000       0.0000
 129.0   -9.0       0.0000       0.0000
 129.0   -3.0       0.0000       0.0000
 129.0    3.0       0.0000       0.0000
 129.0    9.0       0.0000       0.0000
 129.0   15.0       0.0000       0.0000
 129.0   21.0       0.0000       0.0000
 129.0   27.0       0.0000       0.0000
 129.0   33.0       0.0000       0.0000
 129.0   39.0       0.0000       0.0000
 129.0   45.0       0.0000       0.0000
 129.0   51.0       0.0000       0.0000
 129.0   57.0       0.0000       0.0000
 129.0   63.0       0.0000       0.0000
 129.0   69.0       0.0000       0.0000
 129.0   75.0       0.0000       0.0000
 129.0   81.0       0.0000       0.0000
 129.0   87.0       0.0000       0.0000
 135.0  -87.0       1.9600       0.2066
 135.0  -81.0       1.9500       0.2644
 135.0  -75.0       1.9600       0.3323
 135.0  -69.0       2.0200       0.4015
 135.0  -63.0       0.0000       0.0000
 135.0  -57.0       3.0000       0.9651
 135.0  -51.0       3.0100       0.2324
 135.0  -45.0       3.0600       0.2419
 135.0  -39.0       0.0000       0.0000
 135.0  -33.0       0.0000       0.0000
 135.0  -27.0       0.0000       0.0000
 135.0  -21.0       0.0000       0.0000
 135.0  -15.0       0.0000       0.0000
 135.0   -9.0       0.0000       0.0000
 135.0   -3.0       0.0000       0.0000
 135.0    3.0       0.0000       0.0000
 135.0    9.0       0.0000       0.0000
 135.0   15.0       0.0000       0.0000
 135.0   21.0       0.0000       0.0000
 135.0   27.0       0.0000       0.0000
 135.0   33.0       0.0000       0.0000
 135.0   39.0       0.0000       0.0000
 135.0   45.0       0.0000       0.0000
 135.0   51.0       0.0000       0.0000
 135.0   57.0       0.0000       0.0000
 135.0   63.0       0.0000       0.0000
 135.0   69.0       0.0000       0.0000
 135.0   75.0       0.0000       0.0000
 135.0   81.0       0.0000       0.0000
 135.0   87.0       0.0000       0.0000
 141.0  -87.0       1.9900       0.1549
 141.0  -81.0       1.9800       0.2135
 141.0  -75.0       1.9800       0.2926
 141.0  -69.0       2.0500       0.3412
 141.0  -63.0       2.0900       0.2811
 141.0  -57.0       2.9900       0.9501
 141.0  -51.0       3.0300       0.2627
 141.0  -45.0       3.1000       0.3513
 141.0  -39.0       0.0000       0.0000
 141.0  -33.0       0.0000       0.0000
 141.0  -27.0       0.0000       0.0000
 141.0  -21.0       0.0000       0.0000
 141.0  -15.0       0.0000       0.0000
 141.0   -9.0       0.0000       0.0000
 141.0   -3.0       0.0000       0.0000
 141.0    3.0       0.0000       0.0000
 141.0    9.0       0.0000       0.0000
 141.0   15.0       0.0000       0.0000
 141.0   21.0       0.0000       0.0000
 141.0   27.0       0.0000       0.0000
 141.0   33.0       0.0000       0.0000
 141.0   39.0       0.0000       0.0000
 141.0   45.0       0.0000       0.0000
 141.0   51.0       0.0000       0.0000
 141.0   57.0       0.0000       0.0000
 141.0   63.0       0.0000       0.0000
 141.0   69.0       0.0000       0.0000
 141.0   75.0       0.0000       0.0000
 141.0   81.0       0.0000       0.0000
 141.0   87.0       0.0000       0.0000
 147.0  -87.0       2.0000       0.1261
 147.0  -81.0       1.9900       0.1841
 147.0  -75.0       2.0100       0.2431
 147.0  -69.0       2.0900       0.2415
 147.0  -63.0       2.1300       0.3409
 147.0  -57.0       2.9600       1.4983
 147.0  -51.0       0.0000       0.0000
 147.0  -45.0       0.0000       0.0000
 147.0  -39.0       0.0000       0.0000
 147.0  -33.0       0.0000       0.0000
 147.0  -27.0       0.0000       0.0000
 147.0  -21.0       0.0000       0.0000
 147.0  -15.0       0.0000       0.0000
 147.0   -9.0       0.0000       0.0000
 147.0   -3.0       0.0000       0.0000
 147.0    3.0       0.0000       0.0000
 147.0    9.0       0.0000       0.0000
 147.0   15.0       0.0000       0.0000
 147.0   21.0       0.0000       0.0000
 147.0   27.0       0.0000       0.0000
 147.0   33.0       0.0000       0.0000
 147.0   39.0       0.0000       0.0000
 147.0   45.0       0.0000       0.0000
 147.0   51.0       0.0000       0.0000
 147.0   57.0       0.0000       0.0000
 147.0   63.0       0.0000       0.0000
 147.0   69.0       0.0000       0.0000
 147.0   75.0       0.0000       0.0000
 147.0   81.0       0.0000       0.0000
 147.0   87.0       0.0000       0.0000
 153.0  -87.0       2.0100       0.1063
 153.0  -81.0       2.0200       0.1435
 153.0  -75.0       2.0400       0.1729
 153.0  -69.0       2.1200       0.0686
 153.0  -63.0       2.1500       0.3311
 153.0  -57.0       0.0000       0.0000
 153.0  -51.0       2.0900       0.0922
 153.0  -45.0       0.0000       0.0000
 153.0  -39.0       0.0000       0.0000
 153.0  -33.0       0.0000       0.0000
 153.0  -27.0       0.0000       0.0000
 153.0  -21.0       0.0000       0.0000
 153.0  -15.0       0.0000       0.0000
 153.0   -9.0       0.0000       0.0000
 153.0   -3.0       0.0000       0.0000
 153.0    3.0       0.0000       0.0000
 153.0    9.0       0.0000       0.0000
 153.0   15.0       0.0000       0.0000
 153.0   21.0       0.0000       0.0000
 153.0   27.0       0.0000       0.0000
 153.0   33.0       0.0000       0.0000
 153.0   39.0       0.0000       0.0000
 153.0   45.0       0.0000       0.0000
 153.0   51.0       0.0000       0.0000
 153.0   57.0       0.0000       0.0000
 153.0   63.0       0.0000       0.0000
 153.0   69.0       0.0000       0.0000
 153.0   75.0       0.0000       0.0000
 153.0   81.0       0.0000       0.0000
 153.0   87.0       0.0000       0.0000
 159.0  -87.0       2.0200       0.0539
 159.0  -81.0       2.0300       0.0872
 159.0  -75.0       2.0600       0.0849
 159.0  -69.0       2.1200       0.1425
 159.0  -63.0       2.1300       0.1918
 159.0  -57.0       2.1200       0.1910
 159.0  -51.0       2.0800       0.1520
 159.0  -45.0       2.0800       0.1421
 159.0  -39.0       0.0000       0.0000
 159.0  -33.0       0.0000       0.0000
 159.0  -27.0       0.0000       0.0000
 159.0  -21.0       0.0000       0.0000
 159.0  -15.0       0.0000       0.0000
 159.0   -9.0       0.0000       0.0000
 159.0   -3.0       0.0000       0.0000
 159.0    3.0       0.0000       0.0000
 159.0    9.0       0.0000       0.0000
 159.0   15.0       0.0000       0.0000
 159.0   21.0       0.0000       0.0000
 159.0   27.0       0.0000       0.0000
 159.0   33.0       0.0000       0.0000
 159.0   39.0       0.0000       0.0000
 159.0   45.0       0.0000       0.0000
 159.0   51.0       0.0000       0.0000
 159.0   57.0       0.0000       0.0000
 159.0   63.0       0.0000       0.0000
 159.0   69.0       0.0000       0.0000
 159.0   75.0       0.0000       0.0000
 159.0   81.0       0.0000       0.0000
 159.0   87.0       0.0000       0.0000
 165.0  -87.0       2.0400       0.1158
 165.0  -81.0       2.0600       0.0938
 165.0  -75.0       2.0800       0.1020
 165.0  -69.0       2.0900       0.1432
 165.0  -63.0       2.0900       0.1646
 165.0  -57.0       2.0800       0.1939
 165.0  -51.0       2.0600       0.1744
 165.0  -45.0       2.0800       0.2022
 165.0  -39.0       0.0000       0.0000
 165.0  -33.0       0.0000       0.0000
 165.0  -27.0       0.0000       0.0000
 165.0  -21.0       0.0000       0.0000
 165.0  -15.0       0.0000       0.0000
 165.0   -9.0       0.0000       0.0000
 165.0   -3.0       0.0000       0.0000
 165.0    3.0       0.0000       0.0000
 165.0    9.0       0.0000       0.0000
 165.0   15.0       0.0000       0.0000
 165.0   21.0       0.0000       0.0000
 165.0   27.0       0.0000       0.0000
 165.0   33.0       0.0000       0.0000
 165.0   39.0       0.0000       0.0000
 165.0   45.0       0.0000       0.0000
 165.0   51.0       0.0000       0.0000
 165.0   57.0       0.0000       0.0000
 165.0   63.0       0.0000       0.0000
 165.0   69.0       0.0000       0.0000
 165.0   75.0       0.0000       0.0000
 165.0   81.0       0.0000       0.0000
 165.0   87.0       0.0000       0.0000
 171.0  -87.0       2.0700       0.1442
 171.0  -81.0       2.0800       0.1418
 171.0  -75.0       2.0900       0.1323
 171.0  -69.0       2.0800       0.1466
 171.0  -63.0       2.0800       0.1939
 171.0  -57.0       2.0600       0.2198
 171.0  -51.0       2.0500       0.2052
 171.0  -45.0       2.0500       0.8235
 171.0  -39.0       0.0000       0.0000
 171.0  -33.0       0.0000       0.0000
 171.0  -27.0       0.0000       0.0000
 171.0  -21.0       0.0000       0.0000
 171.0  -15.0       0.0000       0.0000
 171.0   -9.0       0.0000       0.0000
 171.0   -3.0       0.0000       0.0000
 171.0    3.0       0.0000       0.0000
 171.0    9.0       0.0000       0.0000
 171.0   15.0       0.0000       0.0000
 171.0   21.0       0.0000       0.0000
 171.0   27.0       0.0000       0.0000
 171.0   33.0       0.0000       0.0000
 171.0   39.0       0.0000       0.0000
 171.0   45.0       0.0000       0.0000
 171.0   51.0       0.0000       0.0000
 171.0   57.0       0.0000       0.0000
 171.0   63.0       0.0000       0.0000
 171.0   69.0       0.0000       0.0000
 171.0   75.0       0.0000       0.0000
 171.0   81.0       0.0000       0.0000
 171.0   87.0       0.0000       0.0000
 177.0  -87.0       2.0700       0.1628
 177.0  -81.0       2.0900       0.1517
 177.0  -75.0       2.1100       0.1421
 177.0  -69.0       2.0800       0.1905
 177.0  -63.0       2.0400       0.9567
 177.0  -57.0       2.0200       0.8765
 177.0  -51.0       2.0400       0.2398
 177.0  -45.0       2.0400       0.8293
 177.0  -39.0       0.0000       0.0000
 177.0  -33.0       0.0000       0.0000
 177.0  -27.0       0.0000       0.0000
 177.0  -21.0       0.0000       0.0000
 177.0  -15.0       0.0000       0.0000
 177.0   -9.0       0.0000       0.0000
 177.0   -3.0       0.0000       0.0000
 177.0    3.0       0.0000       0.0000
 177.0    9.0       0.0000       0.0000
 177.0   15.0       0.0000       0.0000
 177.0   21.0       0.0000       0.0000
 177.0   27.0       0.0000       0.0000
 177.0   33.0       0.0000       0.0000
 177.0   39.0       0.0000       0.0000
 177.0   45.0       0.0000       0.0000
 177.0   51.0       0.0000       0.0000
 177.0   57.0       0.0000       0.0000
 177.0   63.0       0.0000       0.0000
 177.0   69.0       0.0000       0.0000
 177.0   75.0       0.0000       0.0000
 177.0   81.0       0.0000       0.0000
 177.0   87.0       0.0000       0.0000
 183.0  -87.0       1.3100       0.5510
 183.0  -81.0       1.2800       0.5106
 183.0  -75.0       1.2300       0.4303
 183.0  -69.0       1.2000       0.5916
 183.0  -63.0       0.8300       1.4875
 183.0  -57.0       1.6700       0.2735
 183.0  -51.0       1.6300       0.2252
 183.0  -45.0       1.5100       0.2341
 183.0  -39.0       1.5800       0.1543
 183.0  -33.0       0.0000       0.0000
 183.0  -27.0       0.0000       0.0000
 183.0  -21.0       0.0000       0.0000
 183.0  -15.0       0.0000       0.0000
 183.0   -9.0       0.0000       0.0000
 183.0   -3.0       0.0000       0.0000
 183.0    3.0       0.0000       0.0000
 183.0    9.0       0.0000       0.0000
 183.0   15.0       0.0000       0.0000
 183.0   21.0       0.0000       0.0000
 183.0   27.0       0.0000       0.0000
 183.0   33.0       0.0000       0.0000
 183.0   39.0       0.0000       0.0000
 183.0   45.0       0.0000       0.0000
 183.0   51.0       0.0000       0.0000
 183.0   57.0       0.0000       0.0000
 183.0   63.0       0.0000       0.0000
 183.0   69.0       0.0000       0.0000
 183.0   75.0       0.0000       0.0000
 183.0   81.0       0.0000       0.0000
 183.0   87.0       0.0000       0.0000
 189.0  -87.0       1.3400       0.5514
 189.0  -81.0       1.3000       0.5106
 189.0  -75.0       1.2400       0.3704
 189.0  -69.0       1.1900       0.5415
 189.0  -63.0       0.9500       1.0388
 189.0  -57.0       1.6400       0.2950
 189.0  -51.0       1.5300       0.7991
 189.0  -45.0       0.6900       1.7989
 189.0  -39.0       1.3500       1.4722
 189.0  -33.0       1.6700       0.1568
 189.0  -27.0       0.0000       0.0000
 189.0  -21.0       0.0000       0.0000
 189.0  -15.0       0.0000       0.0000
 189.0   -9.0       0.0000       0.0000
 189.0   -3.0       0.0000       0.0000
 189.0    3.0       0.0000       0.0000
 189.0    9.0       0.0000       0.0000
 189.0   15.0       0.0000       0.0000
 189.0   21.0       0.0000       0.0000
 189.0   27.0       0.0000       0.0000
 189.0   33.0       2.8600       0.5018
 189.0   39.0       0.0000       0.0000
 189.0   45.0       0.0000       0.0000
 189.0   51.0       0.0000       0.0000
 189.0   57.0       0.0000       0.0000
 189.0   63.0       0.0000       0.0000
 189.0   69.0       0.0000       0.0000
 189.0   75.0       0.0000       0.0000
 189.0   81.0       0.0000       0.0000
 189.0   87.0       0.0000       0.0000
 195.0  -87.0       1.3600       0.5524
 195.0  -81.0       1.3100       0.5007
 195.0  -75.0       1.2600       0.4202
 195.0  -69.0       1.2000       0.4912
 195.0  -63.0       1.0100       0.9785
 195.0  -57.0       1.5300       0.7744
 195.0  -51.0       0.8100       1.1300
 195.0  -45.0       0.9400       0.5566
 195.0  -39.0       0.7700       0.6325
 195.0  -33.0       1.6500       0.9591
 195.0  -27.0       0.0000       0.0000
 195.0  -21.0       0.0000       0.0000
 195.0  -15.0       0.0000       0.0000
 195.0   -9.0       0.0000       0.0000
 195.0   -3.0       2.9000       0.4265
 195.0    3.0       2.8700       0.4236
 195.0    9.0       2.8400       0.3820
 195.0   15.0       2.8400       0.3458
 195.0   21.0       2.8400       0.3830
 195.0   27.0       2.8800       0.4530
 195.0   33.0       2.8700       0.4431
 195.0   39.0       2.8900       0.4227
 195.0   45.0       0.0000       0.0000
 195.0   51.0       0.0000       0.0000
 195.0   57.0       0.0000       0.0000
 195.0   63.0       0.0000       0.0000
 195.0   69.0       0.0000       0.0000
 195.0   75.0       0.0000       0.0000
 195.0   81.0       0.0000       0.0000
 195.0   87.0       0.0000       0.0000
 201.0  -87.0       1.3800       0.5420
 201.0  -81.0       1.3200       0.4907
 201.0  -75.0       1.2700       0.4607
 201.0  -69.0       1.2000       0.5020
 201.0  -63.0       1.1000       0.6885
 201.0  -57.0       0.9100       0.8626
 201.0  -51.0       0.9200       0.7551
 201.0  -45.0       0.9800       0.4625
 201.0  -39.0       0.8900       0.5059
 201.0  -33.0       0.8200       0.5510
 201.0  -27.0       0.0000       0.0000
 201.0  -21.0       0.0000       0.0000
 201.0  -15.0       0.0000       0.0000
 201.0   -9.0       0.0000       0.0000
 201.0   -3.0       0.0000       0.0000
 201.0    3.0       0.0000       0.0000
 201.0    9.0       2.7700       0.2811
 201.0   15.0       2.7700       0.2805
 201.0   21.0       2.7800       0.3205
 201.0   27.0       2.8000       0.3705
 201.0   33.0       2.8200       0.3809
 201.0   39.0       2.8900       0.3830
 201.0   45.0       2.9800       0.3562
 201.0   51.0       0.0000       0.0000
 201.0   57.0       0.0000       0.0000
 201.0   63.0       0.0000       0.0000
 201.0   69.0       0.0000       0.0000
 201.0   75.0       0.0000       0.0000
 201.0   81.0       0.0000       0.0000
 201.0   87.0       0.0000       0.0000
 207.0  -87.0       1.4000       0.5420
 207.0  -81.0       1.3400       0.4912
 207.0  -75.0       1.2800       0.5007
 207.0  -69.0       1.1800       0.5219
 207.0  -63.0       1.1500       0.5571
 207.0  -57.0       1.0200       0.5957
 207.0  -51.0       1.0100       0.5821
 207.0  -45.0       0.9800       0.5853
 207.0  -39.0       0.9500       0.5133
 207.0  -33.0       0.0000       0.0000
 207.0  -27.0       0.0000       0.0000
 207.0  -21.0       0.0000       0.0000
 207.0  -15.0       0.0000       0.0000
 207.0   -9.0       0.0000       0.0000
 207.0   -3.0       0.0000       0.0000
 207.0    3.0       0.0000       0.0000
 207.0    9.0       2.7500       0.2117
 207.0   15.0       2.7700       0.2110
 207.0   21.0       2.7800       0.2010
 207.0   27.0       2.7900       0.2007
 207.0   33.0       2.8100       0.3305
 207.0   39.0       2.9100       0.3257
 207.0   45.0       2.9600       0.3367
 207.0   51.0       2.9600       0.3381
 207.0   57.0       0.0000       0.0000
 207.0   63.0       0.0000       0.0000
 207.0   69.0       0.0000       0.0000
 207.0   75.0       0.0000       0.0000
 207.0   81.0       0.0000       0.0000
 207.0   87.0       0.0000       0.0000
 213.0  -87.0       1.4400       0.5234
 213.0  -81.0       1.3700       0.4914
 213.0  -75.0       1.2900       0.5206
 213.0  -69.0       1.1800       0.5314
 213.0  -63.0       1.1500       0.5768
 213.0  -57.0       1.1200       0.4836
 213.0  -51.0       1.1200       0.5010
 213.0  -45.0       1.0500       0.5633
 213.0  -39.0       1.0800       0.4283
 213.0  -33.0       1.2200       0.3353
 213.0  -27.0       1.3300       0.3045
 213.0  -21.0       1.3700       0.3286
 213.0  -15.0       1.2200       0.6130
 213.0   -9.0       1.4800       0.3543
 213.0   -3.0       0.0000       0.0000
 213.0    3.0       1.5500       0.2919
 213.0    9.0       0.0000       0.0000
 213.0   15.0       0.0000       0.0000
 213.0   21.0       2.7800       0.2520
 213.0   27.0       2.7900       0.2726
 213.0   33.0       2.8400       0.2841
 213.0   39.0       2.9800       0.2592
 213.0   45.0       3.0500       0.1924
 213.0   51.0       2.9700       0.2512
 213.0   57.0       0.0000       0.0000
 213.0   63.0       0.0000       0.0000
 213.0   69.0       0.0000       0.0000
 213.0   75.0       0.0000       0.0000
 213.0   81.0       0.0000       0.0000
 213.0   87.0       0.0000       0.0000
 219.0  -87.0       1.4700       0.5135
 219.0  -81.0       1.3900       0.4912
 219.0  -75.0       1.3100       0.5306
 219.0  -69.0       1.2000       0.5413
 219.0  -63.0       1.2200       0.4943
 219.0  -57.0       1.1900       0.4351
 219.0  -51.0       1.2100       0.4883
 219.0  -45.0       1.2700       0.3321
 219.0  -39.0       1.2800       0.2903
 219.0  -33.0       1.3600       0.2936
 219.0  -27.0       1.3800       0.2946
 219.0  -21.0       1.4200       0.3137
 219.0  -15.0       1.3500       0.3406
 219.0   -9.0       1.3800       0.3288
 219.0   -3.0       1.5400       1.1077
 219.0    3.0       1.4700       0.3309
 219.0    9.0       1.4600       0.3886
 219.0   15.0       0.0000       0.0000
 219.0   21.0       0.0000       0.0000
 219.0   27.0       0.0000       0.0000
 219.0   33.0       1.8800       0.4032
 219.0   39.0       3.1000       1.2760
 219.0   45.0       3.1800       0.2317
 219.0   51.0       3.0700       1.2265
 219.0   57.0       2.9900       1.2526
 219.0   63.0       0.0000       0.0000
 219.0   69.0       0.0000       0.0000
 219.0   75.0       0.0000       0.0000
 219.0   81.0       0.0000       0.0000
 219.0   87.0       0.0000       0.0000
 225.0  -87.0       1.5200       0.4848
 225.0  -81.0       1.4200       0.4919
 225.0  -75.0       1.3300       0.5509
 225.0  -69.0       1.2400       0.5219
 225.0  -63.0       1.2700       0.4231
 225.0  -57.0       1.1900       0.4534
 225.0  -51.0       1.2200       0.3720
 225.0  -45.0       1.3000       0.2713
 225.0  -39.0       1.3500       0.2742
 225.0  -33.0       1.3900       0.2865
 225.0  -27.0       1.3500       0.2841
 225.0  -21.0       1.3400       0.3230
 225.0  -15.0       1.3100       0.3027
 225.0   -9.0       1.3300       0.1367
 225.0   -3.0       1.4800       0.7425
 225.0    3.0       1.4400       0.4330
 225.0    9.0       1.4900       0.4790
 225.0   15.0       1.7700       0.2460
 225.0   21.0       1.9300       0.7494
 225.0   27.0       1.9800       0.5923
 225.0   33.0       2.0100       0.5180
 225.0   39.0       1.9700       0.3718
 225.0   45.0       1.9800       0.3708
 225.0   51.0       2.0800       0.3225
 225.0   57.0       1.9900       1.1372
 225.0   63.0       0.0000       0.0000
 225.0   69.0       0.0000       0.0000
 225.0   75.0       0.0000       0.0000
 225.0   81.0       0.0000       0.0000
 225.0   87.0       0.0000       0.0000
 231.0  -87.0       1.5600       0.4453
 231.0  -81.0       1.4500       0.4723
 231.0  -75.0       1.3500       0.5609
 231.0  -69.0       1.2500       0.5631
 231.0  -63.0       1.2100       0.5591
 231.0  -57.0       1.1200       0.4568
 231.0  -51.0       1.1900       0.4142
 231.0  -45.0       0.9300       0.6320
 231.0  -39.0       1.3500       0.3674
 231.0  -33.0       0.0000       0.0000
 231.0  -27.0       0.0000       0.0000
 231.0  -21.0       0.0000       0.0000
 231.0  -15.0       0.0000       0.0000
 231.0   -9.0       0.0000       0.0000
 231.0   -3.0       0.0000       0.0000
 231.0    3.0       0.0000       0.0000
 231.0    9.0       0.0000       0.0000
 231.0   15.0       0.0000       0.0000
 231.0   21.0       0.0000       0.0000
 231.0   27.0       0.0000       0.0000
 231.0   33.0       0.0000       0.0000
 231.0   39.0       2.0400       0.3116
 231.0   45.0       2.0600       0.3618
 231.0   51.0       0.0000       0.0000
 231.0   57.0       2.0600       0.3335
 231.0   63.0       0.0000       0.0000
 231.0   69.0       0.0000       0.0000
 231.0   75.0       0.0000       0.0000
 231.0   81.0       0.0000       0.0000
 231.0   87.0       0.0000       0.0000
 237.0  -87.0       1.6000       0.4142
 237.0  -81.0       1.5000       0.4350
 237.0  -75.0       1.3600       0.5713
 237.0  -69.0       1.2100       0.6677
 237.0  -63.0       1.0000       0.8131
 237.0  -57.0       0.9400       0.4725
 237.0  -51.0       0.8900       0.3416
 237.0  -45.0       0.9200       0.4529
 237.0  -39.0       0.9100       0.4254
 237.0  -33.0       0.9100       0.8339
 237.0  -27.0       0.8800       0.8642
 237.0  -21.0       1.7300       0.2798
 237.0  -15.0       0.0000       0.0000
 237.0   -9.0       0.0000       0.0000
 237.0   -3.0       0.0000       0.0000
 237.0    3.0       1.7100       0.6995
 237.0    9.0       1.8200       0.8503
 237.0   15.0       2.7100       0.3003
 237.0   21.0       2.6300       0.2377
 237.0   27.0       2.4700       0.3406
 237.0   33.0       1.9100       0.4959
 237.0   39.0       2.0300       0.4000
 237.0   45.0       2.0000       0.3913
 237.0   51.0       2.1900       0.3114
 237.0   57.0       2.0600       0.3453
 237.0   63.0       0.0000       0.0000
 237.0   69.0       0.0000       0.0000
 237.0   75.0       0.0000       0.0000
 237.0   81.0       0.0000       0.0000
 237.0   87.0       0.0000       0.0000
 243.0  -87.0       1.6200       0.4032
 243.0  -81.0       1.5400       0.4148
 243.0  -75.0       1.3700       0.5728
 243.0  -69.0       1.1000       0.7833
 243.0  -63.0       1.0100       1.0547
 243.0  -57.0       0.9400       0.4510
 243.0  -51.0       0.9300       0.3611
 243.0  -45.0       0.9700       0.4232
 243.0  -39.0       0.9600       0.4032
 243.0  -33.0       0.9700       0.3457
 243.0  -27.0       0.9000       0.3114
 243.0  -21.0       0.8700       0.1619
 243.0  -15.0       0.8900       4.0613
 243.0   -9.0       0.9200       0.3814
 243.0   -3.0       0.9800       0.4928
 243.0    3.0       1.0100       0.5467
 243.0    9.0       1.8000       0.8745
 243.0   15.0       1.8200       1.2835
 243.0   21.0       2.7500       0.2837
 243.0   27.0       1.9400       1.3043
 243.0   33.0       1.9600       0.4967
 243.0   39.0       2.0100       0.4624
 243.0   45.0       1.9800       0.4928
 243.0   51.0       1.9400       0.4014
 243.0   57.0       1.8800       0.2285
 243.0   63.0       0.0000       0.0000
 243.0   69.0       0.0000       0.0000
 243.0   75.0       0.0000       0.0000
 243.0   81.0       0.0000       0.0000
 243.0   87.0       0.0000       0.0000
 249.0  -87.0       1.6400       0.3940
 249.0  -81.0       1.5700       0.3865
 249.0  -75.0       1.3300       0.6515
 249.0  -69.0       1.0400       0.8413
 249.0  -63.0       1.0100       0.8014
 249.0  -57.0       0.9500       0.4210
 249.0  -51.0       0.9500       0.3511
 249.0  -45.0       1.0200       0.4816
 249.0  -39.0       0.9800       0.4012
 249.0  -33.0       0.0000       0.0000
 249.0  -27.0       0.0000       0.0000
 249.0  -21.0       0.0000       0.0000
 249.0  -15.0       0.0000       0.0000
 249.0   -9.0       0.0000       0.0000
 249.0   -3.0       0.0000       0.0000
 249.0    3.0       0.0000       0.0000
 249.0    9.0       0.0000       0.0000
 249.0   15.0       0.0000       0.0000
 249.0   21.0       0.0000       0.0000
 249.0   27.0       1.9300       0.3429
 249.0   33.0       1.9900       0.4533
 249.0   39.0       2.0000       0.4511
 249.0   45.0       1.9600       0.4608
 249.0   51.0       1.9100       0.8139
 249.0   57.0       1.8400       0.1109
 249.0   63.0       0.0000       0.0000
 249.0   69.0       0.0000       0.0000
 249.0   75.0       0.0000       0.0000
 249.0   81.0       0.0000       0.0000
 249.0   87.0       0.0000       0.0000
 255.0  -87.0       1.6400       0.3763
 255.0  -81.0       1.5700       0.3669
 255.0  -75.0       1.2300       0.7781
 255.0  -69.0       1.0200       0.8509
 255.0  -63.0       0.9800       0.6310
 255.0  -57.0       0.9300       0.3111
 255.0  -51.0       0.9500       0.3018
 255.0  -45.0       0.9900       0.4205
 255.0  -39.0       0.9800       0.4005
 255.0  -33.0       0.9800       0.3809
 255.0  -27.0       0.9800       0.4009
 255.0  -21.0       0.9800       0.4308
 255.0  -15.0       1.0100       0.4911
 255.0   -9.0       1.0200       0.5618
 255.0   -3.0       1.0400       0.6940
 255.0    3.0       1.6000       0.9138
 255.0    9.0       1.7700       0.1942
 255.0   15.0       1.7900       0.1691
 255.0   21.0       1.8600       0.2035
 255.0   27.0       1.9500       0.3211
 255.0   33.0       2.0000       0.4408
 255.0   39.0       1.9900       0.4107
 255.0   45.0       1.9700       0.4405
 255.0   51.0       1.9200       0.2404
 255.0   57.0       1.8600       0.0872
 255.0   63.0       1.8500       0.1735
 255.0   69.0       0.0000       0.0000
 255.0   75.0       0.0000       0.0000
 255.0   81.0       0.0000       0.0000
 255.0   87.0       0.0000       0.0000
 261.0  -87.0       1.6500       0.3567
 261.0  -81.0       1.5800       0.3501
 261.0  -75.0       1.1700       0.8418
 261.0  -69.0       1.0300       0.8310
 261.0  -63.0       0.9600       0.8117
 261.0  -57.0       0.9500       0.2811
 261.0  -51.0       0.9600       0.3012
 261.0  -45.0       0.9800       0.3510
 261.0  -39.0       0.9800       0.3603
 261.0  -33.0       0.9600       0.3406
 261.0  -27.0       0.9900       0.3809
 261.0  -21.0       1.0300       0.4153
 261.0  -15.0       1.1000       0.4534
 261.0   -9.0       1.1500       0.5160
 261.0   -3.0       1.3300       0.5167
 261.0    3.0       1.6800       0.2010
 261.0    9.0       1.7700       0.1523
 261.0   15.0       1.7700       0.1769
 261.0   21.0       1.8100       0.1086
 261.0   27.0       1.9200       0.2025
 261.0   33.0       1.9800       0.3712
 261.0   39.0       2.0200       0.4407
 261.0   45.0       1.9900       0.4405
 261.0   51.0       1.9500       0.3403
 261.0   57.0       1.9000       0.1249
 261.0   63.0       0.0000       0.0000
 261.0   69.0       0.0000       0.0000
 261.0   75.0       0.0000       0.0000
 261.0   81.0       0.0000       0.0000
 261.0   87.0       0.0000       0.0000
 267.0  -87.0       1.6300       0.3648
 267.0  -81.0       1.5800       0.3486
 267.0  -75.0       1.1700       0.8496
 267.0  -69.0       1.0400       0.8006
 267.0  -63.0       0.9900       0.5207
 267.0  -57.0       1.0000       0.3523
 267.0  -51.0       1.0100       0.3517
 267.0  -45.0       1.0000       0.3410
 267.0  -39.0       0.9800       0.3406
 267.0  -33.0       0.9600       0.2606
 267.0  -27.0       1.0000       0.3517
 267.0  -21.0       1.0400       0.3738
 267.0  -15.0       1.1600       0.3739
 267.0   -9.0       1.1400       0.4724
 267.0   -3.0       1.3200       0.4739
 267.0    3.0       1.6700       0.2425
 267.0    9.0       1.7600       0.2037
 267.0   15.0       1.8000       0.1892
 267.0   21.0       1.7900       0.2243
 267.0   27.0       1.8700       0.2170
 267.0   33.0       1.9800       0.3421
 267.0   39.0       2.0600       0.4521
 267.0   45.0       2.0800       0.4624
 267.0   51.0       2.0000       0.3908
 267.0   57.0       1.9500       0.1924
 267.0   63.0       0.0000       0.0000
 267.0   69.0       0.0000       0.0000
 267.0   75.0       0.0000       0.0000
 267.0   81.0       0.0000       0.0000
 267.0   87.0       0.0000       0.0000
 273.0  -87.0       1.6300       0.3551
 273.0  -81.0       1.6200       0.3286
 273.0  -75.0       1.1700       0.8577
 273.0  -69.0       1.0700       0.7613
 273.0  -63.0       1.0500       0.6515
 273.0  -57.0       1.1000       0.4292
 273.0  -51.0       1.1100       0.3612
 273.0  -45.0       1.0600       0.3357
 273.0  -39.0       1.0000       0.3110
 273.0  -33.0       0.9700       0.2211
 273.0  -27.0       0.9900       0.3318
 273.0  -21.0       1.0200       0.3519
 273.0  -15.0       1.1000       0.4071
 273.0   -9.0       1.0600       0.4865
 273.0   -3.0       1.4100       0.3938
 273.0    3.0       1.4700       0.3306
 273.0    9.0       1.1400       0.9360
 273.0   15.0       1.8400       0.1476
 273.0   21.0       1.8400       0.1703
 273.0   27.0       1.8800       0.2445
 273.0   33.0       2.0200       0.3654
 273.0   39.0       2.1300       0.4249
 273.0   45.0       2.2700       0.3194
 273.0   51.0       2.0900       0.4246
 273.0   57.0       1.9900       0.3415
 273.0   63.0       0.0000       0.0000
 273.0   69.0       0.0000       0.0000
 273.0   75.0       0.0000       0.0000
 273.0   81.0       0.0000       0.0000
 273.0   87.0       0.0000       0.0000
 279.0  -87.0       1.6300       0.3538
 279.0  -81.0       1.6300       0.3068
 279.0  -75.0       1.2000       0.8298
 279.0  -69.0       1.1100       0.7618
 279.0  -63.0       1.1000       0.6044
 279.0  -57.0       1.1700       0.3731
 279.0  -51.0       1.2300       0.2841
 279.0  -45.0       1.2000       0.2876
 279.0  -39.0       1.0400       0.2821
 279.0  -33.0       1.0200       0.3142
 279.0  -27.0       1.0000       0.3214
 279.0  -21.0       1.0200       0.3521
 279.0  -15.0       1.1700       0.4379
 279.0   -9.0       1.2000       0.5719
 279.0   -3.0       1.4700       0.2364
 279.0    3.0       1.4700       0.3537
 279.0    9.0       1.1300       1.1222
 279.0   15.0       1.8800       0.1507
 279.0   21.0       1.8900       0.1670
 279.0   27.0       1.9200       0.2524
 279.0   33.0       2.0500       0.3955
 279.0   39.0       2.2400       0.3604
 279.0   45.0       2.3200       0.2834
 279.0   51.0       2.2700       0.2917
 279.0   57.0       2.0400       0.3421
 279.0   63.0       0.0000       0.0000
 279.0   69.0       0.0000       0.0000
 279.0   75.0       0.0000       0.0000
 279.0   81.0       0.0000       0.0000
 279.0   87.0       0.0000       0.0000
 285.0  -87.0       1.6600       0.3439
 285.0  -81.0       1.6700       0.2855
 285.0  -75.0       1.2100       1.0965
 285.0  -69.0       1.1200       0.8115
 285.0  -63.0       1.1100       0.5248
 285.0  -57.0       1.2300       0.3359
 285.0  -51.0       1.3200       0.1924
 285.0  -45.0       1.3700       0.1428
 285.0  -39.0       1.3000       0.2364
 285.0  -33.0       1.2700       0.2088
 285.0  -27.0       1.0500       0.3466
 285.0  -21.0       1.0900       0.3987
 285.0  -15.0       1.1900       0.4680
 285.0   -9.0       1.2800       0.5765
 285.0   -3.0       1.5500       0.3684
 285.0    3.0       1.7200       0.3023
 285.0    9.0       1.8400       0.7823
 285.0   15.0       1.9300       0.1741
 285.0   21.0       1.9500       0.1338
 285.0   27.0       1.9500       0.2613
 285.0   33.0       2.0300       0.4027
 285.0   39.0       2.2900       0.3339
 285.0   45.0       2.3300       0.2853
 285.0   51.0       2.3100       0.2494
 285.0   57.0       2.1000       0.3373
 285.0   63.0       0.0000       0.0000
 285.0   69.0       0.0000       0.0000
 285.0   75.0       0.0000       0.0000
 285.0   81.0       0.0000       0.0000
 285.0   87.0       0.0000       0.0000
 291.0  -87.0       1.7000       0.3135
 291.0  -81.0       1.7000       0.2551
 291.0  -75.0       1.7100       0.5406
 291.0  -69.0       1.6600       0.8073
 291.0  -63.0       1.1700       0.5577
 291.0  -57.0       1.3000       0.3353
 291.0  -51.0       1.3000       0.2674
 291.0  -45.0       1.2300       0.2825
 291.0  -39.0       1.2500       0.2381
 291.0  -33.0       0.0000       0.0000
 291.0  -27.0       0.0000       0.0000
 291.0  -21.0       0.0000       0.0000
 291.0  -15.0       1.4000       0.3079
 291.0   -9.0       1.4700       0.2700
 291.0   -3.0       0.0000       0.0000
 291.0    3.0       1.8600       0.2049
 291.0    9.0       1.9500       0.3801
 291.0   15.0       1.9400       0.3618
 291.0   21.0       1.9700       0.3431
 291.0   27.0       1.9600       0.3035
 291.0   33.0       2.0100       0.2623
 291.0   39.0       2.2400       0.3734
 291.0   45.0       2.3200       0.2807
 291.0   51.0       2.2400       0.3132
 291.0   57.0       2.1700       0.3111
 291.0   63.0       0.0000       0.0000
 291.0   69.0       0.0000       0.0000
 291.0   75.0       0.0000       0.0000
 291.0   81.0       0.0000       0.0000
 291.0   87.0       0.0000       0.0000
 297.0  -87.0       1.7200       0.3032
 297.0  -81.0       1.7400       0.2161
 297.0  -75.0       1.7800       0.1323
 297.0  -69.0       1.7200       0.5868
 297.0  -63.0       1.2100       0.6169
 297.0  -57.0       1.2500       0.4183
 297.0  -51.0       1.2300       0.3604
 297.0  -45.0       1.1200       0.3497
 297.0  -39.0       1.2900       0.2280
 297.0  -33.0       1.1100       0.3212
 297.0  -27.0       1.1100       3.7404
 297.0  -21.0       1.1200       0.5012
 297.0  -15.0       1.1600       0.5864
 297.0   -9.0       0.0000       0.0000
 297.0   -3.0       0.0000       0.0000
 297.0    3.0       1.9800       0.2249
 297.0    9.0       2.0500       0.2953
 297.0   15.0       2.0300       0.1789
 297.0   21.0       2.0700       0.3333
 297.0   27.0       2.0600       0.3256
 297.0   33.0       2.1200       0.3760
 297.0   39.0       2.2100       0.3772
 297.0   45.0       2.2700       0.3219
 297.0   51.0       2.1200       0.3243
 297.0   57.0       0.0000       0.0000
 297.0   63.0       0.0000       0.0000
 297.0   69.0       0.0000       0.0000
 297.0   75.0       0.0000       0.0000
 297.0   81.0       0.0000       0.0000
 297.0   87.0       0.0000       0.0000
 303.0  -87.0       1.7400       0.2748
 303.0  -81.0       1.7900       0.1476
 303.0  -75.0       1.8200       0.1449
 303.0  -69.0       1.7600       0.5879
 303.0  -63.0       1.2300       0.6564
 303.0  -57.0       1.2100       0.4442
 303.0  -51.0       1.2000       0.3578
 303.0  -45.0       1.2200       0.3474
 303.0  -39.0       1.3600       0.1931
 303.0  -33.0       1.3200       0.2851
 303.0  -27.0       1.2100       0.4321
 303.0  -21.0       1.1600       0.5715
 303.0  -15.0       1.2000       0.5865
 303.0   -9.0       1.1700       0.6322
 303.0   -3.0       1.1600       3.9480
 303.0    3.0       1.9700       1.0350
 303.0    9.0       2.0200       0.1729
 303.0   15.0       1.9800       0.0714
 303.0   21.0       2.0400       0.1694
 303.0   27.0       2.2100       0.2891
 303.0   33.0       2.2500       0.3379
 303.0   39.0       2.2500       0.3658
 303.0   45.0       2.1700       0.3740
 303.0   51.0       2.0700       0.2742
 303.0   57.0       0.0000       0.0000
 303.0   63.0       0.0000       0.0000
 303.0   69.0       0.0000       0.0000
 303.0   75.0       0.0000       0.0000
 303.0   81.0       0.0000       0.0000
 303.0   87.0       0.0000       0.0000
 309.0  -87.0       1.7400       0.2441
 309.0  -81.0       1.8100       0.0548
 309.0  -75.0       1.8500       0.1546
 309.0  -69.0       1.8200       0.1500
 309.0  -63.0       1.2500       0.7384
 309.0  -57.0       1.1500       0.4428
 309.0  -51.0       1.1400       0.3467
 309.0  -45.0       1.2500       0.3434
 309.0  -39.0       1.4000       0.1903
 309.0  -33.0       1.3900       0.2737
 309.0  -27.0       1.2300       0.5290
 309.0  -21.0       1.1500       0.7004
 309.0  -15.0       1.1500       0.7210
 309.0   -9.0       0.0000       0.0000
 309.0   -3.0       1.9900       0.2236
 309.0    3.0       1.9900       1.9971
 309.0    9.0       2.0100       1.3962
 309.0   15.0       2.0100       1.0077
 309.0   21.0       2.0500       0.0985
 309.0   27.0       2.2100       0.3483
 309.0   33.0       2.2300       0.4145
 309.0   39.0       2.2400       0.4048
 309.0   45.0       2.1500       0.3740
 309.0   51.0       0.0000       0.0000
 309.0   57.0       0.0000       0.0000
 309.0   63.0       0.0000       0.0000
 309.0   69.0       0.0000       0.0000
 309.0   75.0       0.0000       0.0000
 309.0   81.0       0.0000       0.0000
 309.0   87.0       0.0000       0.0000
 315.0  -87.0       1.7200       0.3162
 315.0  -81.0       1.8100       0.0843
 315.0  -75.0       1.8700       0.1546
 315.0  -69.0       1.8800       0.1543
 315.0  -63.0       1.8000       0.6373
 315.0  -57.0       1.1100       0.3912
 315.0  -51.0       1.1000       0.3216
 315.0  -45.0       1.1100       0.3135
 315.0  -39.0       1.2600       1.8782
 315.0  -33.0       0.0000       0.0000
 315.0  -27.0       0.0000       0.0000
 315.0  -21.0       1.1300       1.1349
 315.0  -15.0       0.0000       0.0000
 315.0   -9.0       2.0300       0.2526
 315.0   -3.0       0.0000       0.0000
 315.0    3.0       2.0300       0.1836
 315.0    9.0       0.0000       0.0000
 315.0   15.0       0.0000       0.0000
 315.0   21.0       0.0000       0.0000
 315.0   27.0       2.1900       0.4337
 315.0   33.0       2.2000       0.4917
 315.0   39.0       2.1800       0.4623
 315.0   45.0       0.0000       0.0000
 315.0   51.0       0.0000       0.0000
 315.0   57.0       0.0000       0.0000
 315.0   63.0       0.0000       0.0000
 315.0   69.0       0.0000       0.0000
 315.0   75.0       0.0000       0.0000
 315.0   81.0       0.0000       0.0000
 315.0   87.0       0.0000       0.0000
 321.0  -87.0       1.7100       0.3567
 321.0  -81.0       1.8200       0.1342
 321.0  -75.0       1.8900       0.1836
 321.0  -69.0       1.9300       0.1723
 321.0  -63.0       1.9200       0.2035
 321.0  -57.0       1.9300       0.2441
 321.0  -51.0       1.9700       0.2839
 321.0  -45.0       0.0000       0.0000
 321.0  -39.0       0.0000       0.0000
 321.0  -33.0       0.0000       0.0000
 321.0  -27.0       0.0000       0.0000
 321.0  -21.0       0.0000       0.0000
 321.0  -15.0       0.0000       0.0000
 321.0   -9.0       0.0000       0.0000
 321.0   -3.0       2.9100       0.8661
 321.0    3.0       0.0000       0.0000
 321.0    9.0       0.0000       0.0000
 321.0   15.0       0.0000       0.0000
 321.0   21.0       0.0000       0.0000
 321.0   27.0       0.0000       0.0000
 321.0   33.0       2.1500       0.5007
 321.0   39.0       0.0000       0.0000
 321.0   45.0       0.0000       0.0000
 321.0   51.0       0.0000       0.0000
 321.0   57.0       0.0000       0.0000
 321.0   63.0       0.0000       0.0000
 321.0   69.0       0.0000       0.0000
 321.0   75.0       0.0000       0.0000
 321.0   81.0       0.0000       0.0000
 321.0   87.0       0.0000       0.0000
 327.0  -87.0       1.3900       0.9143
 327.0  -81.0       1.8400       0.1778
 327.0  -75.0       1.9300       0.1838
 327.0  -69.0       1.9700       0.1822
 327.0  -63.0       1.9700       0.2211
 327.0  -57.0       1.9900       0.2419
 327.0  -51.0       0.0000       0.0000
 327.0  -45.0       0.0000       0.0000
 327.0  -39.0       0.0000       0.0000
 327.0  -33.0       0.0000       0.0000
 327.0  -27.0       0.0000       0.0000
 327.0  -21.0       0.0000       0.0000
 327.0  -15.0       0.0000       0.0000
 327.0   -9.0       0.0000       0.0000
 327.0   -3.0       0.0000       0.0000
 327.0    3.0       0.0000       0.0000
 327.0    9.0       0.0000       0.0000
 327.0   15.0       2.2300       1.1463
 327.0   21.0       0.0000       0.0000
 327.0   27.0       0.0000       0.0000
 327.0   33.0       0.0000       0.0000
 327.0   39.0       0.0000       0.0000
 327.0   45.0       0.0000       0.0000
 327.0   51.0       0.0000       0.0000
 327.0   57.0       0.0000       0.0000
 327.0   63.0       0.0000       0.0000
 327.0   69.0       0.0000       0.0000
 327.0   75.0       0.0000       0.0000
 327.0   81.0       0.0000       0.0000
 327.0   87.0       0.0000       0.0000
 333.0  -87.0       1.4100       0.8168
 333.0  -81.0       1.8400       0.5967
 333.0  -75.0       1.9500       0.1921
 333.0  -69.0       1.9800       0.1916
 333.0  -63.0       2.0000       0.2319
 333.0  -57.0       2.0300       0.2514
 333.0  -51.0       0.0000       0.0000
 333.0  -45.0       0.0000       0.0000
 333.0  -39.0       0.0000       0.0000
 333.0  -33.0       0.0000       0.0000
 333.0  -27.0       0.0000       0.0000
 333.0  -21.0       0.0000       0.0000
 333.0  -15.0       0.0000       0.0000
 333.0   -9.0       2.1600       1.0611
 333.0   -3.0       2.6800       0.3564
 333.0    3.0       2.6400       0.1746
 333.0    9.0       0.0000       0.0000
 333.0   15.0       0.0000       0.0000
 333.0   21.0       0.0000       0.0000
 333.0   27.0       0.0000       0.0000
 333.0   33.0       0.0000       0.0000
 333.0   39.0       0.0000       0.0000
 333.0   45.0       0.0000       0.0000
 333.0   51.0       0.0000       0.0000
 333.0   57.0       0.0000       0.0000
 333.0   63.0       0.0000       0.0000
 333.0   69.0       0.0000       0.0000
 333.0   75.0       0.0000       0.0000
 333.0   81.0       0.0000       0.0000
 333.0   87.0       0.0000       0.0000
 339.0  -87.0       1.4400       0.7871
 339.0  -81.0       1.8600       0.6089
 339.0  -75.0       1.9800       0.1924
 339.0  -69.0       2.0000       0.2017
 339.0  -63.0       2.0200       0.2322
 339.0  -57.0       2.0600       0.2612
 339.0  -51.0       0.0000       0.0000
 339.0  -45.0       0.0000       0.0000
 339.0  -39.0       0.0000       0.0000
 339.0  -33.0       0.0000       0.0000
 339.0  -27.0       0.0000       0.0000
 339.0  -21.0       3.0500       0.7772
 339.0  -15.0       0.0000       0.0000
 339.0   -9.0       2.7200       0.4994
 339.0   -3.0       2.7400       0.4350
 339.0    3.0       2.6300       0.2274
 339.0    9.0       0.0000       0.0000
 339.0   15.0       0.0000       0.0000
 339.0   21.0       0.0000       0.0000
 339.0   27.0       0.0000       0.0000
 339.0   33.0       0.0000       0.0000
 339.0   39.0       0.0000       0.0000
 339.0   45.0       0.0000       0.0000
 339.0   51.0       0.0000       0.0000
 339.0   57.0       0.0000       0.0000
 339.0   63.0       0.0000       0.0000
 339.0   69.0       0.0000       0.0000
 339.0   75.0       0.0000       0.0000
 339.0   81.0       0.0000       0.0000
 339.0   87.0       0.0000       0.0000
 345.0  -87.0       1.4400       0.8317
 345.0  -81.0       1.9000       0.6469
 345.0  -75.0       1.9900       0.2232
 345.0  -69.0       2.0000       0.2337
 345.0  -63.0       2.0400       0.2322
 345.0  -57.0       2.0900       0.2613
 345.0  -51.0       2.1100       0.2707
 345.0  -45.0       2.1000       0.2608
 345.0  -39.0       0.0000       0.0000
 345.0  -33.0       0.0000       0.0000
 345.0  -27.0       3.1400       0.1435
 345.0  -21.0       2.9600       0.2814
 345.0  -15.0       3.0100       0.2871
 345.0   -9.0       0.0000       0.0000
 345.0   -3.0       0.0000       0.0000
 345.0    3.0       0.0000       0.0000
 345.0    9.0       0.0000       0.0000
 345.0   15.0       0.0000       0.0000
 345.0   21.0       0.0000       0.0000
 345.0   27.0       0.0000       0.0000
 345.0   33.0       0.0000       0.0000
 345.0   39.0       0.0000       0.0000
 345.0   45.0       0.0000       0.0000
 345.0   51.0       0.0000       0.0000
 345.0   57.0       0.0000       0.0000
 345.0   63.0       0.0000       0.0000
 345.0   69.0       0.0000       0.0000
 345.0   75.0       0.0000       0.0000
 345.0   81.0       0.0000       0.0000
 345.0   87.0       0.0000       0.0000
 351.0  -87.0       1.4000       0.9167
 351.0  -81.0       1.9000       0.6475
 351.0  -75.0       1.9900       0.2454
 351.0  -69.0       2.0100       0.2666
 351.0  -63.0       2.0500       0.2587
 351.0  -57.0       2.1100       0.3030
 351.0  -51.0       2.1200       0.2707
 351.0  -45.0       0.0000       0.0000
 351.0  -39.0       0.0000       0.0000
 351.0  -33.0       0.0000       0.0000
 351.0  -27.0       0.0000       0.0000
 351.0  -21.0       0.0000       0.0000
 351.0  -15.0       0.0000       0.0000
 351.0   -9.0       0.0000       0.0000
 351.0   -3.0       0.0000       0.0000
 351.0    3.0       0.0000       0.0000
 351.0    9.0       0.0000       0.0000
 351.0   15.0       0.0000       0.0000
 351.0   21.0       0.0000       0.0000
 351.0   27.0       0.0000       0.0000
 351.0   33.0       0.0000       0.0000
 351.0   39.0       0.0000       0.0000
 351.0   45.0       0.0000       0.0000
 351.0   51.0       0.0000       0.0000
 351.0   57.0       0.0000       0.0000
 351.0   63.0       0.0000       0.0000
 351.0   69.0       0.0000       0.0000
 351.0   75.0       0.0000       0.0000
 351.0   81.0       0.0000       0.0000
 351.0   87.0       0.0000       0.0000
 357.0  -87.0       1.3600       0.9726
 357.0  -81.0       1.9200       0.6857
 357.0  -75.0       2.0200       0.2650
 357.0  -69.0       2.0400       0.2851
 357.0  -63.0       2.0700       0.8367
 357.0  -57.0       0.0000       0.0000
 357.0  -51.0       0.0000       0.0000
 357.0  -45.0       0.0000       0.0000
 357.0  -39.0       0.0000       0.0000
 357.0  -33.0       0.0000       0.0000
 357.0  -27.0       0.0000       0.0000
 357.0  -21.0       0.0000       0.0000
 357.0  -15.0       0.0000       0.0000
 357.0   -9.0       0.0000       0.0000
 357.0   -3.0       0.0000       0.0000
 357.0    3.0       0.0000       0.0000
 357.0    9.0       0.0000       0.0000
 357.0   15.0       0.0000       0.0000
 357.0   21.0       0.0000       0.0000
 357.0   27.0       0.0000       0.0000
 357.0   33.0       0.0000       0.0000
 357.0   39.0       0.0000       0.0000
 357.0   45.0       0.0000       0.0000
 357.0   51.0       0.0000       0.0000
 357.0   57.0       0.0000       0.0000
 357.0   63.0       0.0000       0.0000
 357.0   69.0       0.0000       0.0000
 357.0   75.0       0.0000       0.0000
 357.0   81.0       0.0000       0.0000
 357.0   87.0       0.0000       0.0000
