# Supplementary material for: Oblique and rippled heliosphere structures from the Interstellar Boundary Explorer
Source: Nat Astron. 2022 Oct 10;6(12):1398–413. doi: 10.1038/s41550-022-01798-6 (PMC9744672; doi:10.1038/s41550-022-01798-6)
Supplement: Source Data Fig. 4b,d — Mean ENA response times for ESA 4 and their uncertainties from Fig. 4. [file 41550_2022_1798_MOESM4_ESM.txt]

### Mean ENA response times for ESA 4 - Zirnstein et al. (2022)
#
# Column definitions:
# (1) longitude, (2) latitude, (3) mean ENA response time since 2014.78, (4) uncertainty
#
# Variable descriptions:
# longitude: range = [3, 357] deg in steps of 6 deg
# latitude: range = [-87, 87] deg in steps of 6 deg
# time: units = yr
# uncertainty: units = yr
#
# Note: Values of 0 indicate data removal. See Zirnstein et al. (2022) for more details.
#
###
   3.0  -87.0       0.0000       0.0000
   3.0  -81.0       0.0000       0.0000
   3.0  -75.0       3.5300       0.0265
   3.0  -69.0       0.0000       0.0000
   3.0  -63.0       0.0000       0.0000
   3.0  -57.0       0.0000       0.0000
   3.0  -51.0       2.3000       0.1245
   3.0  -45.0       2.3700       0.1034
   3.0  -39.0       2.9550       0.9140
   3.0  -33.0       2.9450       0.4164
   3.0  -27.0       0.0000       0.0000
   3.0  -21.0       0.0000       0.0000
   3.0  -15.0       0.0000       0.0000
   3.0   -9.0       0.0000       0.0000
   3.0   -3.0       0.0000       0.0000
   3.0    3.0       0.0000       0.0000
   3.0    9.0       0.0000       0.0000
   3.0   15.0       0.0000       0.0000
   3.0   21.0       0.0000       0.0000
   3.0   27.0       0.0000       0.0000
   3.0   33.0       0.0000       0.0000
   3.0   39.0       0.0000       0.0000
   3.0   45.0       0.0000       0.0000
   3.0   51.0       0.0000       0.0000
   3.0   57.0       0.0000       0.0000
   3.0   63.0       0.0000       0.0000
   3.0   69.0       0.0000       0.0000
   3.0   75.0       0.0000       0.0000
   3.0   81.0       0.0000       0.0000
   3.0   87.0       0.0000       0.0000
   9.0  -87.0       0.0000       0.0000
   9.0  -81.0       0.0000       0.0000
   9.0  -75.0       3.5500       0.0265
   9.0  -69.0       0.0000       0.0000
   9.0  -63.0       0.0000       0.0000
   9.0  -57.0       0.0000       0.0000
   9.0  -51.0       0.0000       0.0000
   9.0  -45.0       2.3800       0.1072
   9.0  -39.0       0.0000       0.0000
   9.0  -33.0       0.0000       0.0000
   9.0  -27.0       0.0000       0.0000
   9.0  -21.0       0.0000       0.0000
   9.0  -15.0       0.0000       0.0000
   9.0   -9.0       0.0000       0.0000
   9.0   -3.0       0.0000       0.0000
   9.0    3.0       0.0000       0.0000
   9.0    9.0       0.0000       0.0000
   9.0   15.0       0.0000       0.0000
   9.0   21.0       0.0000       0.0000
   9.0   27.0       0.0000       0.0000
   9.0   33.0       0.0000       0.0000
   9.0   39.0       0.0000       0.0000
   9.0   45.0       0.0000       0.0000
   9.0   51.0       0.0000       0.0000
   9.0   57.0       0.0000       0.0000
   9.0   63.0       0.0000       0.0000
   9.0   69.0       0.0000       0.0000
   9.0   75.0       0.0000       0.0000
   9.0   81.0       0.0000       0.0000
   9.0   87.0       0.0000       0.0000
  15.0  -87.0       0.0000       0.0000
  15.0  -81.0       0.0000       0.0000
  15.0  -75.0       3.6000       0.0458
  15.0  -69.0       0.0000       0.0000
  15.0  -63.0       0.0000       0.0000
  15.0  -57.0       0.0000       0.0000
  15.0  -51.0       0.0000       0.0000
  15.0  -45.0       0.0000       0.0000
  15.0  -39.0       0.0000       0.0000
  15.0  -33.0       0.0000       0.0000
  15.0  -27.0       0.0000       0.0000
  15.0  -21.0       0.0000       0.0000
  15.0  -15.0       0.0000       0.0000
  15.0   -9.0       0.0000       0.0000
  15.0   -3.0       0.0000       0.0000
  15.0    3.0       0.0000       0.0000
  15.0    9.0       0.0000       0.0000
  15.0   15.0       0.0000       0.0000
  15.0   21.0       0.0000       0.0000
  15.0   27.0       0.0000       0.0000
  15.0   33.0       0.0000       0.0000
  15.0   39.0       0.0000       0.0000
  15.0   45.0       0.0000       0.0000
  15.0   51.0       0.0000       0.0000
  15.0   57.0       0.0000       0.0000
  15.0   63.0       0.0000       0.0000
  15.0   69.0       0.0000       0.0000
  15.0   75.0       0.0000       0.0000
  15.0   81.0       0.0000       0.0000
  15.0   87.0       0.0000       0.0000
  21.0  -87.0       0.0000       0.0000
  21.0  -81.0       3.5200       0.0361
  21.0  -75.0       0.0000       0.0000
  21.0  -69.0       3.7400       0.1034
  21.0  -63.0       3.5200       0.0458
  21.0  -57.0       3.4300       0.0616
  21.0  -51.0       3.3000       0.2227
  21.0  -45.0       0.0000       0.0000
  21.0  -39.0       0.0000       0.0000
  21.0  -33.0       0.0000       0.0000
  21.0  -27.0       0.0000       0.0000
  21.0  -21.0       0.0000       0.0000
  21.0  -15.0       0.0000       0.0000
  21.0   -9.0       0.0000       0.0000
  21.0   -3.0       0.0000       0.0000
  21.0    3.0       0.0000       0.0000
  21.0    9.0       0.0000       0.0000
  21.0   15.0       0.0000       0.0000
  21.0   21.0       0.0000       0.0000
  21.0   27.0       0.0000       0.0000
  21.0   33.0       0.0000       0.0000
  21.0   39.0       0.0000       0.0000
  21.0   45.0       0.0000       0.0000
  21.0   51.0       0.0000       0.0000
  21.0   57.0       0.0000       0.0000
  21.0   63.0       0.0000       0.0000
  21.0   69.0       0.0000       0.0000
  21.0   75.0       0.0000       0.0000
  21.0   81.0       0.0000       0.0000
  21.0   87.0       0.0000       0.0000
  27.0  -87.0       0.0000       0.0000
  27.0  -81.0       3.5200       0.0316
  27.0  -75.0       0.0000       0.0000
  27.0  -69.0       3.8700       0.1655
  27.0  -63.0       3.6200       0.0980
  27.0  -57.0       3.4400       0.0608
  27.0  -51.0       0.0000       0.0000
  27.0  -45.0       0.0000       0.0000
  27.0  -39.0       0.0000       0.0000
  27.0  -33.0       0.0000       0.0000
  27.0  -27.0       0.0000       0.0000
  27.0  -21.0       0.0000       0.0000
  27.0  -15.0       0.0000       0.0000
  27.0   -9.0       0.0000       0.0000
  27.0   -3.0       0.0000       0.0000
  27.0    3.0       0.0000       0.0000
  27.0    9.0       0.0000       0.0000
  27.0   15.0       0.0000       0.0000
  27.0   21.0       0.0000       0.0000
  27.0   27.0       0.0000       0.0000
  27.0   33.0       0.0000       0.0000
  27.0   39.0       0.0000       0.0000
  27.0   45.0       0.0000       0.0000
  27.0   51.0       0.0000       0.0000
  27.0   57.0       0.0000       0.0000
  27.0   63.0       0.0000       0.0000
  27.0   69.0       0.0000       0.0000
  27.0   75.0       0.0000       0.0000
  27.0   81.0       0.0000       0.0000
  27.0   87.0       0.0000       0.0000
  33.0  -87.0       3.4800       0.0374
  33.0  -81.0       3.5200       0.2915
  33.0  -75.0       0.0000       0.0000
  33.0  -69.0       3.9800       0.1944
  33.0  -63.0       3.9500       0.3114
  33.0  -57.0       0.0000       0.0000
  33.0  -51.0       0.0000       0.0000
  33.0  -45.0       0.0000       0.0000
  33.0  -39.0       0.0000       0.0000
  33.0  -33.0       0.0000       0.0000
  33.0  -27.0       0.0000       0.0000
  33.0  -21.0       0.0000       0.0000
  33.0  -15.0       0.0000       0.0000
  33.0   -9.0       0.0000       0.0000
  33.0   -3.0       0.0000       0.0000
  33.0    3.0       0.0000       0.0000
  33.0    9.0       0.0000       0.0000
  33.0   15.0       0.0000       0.0000
  33.0   21.0       0.0000       0.0000
  33.0   27.0       0.0000       0.0000
  33.0   33.0       0.0000       0.0000
  33.0   39.0       0.0000       0.0000
  33.0   45.0       0.0000       0.0000
  33.0   51.0       0.0000       0.0000
  33.0   57.0       0.0000       0.0000
  33.0   63.0       0.0000       0.0000
  33.0   69.0       0.0000       0.0000
  33.0   75.0       0.0000       0.0000
  33.0   81.0       0.0000       0.0000
  33.0   87.0       0.0000       0.0000
  39.0  -87.0       3.4700       0.0374
  39.0  -81.0       3.5000       0.0480
  39.0  -75.0       3.6550       0.9885
  39.0  -69.0       4.0700       0.1217
  39.0  -63.0       4.0600       0.2229
  39.0  -57.0       0.0000       0.0000
  39.0  -51.0       0.0000       0.0000
  39.0  -45.0       0.0000       0.0000
  39.0  -39.0       0.0000       0.0000
  39.0  -33.0       0.0000       0.0000
  39.0  -27.0       0.0000       0.0000
  39.0  -21.0       0.0000       0.0000
  39.0  -15.0       0.0000       0.0000
  39.0   -9.0       0.0000       0.0000
  39.0   -3.0       0.0000       0.0000
  39.0    3.0       0.0000       0.0000
  39.0    9.0       0.0000       0.0000
  39.0   15.0       0.0000       0.0000
  39.0   21.0       0.0000       0.0000
  39.0   27.0       0.0000       0.0000
  39.0   33.0       0.0000       0.0000
  39.0   39.0       0.0000       0.0000
  39.0   45.0       0.0000       0.0000
  39.0   51.0       0.0000       0.0000
  39.0   57.0       0.0000       0.0000
  39.0   63.0       0.0000       0.0000
  39.0   69.0       0.0000       0.0000
  39.0   75.0       0.0000       0.0000
  39.0   81.0       0.0000       0.0000
  39.0   87.0       0.0000       0.0000
  45.0  -87.0       3.4800       0.0447
  45.0  -81.0       3.5100       0.0387
  45.0  -75.0       3.6900       0.1580
  45.0  -69.0       4.1300       0.0640
  45.0  -63.0       4.1000       0.0748
  45.0  -57.0       0.0000       0.0000
  45.0  -51.0       0.0000       0.0000
  45.0  -45.0       0.0000       0.0000
  45.0  -39.0       0.0000       0.0000
  45.0  -33.0       0.0000       0.0000
  45.0  -27.0       0.0000       0.0000
  45.0  -21.0       0.0000       0.0000
  45.0  -15.0       0.0000       0.0000
  45.0   -9.0       0.0000       0.0000
  45.0   -3.0       0.0000       0.0000
  45.0    3.0       0.0000       0.0000
  45.0    9.0       0.0000       0.0000
  45.0   15.0       0.0000       0.0000
  45.0   21.0       0.0000       0.0000
  45.0   27.0       0.0000       0.0000
  45.0   33.0       0.0000       0.0000
  45.0   39.0       0.0000       0.0000
  45.0   45.0       0.0000       0.0000
  45.0   51.0       0.0000       0.0000
  45.0   57.0       0.0000       0.0000
  45.0   63.0       0.0000       0.0000
  45.0   69.0       0.0000       0.0000
  45.0   75.0       0.0000       0.0000
  45.0   81.0       0.0000       0.0000
  45.0   87.0       0.0000       0.0000
  51.0  -87.0       3.5000       0.0374
  51.0  -81.0       3.5400       0.0412
  51.0  -75.0       3.7100       0.7095
  51.0  -69.0       0.0000       0.0000
  51.0  -63.0       4.1400       0.0566
  51.0  -57.0       0.0000       0.0000
  51.0  -51.0       0.0000       0.0000
  51.0  -45.0       0.0000       0.0000
  51.0  -39.0       0.0000       0.0000
  51.0  -33.0       0.0000       0.0000
  51.0  -27.0       0.0000       0.0000
  51.0  -21.0       0.0000       0.0000
  51.0  -15.0       0.0000       0.0000
  51.0   -9.0       0.0000       0.0000
  51.0   -3.0       0.0000       0.0000
  51.0    3.0       0.0000       0.0000
  51.0    9.0       0.0000       0.0000
  51.0   15.0       0.0000       0.0000
  51.0   21.0       0.0000       0.0000
  51.0   27.0       0.0000       0.0000
  51.0   33.0       0.0000       0.0000
  51.0   39.0       0.0000       0.0000
  51.0   45.0       0.0000       0.0000
  51.0   51.0       0.0000       0.0000
  51.0   57.0       0.0000       0.0000
  51.0   63.0       0.0000       0.0000
  51.0   69.0       0.0000       0.0000
  51.0   75.0       0.0000       0.0000
  51.0   81.0       0.0000       0.0000
  51.0   87.0       0.0000       0.0000
  57.0  -87.0       3.5200       0.0300
  57.0  -81.0       3.5500       0.0300
  57.0  -75.0       3.6400       0.5247
  57.0  -69.0       0.0000       0.0000
  57.0  -63.0       4.1900       0.0245
  57.0  -57.0       0.0000       0.0000
  57.0  -51.0       0.0000       0.0000
  57.0  -45.0       0.0000       0.0000
  57.0  -39.0       0.0000       0.0000
  57.0  -33.0       0.0000       0.0000
  57.0  -27.0       0.0000       0.0000
  57.0  -21.0       0.0000       0.0000
  57.0  -15.0       0.0000       0.0000
  57.0   -9.0       0.0000       0.0000
  57.0   -3.0       0.0000       0.0000
  57.0    3.0       0.0000       0.0000
  57.0    9.0       0.0000       0.0000
  57.0   15.0       0.0000       0.0000
  57.0   21.0       0.0000       0.0000
  57.0   27.0       0.0000       0.0000
  57.0   33.0       0.0000       0.0000
  57.0   39.0       0.0000       0.0000
  57.0   45.0       0.0000       0.0000
  57.0   51.0       0.0000       0.0000
  57.0   57.0       0.0000       0.0000
  57.0   63.0       0.0000       0.0000
  57.0   69.0       0.0000       0.0000
  57.0   75.0       0.0000       0.0000
  57.0   81.0       0.0000       0.0000
  57.0   87.0       0.0000       0.0000
  63.0  -87.0       3.5400       0.0400
  63.0  -81.0       3.5700       0.0300
  63.0  -75.0       3.6600       0.0927
  63.0  -69.0       0.0000       0.0000
  63.0  -63.0       4.2100       0.0100
  63.0  -57.0       0.0000       0.0000
  63.0  -51.0       0.0000       0.0000
  63.0  -45.0       0.0000       0.0000
  63.0  -39.0       0.0000       0.0000
  63.0  -33.0       0.0000       0.0000
  63.0  -27.0       0.0000       0.0000
  63.0  -21.0       0.0000       0.0000
  63.0  -15.0       0.0000       0.0000
  63.0   -9.0       0.0000       0.0000
  63.0   -3.0       0.0000       0.0000
  63.0    3.0       0.0000       0.0000
  63.0    9.0       0.0000       0.0000
  63.0   15.0       0.0000       0.0000
  63.0   21.0       0.0000       0.0000
  63.0   27.0       0.0000       0.0000
  63.0   33.0       0.0000       0.0000
  63.0   39.0       0.0000       0.0000
  63.0   45.0       0.0000       0.0000
  63.0   51.0       0.0000       0.0000
  63.0   57.0       0.0000       0.0000
  63.0   63.0       0.0000       0.0000
  63.0   69.0       0.0000       0.0000
  63.0   75.0       0.0000       0.0000
  63.0   81.0       0.0000       0.0000
  63.0   87.0       0.0000       0.0000
  69.0  -87.0       3.5800       0.0374
  69.0  -81.0       3.6000       0.0300
  69.0  -75.0       3.6700       0.0721
  69.0  -69.0       4.1200       0.3477
  69.0  -63.0       0.0000       0.0000
  69.0  -57.0       0.0000       0.0000
  69.0  -51.0       0.0000       0.0000
  69.0  -45.0       0.0000       0.0000
  69.0  -39.0       0.0000       0.0000
  69.0  -33.0       0.0000       0.0000
  69.0  -27.0       0.0000       0.0000
  69.0  -21.0       0.0000       0.0000
  69.0  -15.0       0.0000       0.0000
  69.0   -9.0       0.0000       0.0000
  69.0   -3.0       0.0000       0.0000
  69.0    3.0       0.0000       0.0000
  69.0    9.0       0.0000       0.0000
  69.0   15.0       0.0000       0.0000
  69.0   21.0       0.0000       0.0000
  69.0   27.0       0.0000       0.0000
  69.0   33.0       0.0000       0.0000
  69.0   39.0       0.0000       0.0000
  69.0   45.0       0.0000       0.0000
  69.0   51.0       0.0000       0.0000
  69.0   57.0       0.0000       0.0000
  69.0   63.0       0.0000       0.0000
  69.0   69.0       0.0000       0.0000
  69.0   75.0       0.0000       0.0000
  69.0   81.0       0.0000       0.0000
  69.0   87.0       0.0000       0.0000
  75.0  -87.0       3.6000       0.0300
  75.0  -81.0       3.6100       0.0283
  75.0  -75.0       3.6400       0.0707
  75.0  -69.0       3.6600       0.3934
  75.0  -63.0       0.0000       0.0000
  75.0  -57.0       0.0000       0.0000
  75.0  -51.0       0.0000       0.0000
  75.0  -45.0       0.0000       0.0000
  75.0  -39.0       0.0000       0.0000
  75.0  -33.0       0.0000       0.0000
  75.0  -27.0       0.0000       0.0000
  75.0  -21.0       0.0000       0.0000
  75.0  -15.0       0.0000       0.0000
  75.0   -9.0       0.0000       0.0000
  75.0   -3.0       0.0000       0.0000
  75.0    3.0       0.0000       0.0000
  75.0    9.0       0.0000       0.0000
  75.0   15.0       0.0000       0.0000
  75.0   21.0       0.0000       0.0000
  75.0   27.0       0.0000       0.0000
  75.0   33.0       0.0000       0.0000
  75.0   39.0       0.0000       0.0000
  75.0   45.0       0.0000       0.0000
  75.0   51.0       0.0000       0.0000
  75.0   57.0       0.0000       0.0000
  75.0   63.0       0.0000       0.0000
  75.0   69.0       0.0000       0.0000
  75.0   75.0       0.0000       0.0000
  75.0   81.0       0.0000       0.0000
  75.0   87.0       0.0000       0.0000
  81.0  -87.0       3.6100       0.0300
  81.0  -81.0       3.6200       0.0361
  81.0  -75.0       3.5700       0.0755
  81.0  -69.0       3.5100       0.1432
  81.0  -63.0       4.0750       0.5118
  81.0  -57.0       0.0000       0.0000
  81.0  -51.0       0.0000       0.0000
  81.0  -45.0       0.0000       0.0000
  81.0  -39.0       0.0000       0.0000
  81.0  -33.0       0.0000       0.0000
  81.0  -27.0       0.0000       0.0000
  81.0  -21.0       0.0000       0.0000
  81.0  -15.0       0.0000       0.0000
  81.0   -9.0       0.0000       0.0000
  81.0   -3.0       0.0000       0.0000
  81.0    3.0       0.0000       0.0000
  81.0    9.0       0.0000       0.0000
  81.0   15.0       0.0000       0.0000
  81.0   21.0       0.0000       0.0000
  81.0   27.0       0.0000       0.0000
  81.0   33.0       0.0000       0.0000
  81.0   39.0       0.0000       0.0000
  81.0   45.0       0.0000       0.0000
  81.0   51.0       0.0000       0.0000
  81.0   57.0       0.0000       0.0000
  81.0   63.0       0.0000       0.0000
  81.0   69.0       0.0000       0.0000
  81.0   75.0       0.0000       0.0000
  81.0   81.0       0.0000       0.0000
  81.0   87.0       0.0000       0.0000
  87.0  -87.0       3.6200       0.0300
  87.0  -81.0       3.6100       0.0387
  87.0  -75.0       3.5100       0.0775
  87.0  -69.0       3.4500       0.0742
  87.0  -63.0       3.4500       0.8306
  87.0  -57.0       0.0000       0.0000
  87.0  -51.0       0.0000       0.0000
  87.0  -45.0       0.0000       0.0000
  87.0  -39.0       0.0000       0.0000
  87.0  -33.0       0.0000       0.0000
  87.0  -27.0       0.0000       0.0000
  87.0  -21.0       0.0000       0.0000
  87.0  -15.0       0.0000       0.0000
  87.0   -9.0       0.0000       0.0000
  87.0   -3.0       0.0000       0.0000
  87.0    3.0       0.0000       0.0000
  87.0    9.0       0.0000       0.0000
  87.0   15.0       0.0000       0.0000
  87.0   21.0       0.0000       0.0000
  87.0   27.0       0.0000       0.0000
  87.0   33.0       0.0000       0.0000
  87.0   39.0       0.0000       0.0000
  87.0   45.0       0.0000       0.0000
  87.0   51.0       0.0000       0.0000
  87.0   57.0       0.0000       0.0000
  87.0   63.0       0.0000       0.0000
  87.0   69.0       0.0000       0.0000
  87.0   75.0       0.0000       0.0000
  87.0   81.0       0.0000       0.0000
  87.0   87.0       0.0000       0.0000
  93.0  -87.0       3.6000       0.0458
  93.0  -81.0       3.5900       0.0458
  93.0  -75.0       3.4700       0.0663
  93.0  -69.0       3.4200       0.3380
  93.0  -63.0       3.4300       0.9220
  93.0  -57.0       0.0000       0.0000
  93.0  -51.0       0.0000       0.0000
  93.0  -45.0       0.0000       0.0000
  93.0  -39.0       0.0000       0.0000
  93.0  -33.0       0.0000       0.0000
  93.0  -27.0       0.0000       0.0000
  93.0  -21.0       0.0000       0.0000
  93.0  -15.0       0.0000       0.0000
  93.0   -9.0       0.0000       0.0000
  93.0   -3.0       0.0000       0.0000
  93.0    3.0       0.0000       0.0000
  93.0    9.0       0.0000       0.0000
  93.0   15.0       0.0000       0.0000
  93.0   21.0       0.0000       0.0000
  93.0   27.0       0.0000       0.0000
  93.0   33.0       0.0000       0.0000
  93.0   39.0       0.0000       0.0000
  93.0   45.0       0.0000       0.0000
  93.0   51.0       0.0000       0.0000
  93.0   57.0       0.0000       0.0000
  93.0   63.0       0.0000       0.0000
  93.0   69.0       0.0000       0.0000
  93.0   75.0       0.0000       0.0000
  93.0   81.0       0.0000       0.0000
  93.0   87.0       0.0000       0.0000
  99.0  -87.0       3.5800       0.0557
  99.0  -81.0       3.5600       0.0557
  99.0  -75.0       3.4500       0.0583
  99.0  -69.0       3.4400       0.0447
  99.0  -63.0       3.4300       0.8112
  99.0  -57.0       0.0000       0.0000
  99.0  -51.0       0.0000       0.0000
  99.0  -45.0       0.0000       0.0000
  99.0  -39.0       0.0000       0.0000
  99.0  -33.0       0.0000       0.0000
  99.0  -27.0       0.0000       0.0000
  99.0  -21.0       0.0000       0.0000
  99.0  -15.0       0.0000       0.0000
  99.0   -9.0       0.0000       0.0000
  99.0   -3.0       0.0000       0.0000
  99.0    3.0       0.0000       0.0000
  99.0    9.0       0.0000       0.0000
  99.0   15.0       0.0000       0.0000
  99.0   21.0       0.0000       0.0000
  99.0   27.0       0.0000       0.0000
  99.0   33.0       0.0000       0.0000
  99.0   39.0       0.0000       0.0000
  99.0   45.0       0.0000       0.0000
  99.0   51.0       0.0000       0.0000
  99.0   57.0       0.0000       0.0000
  99.0   63.0       0.0000       0.0000
  99.0   69.0       0.0000       0.0000
  99.0   75.0       0.0000       0.0000
  99.0   81.0       0.0000       0.0000
  99.0   87.0       0.0000       0.0000
 105.0  -87.0       3.5600       0.0600
 105.0  -81.0       3.5400       0.0548
 105.0  -75.0       3.4500       0.0548
 105.0  -69.0       0.0000       0.0000
 105.0  -63.0       3.4200       0.0387
 105.0  -57.0       0.0000       0.0000
 105.0  -51.0       0.0000       0.0000
 105.0  -45.0       0.0000       0.0000
 105.0  -39.0       0.0000       0.0000
 105.0  -33.0       0.0000       0.0000
 105.0  -27.0       0.0000       0.0000
 105.0  -21.0       0.0000       0.0000
 105.0  -15.0       0.0000       0.0000
 105.0   -9.0       0.0000       0.0000
 105.0   -3.0       0.0000       0.0000
 105.0    3.0       0.0000       0.0000
 105.0    9.0       0.0000       0.0000
 105.0   15.0       0.0000       0.0000
 105.0   21.0       0.0000       0.0000
 105.0   27.0       0.0000       0.0000
 105.0   33.0       0.0000       0.0000
 105.0   39.0       0.0000       0.0000
 105.0   45.0       0.0000       0.0000
 105.0   51.0       0.0000       0.0000
 105.0   57.0       0.0000       0.0000
 105.0   63.0       0.0000       0.0000
 105.0   69.0       0.0000       0.0000
 105.0   75.0       0.0000       0.0000
 105.0   81.0       0.0000       0.0000
 105.0   87.0       0.0000       0.0000
 111.0  -87.0       3.5800       0.0648
 111.0  -81.0       3.5600       0.0548
 111.0  -75.0       3.4900       0.0557
 111.0  -69.0       0.0000       0.0000
 111.0  -63.0       3.4100       0.0361
 111.0  -57.0       0.0000       0.0000
 111.0  -51.0       0.0000       0.0000
 111.0  -45.0       0.0000       0.0000
 111.0  -39.0       0.0000       0.0000
 111.0  -33.0       0.0000       0.0000
 111.0  -27.0       0.0000       0.0000
 111.0  -21.0       0.0000       0.0000
 111.0  -15.0       0.0000       0.0000
 111.0   -9.0       0.0000       0.0000
 111.0   -3.0       0.0000       0.0000
 111.0    3.0       0.0000       0.0000
 111.0    9.0       0.0000       0.0000
 111.0   15.0       0.0000       0.0000
 111.0   21.0       0.0000       0.0000
 111.0   27.0       0.0000       0.0000
 111.0   33.0       0.0000       0.0000
 111.0   39.0       0.0000       0.0000
 111.0   45.0       0.0000       0.0000
 111.0   51.0       0.0000       0.0000
 111.0   57.0       0.0000       0.0000
 111.0   63.0       0.0000       0.0000
 111.0   69.0       0.0000       0.0000
 111.0   75.0       0.0000       0.0000
 111.0   81.0       0.0000       0.0000
 111.0   87.0       0.0000       0.0000
 117.0  -87.0       3.6000       0.0775
 117.0  -81.0       3.5800       0.0640
 117.0  -75.0       3.4900       0.0480
 117.0  -69.0       0.0000       0.0000
 117.0  -63.0       3.4000       0.0300
 117.0  -57.0       3.3500       0.8707
 117.0  -51.0       0.0000       0.0000
 117.0  -45.0       0.0000       0.0000
 117.0  -39.0       0.0000       0.0000
 117.0  -33.0       0.0000       0.0000
 117.0  -27.0       0.0000       0.0000
 117.0  -21.0       0.0000       0.0000
 117.0  -15.0       0.0000       0.0000
 117.0   -9.0       0.0000       0.0000
 117.0   -3.0       0.0000       0.0000
 117.0    3.0       0.0000       0.0000
 117.0    9.0       0.0000       0.0000
 117.0   15.0       0.0000       0.0000
 117.0   21.0       0.0000       0.0000
 117.0   27.0       0.0000       0.0000
 117.0   33.0       0.0000       0.0000
 117.0   39.0       0.0000       0.0000
 117.0   45.0       0.0000       0.0000
 117.0   51.0       0.0000       0.0000
 117.0   57.0       0.0000       0.0000
 117.0   63.0       0.0000       0.0000
 117.0   69.0       0.0000       0.0000
 117.0   75.0       0.0000       0.0000
 117.0   81.0       0.0000       0.0000
 117.0   87.0       0.0000       0.0000
 123.0  -87.0       3.6400       0.0872
 123.0  -81.0       3.6000       0.0640
 123.0  -75.0       3.5000       0.0480
 123.0  -69.0       3.4300       0.0332
 123.0  -63.0       3.3900       0.0283
 123.0  -57.0       3.4000       0.6762
 123.0  -51.0       0.0000       0.0000
 123.0  -45.0       0.0000       0.0000
 123.0  -39.0       0.0000       0.0000
 123.0  -33.0       0.0000       0.0000
 123.0  -27.0       0.0000       0.0000
 123.0  -21.0       0.0000       0.0000
 123.0  -15.0       0.0000       0.0000
 123.0   -9.0       0.0000       0.0000
 123.0   -3.0       0.0000       0.0000
 123.0    3.0       0.0000       0.0000
 123.0    9.0       0.0000       0.0000
 123.0   15.0       0.0000       0.0000
 123.0   21.0       0.0000       0.0000
 123.0   27.0       0.0000       0.0000
 123.0   33.0       0.0000       0.0000
 123.0   39.0       0.0000       0.0000
 123.0   45.0       0.0000       0.0000
 123.0   51.0       0.0000       0.0000
 123.0   57.0       0.0000       0.0000
 123.0   63.0       0.0000       0.0000
 123.0   69.0       0.0000       0.0000
 123.0   75.0       0.0000       0.0000
 123.0   81.0       0.0000       0.0000
 123.0   87.0       0.0000       0.0000
 129.0  -87.0       3.6700       0.1005
 129.0  -81.0       3.6000       0.0640
 129.0  -75.0       3.5000       0.0400
 129.0  -69.0       3.4100       0.0173
 129.0  -63.0       3.4000       0.0245
 129.0  -57.0       3.9000       0.6267
 129.0  -51.0       3.9500       0.5296
 129.0  -45.0       0.0000       0.0000
 129.0  -39.0       0.0000       0.0000
 129.0  -33.0       0.0000       0.0000
 129.0  -27.0       0.0000       0.0000
 129.0  -21.0       0.0000       0.0000
 129.0  -15.0       0.0000       0.0000
 129.0   -9.0       0.0000       0.0000
 129.0   -3.0       0.0000       0.0000
 129.0    3.0       0.0000       0.0000
 129.0    9.0       0.0000       0.0000
 129.0   15.0       0.0000       0.0000
 129.0   21.0       0.0000       0.0000
 129.0   27.0       0.0000       0.0000
 129.0   33.0       0.0000       0.0000
 129.0   39.0       0.0000       0.0000
 129.0   45.0       0.0000       0.0000
 129.0   51.0       0.0000       0.0000
 129.0   57.0       0.0000       0.0000
 129.0   63.0       0.0000       0.0000
 129.0   69.0       0.0000       0.0000
 129.0   75.0       0.0000       0.0000
 129.0   81.0       0.0000       0.0000
 129.0   87.0       0.0000       0.0000
 135.0  -87.0       3.7100       0.1319
 135.0  -81.0       3.5800       0.0671
 135.0  -75.0       3.4600       0.0332
 135.0  -69.0       3.4000       0.0173
 135.0  -63.0       0.0000       0.0000
 135.0  -57.0       3.9200       0.6657
 135.0  -51.0       4.2100       0.2150
 135.0  -45.0       4.1700       0.0985
 135.0  -39.0       0.0000       0.0000
 135.0  -33.0       0.0000       0.0000
 135.0  -27.0       0.0000       0.0000
 135.0  -21.0       0.0000       0.0000
 135.0  -15.0       0.0000       0.0000
 135.0   -9.0       0.0000       0.0000
 135.0   -3.0       0.0000       0.0000
 135.0    3.0       0.0000       0.0000
 135.0    9.0       0.0000       0.0000
 135.0   15.0       0.0000       0.0000
 135.0   21.0       0.0000       0.0000
 135.0   27.0       0.0000       0.0000
 135.0   33.0       0.0000       0.0000
 135.0   39.0       0.0000       0.0000
 135.0   45.0       0.0000       0.0000
 135.0   51.0       0.0000       0.0000
 135.0   57.0       0.0000       0.0000
 135.0   63.0       0.0000       0.0000
 135.0   69.0       0.0000       0.0000
 135.0   75.0       0.0000       0.0000
 135.0   81.0       0.0000       0.0000
 135.0   87.0       0.0000       0.0000
 141.0  -87.0       3.6700       0.1334
 141.0  -81.0       3.5400       0.0500
 141.0  -75.0       3.4500       0.0245
 141.0  -69.0       3.3900       0.0173
 141.0  -63.0       0.0000       0.0000
 141.0  -57.0       3.4500       0.0374
 141.0  -51.0       4.2100       0.1750
 141.0  -45.0       4.2100       0.0300
 141.0  -39.0       0.0000       0.0000
 141.0  -33.0       0.0000       0.0000
 141.0  -27.0       0.0000       0.0000
 141.0  -21.0       0.0000       0.0000
 141.0  -15.0       0.0000       0.0000
 141.0   -9.0       0.0000       0.0000
 141.0   -3.0       0.0000       0.0000
 141.0    3.0       0.0000       0.0000
 141.0    9.0       0.0000       0.0000
 141.0   15.0       0.0000       0.0000
 141.0   21.0       0.0000       0.0000
 141.0   27.0       0.0000       0.0000
 141.0   33.0       0.0000       0.0000
 141.0   39.0       0.0000       0.0000
 141.0   45.0       0.0000       0.0000
 141.0   51.0       0.0000       0.0000
 141.0   57.0       0.0000       0.0000
 141.0   63.0       0.0000       0.0000
 141.0   69.0       0.0000       0.0000
 141.0   75.0       0.0000       0.0000
 141.0   81.0       0.0000       0.0000
 141.0   87.0       0.0000       0.0000
 147.0  -87.0       3.6200       0.0954
 147.0  -81.0       3.5300       0.0387
 147.0  -75.0       3.4500       0.0265
 147.0  -69.0       3.3900       0.0173
 147.0  -63.0       0.0000       0.0000
 147.0  -57.0       3.4800       0.0436
 147.0  -51.0       0.0000       0.0000
 147.0  -45.0       0.0000       0.0000
 147.0  -39.0       0.0000       0.0000
 147.0  -33.0       0.0000       0.0000
 147.0  -27.0       0.0000       0.0000
 147.0  -21.0       0.0000       0.0000
 147.0  -15.0       0.0000       0.0000
 147.0   -9.0       0.0000       0.0000
 147.0   -3.0       0.0000       0.0000
 147.0    3.0       0.0000       0.0000
 147.0    9.0       0.0000       0.0000
 147.0   15.0       0.0000       0.0000
 147.0   21.0       0.0000       0.0000
 147.0   27.0       0.0000       0.0000
 147.0   33.0       0.0000       0.0000
 147.0   39.0       0.0000       0.0000
 147.0   45.0       0.0000       0.0000
 147.0   51.0       0.0000       0.0000
 147.0   57.0       0.0000       0.0000
 147.0   63.0       0.0000       0.0000
 147.0   69.0       0.0000       0.0000
 147.0   75.0       0.0000       0.0000
 147.0   81.0       0.0000       0.0000
 147.0   87.0       0.0000       0.0000
 153.0  -87.0       3.6000       0.0656
 153.0  -81.0       3.5300       0.0332
 153.0  -75.0       3.4500       0.0173
 153.0  -69.0       3.4100       0.0200
 153.0  -63.0       0.0000       0.0000
 153.0  -57.0       0.0000       0.0000
 153.0  -51.0       0.0000       0.0000
 153.0  -45.0       0.0000       0.0000
 153.0  -39.0       0.0000       0.0000
 153.0  -33.0       3.9150       0.5971
 153.0  -27.0       0.0000       0.0000
 153.0  -21.0       0.0000       0.0000
 153.0  -15.0       0.0000       0.0000
 153.0   -9.0       0.0000       0.0000
 153.0   -3.0       0.0000       0.0000
 153.0    3.0       0.0000       0.0000
 153.0    9.0       0.0000       0.0000
 153.0   15.0       0.0000       0.0000
 153.0   21.0       0.0000       0.0000
 153.0   27.0       0.0000       0.0000
 153.0   33.0       0.0000       0.0000
 153.0   39.0       0.0000       0.0000
 153.0   45.0       0.0000       0.0000
 153.0   51.0       0.0000       0.0000
 153.0   57.0       0.0000       0.0000
 153.0   63.0       0.0000       0.0000
 153.0   69.0       0.0000       0.0000
 153.0   75.0       0.0000       0.0000
 153.0   81.0       0.0000       0.0000
 153.0   87.0       0.0000       0.0000
 159.0  -87.0       3.5700       0.0469
 159.0  -81.0       3.5200       0.0332
 159.0  -75.0       3.4400       0.0173
 159.0  -69.0       2.2700       0.0224
 159.0  -63.0       0.0000       0.0000
 159.0  -57.0       3.4700       0.0300
 159.0  -51.0       0.0000       0.0000
 159.0  -45.0       2.3500       0.7912
 159.0  -39.0       0.0000       0.0000
 159.0  -33.0       0.0000       0.0000
 159.0  -27.0       0.0000       0.0000
 159.0  -21.0       3.3900       0.0671
 159.0  -15.0       3.4000       0.0583
 159.0   -9.0       0.0000       0.0000
 159.0   -3.0       0.0000       0.0000
 159.0    3.0       0.0000       0.0000
 159.0    9.0       0.0000       0.0000
 159.0   15.0       0.0000       0.0000
 159.0   21.0       0.0000       0.0000
 159.0   27.0       0.0000       0.0000
 159.0   33.0       0.0000       0.0000
 159.0   39.0       0.0000       0.0000
 159.0   45.0       0.0000       0.0000
 159.0   51.0       0.0000       0.0000
 159.0   57.0       0.0000       0.0000
 159.0   63.0       0.0000       0.0000
 159.0   69.0       0.0000       0.0000
 159.0   75.0       0.0000       0.0000
 159.0   81.0       0.0000       0.0000
 159.0   87.0       0.0000       0.0000
 165.0  -87.0       3.5300       0.0245
 165.0  -81.0       3.5000       0.0265
 165.0  -75.0       3.4500       0.0173
 165.0  -69.0       3.4100       0.0224
 165.0  -63.0       3.4200       0.0265
 165.0  -57.0       3.4700       0.0300
 165.0  -51.0       0.0000       0.0000
 165.0  -45.0       0.0000       0.0000
 165.0  -39.0       0.0000       0.0000
 165.0  -33.0       0.0000       0.0000
 165.0  -27.0       3.4300       0.0424
 165.0  -21.0       0.0000       0.0000
 165.0  -15.0       3.3400       0.5214
 165.0   -9.0       0.0000       0.0000
 165.0   -3.0       0.0000       0.0000
 165.0    3.0       0.0000       0.0000
 165.0    9.0       0.0000       0.0000
 165.0   15.0       0.0000       0.0000
 165.0   21.0       0.0000       0.0000
 165.0   27.0       0.0000       0.0000
 165.0   33.0       0.0000       0.0000
 165.0   39.0       0.0000       0.0000
 165.0   45.0       0.0000       0.0000
 165.0   51.0       0.0000       0.0000
 165.0   57.0       0.0000       0.0000
 165.0   63.0       0.0000       0.0000
 165.0   69.0       0.0000       0.0000
 165.0   75.0       0.0000       0.0000
 165.0   81.0       0.0000       0.0000
 165.0   87.0       0.0000       0.0000
 171.0  -87.0       3.5100       0.0173
 171.0  -81.0       3.4900       0.0173
 171.0  -75.0       3.4700       0.0283
 171.0  -69.0       3.4300       0.0200
 171.0  -63.0       3.4500       0.0200
 171.0  -57.0       3.4600       0.0300
 171.0  -51.0       3.4700       0.0316
 171.0  -45.0       0.0000       0.0000
 171.0  -39.0       3.5100       0.0436
 171.0  -33.0       0.0000       0.0000
 171.0  -27.0       3.4700       0.0447
 171.0  -21.0       0.0000       0.0000
 171.0  -15.0       3.8050       0.4916
 171.0   -9.0       0.0000       0.0000
 171.0   -3.0       0.0000       0.0000
 171.0    3.0       0.0000       0.0000
 171.0    9.0       3.8600       0.5687
 171.0   15.0       0.0000       0.0000
 171.0   21.0       0.0000       0.0000
 171.0   27.0       0.0000       0.0000
 171.0   33.0       0.0000       0.0000
 171.0   39.0       0.0000       0.0000
 171.0   45.0       0.0000       0.0000
 171.0   51.0       0.0000       0.0000
 171.0   57.0       0.0000       0.0000
 171.0   63.0       0.0000       0.0000
 171.0   69.0       0.0000       0.0000
 171.0   75.0       0.0000       0.0000
 171.0   81.0       0.0000       0.0000
 171.0   87.0       0.0000       0.0000
 177.0  -87.0       3.5100       0.0173
 177.0  -81.0       3.5000       0.0200
 177.0  -75.0       0.0000       0.0000
 177.0  -69.0       0.0000       0.0000
 177.0  -63.0       0.0000       0.0000
 177.0  -57.0       3.4500       0.0224
 177.0  -51.0       3.4700       0.0361
 177.0  -45.0       0.0000       0.0000
 177.0  -39.0       0.0000       0.0000
 177.0  -33.0       0.0000       0.0000
 177.0  -27.0       0.0000       0.0000
 177.0  -21.0       0.0000       0.0000
 177.0  -15.0       0.0000       0.0000
 177.0   -9.0       0.0000       0.0000
 177.0   -3.0       3.7100       0.3142
 177.0    3.0       0.0000       0.0000
 177.0    9.0       3.6700       0.1652
 177.0   15.0       4.0100       0.5044
 177.0   21.0       4.0500       0.0648
 177.0   27.0       0.0000       0.0000
 177.0   33.0       0.0000       0.0000
 177.0   39.0       0.0000       0.0000
 177.0   45.0       0.0000       0.0000
 177.0   51.0       0.0000       0.0000
 177.0   57.0       0.0000       0.0000
 177.0   63.0       0.0000       0.0000
 177.0   69.0       0.0000       0.0000
 177.0   75.0       0.0000       0.0000
 177.0   81.0       0.0000       0.0000
 177.0   87.0       0.0000       0.0000
 183.0  -87.0       3.0500       0.0436
 183.0  -81.0       3.0200       0.0400
 183.0  -75.0       2.9900       0.0424
 183.0  -69.0       3.0100       0.0529
 183.0  -63.0       3.0300       0.0632
 183.0  -57.0       3.0500       0.0500
 183.0  -51.0       3.0300       0.0436
 183.0  -45.0       2.9700       0.0812
 183.0  -39.0       2.5400       0.3280
 183.0  -33.0       2.5000       0.0632
 183.0  -27.0       0.0000       0.0000
 183.0  -21.0       0.0000       0.0000
 183.0  -15.0       0.0000       0.0000
 183.0   -9.0       0.0000       0.0000
 183.0   -3.0       0.0000       0.0000
 183.0    3.0       0.0000       0.0000
 183.0    9.0       0.0000       0.0000
 183.0   15.0       3.4100       0.0894
 183.0   21.0       0.0000       0.0000
 183.0   27.0       4.0300       0.0387
 183.0   33.0       0.0000       0.0000
 183.0   39.0       0.0000       0.0000
 183.0   45.0       0.0000       0.0000
 183.0   51.0       0.0000       0.0000
 183.0   57.0       0.0000       0.0000
 183.0   63.0       0.0000       0.0000
 183.0   69.0       0.0000       0.0000
 183.0   75.0       0.0000       0.0000
 183.0   81.0       0.0000       0.0000
 183.0   87.0       0.0000       0.0000
 189.0  -87.0       3.0700       0.0520
 189.0  -81.0       3.0300       0.0400
 189.0  -75.0       3.0000       0.0480
 189.0  -69.0       3.0500       0.0583
 189.0  -63.0       3.0500       0.0843
 189.0  -57.0       3.0400       0.0539
 189.0  -51.0       3.0100       0.0510
 189.0  -45.0       2.9900       0.1058
 189.0  -39.0       2.4800       0.2640
 189.0  -33.0       2.5000       0.0574
 189.0  -27.0       0.0000       0.0000
 189.0  -21.0       0.0000       0.0000
 189.0  -15.0       0.0000       0.0000
 189.0   -9.0       0.0000       0.0000
 189.0   -3.0       0.0000       0.0000
 189.0    3.0       0.0000       0.0000
 189.0    9.0       0.0000       0.0000
 189.0   15.0       0.0000       0.0000
 189.0   21.0       0.0000       0.0000
 189.0   27.0       3.9900       0.0592
 189.0   33.0       3.9900       0.0387
 189.0   39.0       0.0000       0.0000
 189.0   45.0       0.0000       0.0000
 189.0   51.0       0.0000       0.0000
 189.0   57.0       0.0000       0.0000
 189.0   63.0       0.0000       0.0000
 189.0   69.0       0.0000       0.0000
 189.0   75.0       0.0000       0.0000
 189.0   81.0       0.0000       0.0000
 189.0   87.0       0.0000       0.0000
 195.0  -87.0       3.0900       0.0566
 195.0  -81.0       3.0300       0.0447
 195.0  -75.0       3.0000       0.0721
 195.0  -69.0       3.0800       0.0663
 195.0  -63.0       3.0500       0.3285
 195.0  -57.0       3.0200       0.0632
 195.0  -51.0       3.0000       0.0548
 195.0  -45.0       2.9900       0.1873
 195.0  -39.0       2.5900       0.1396
 195.0  -33.0       2.5200       0.0632
 195.0  -27.0       2.5600       0.4014
 195.0  -21.0       0.0000       0.0000
 195.0  -15.0       0.0000       0.0000
 195.0   -9.0       0.0000       0.0000
 195.0   -3.0       3.0700       0.5115
 195.0    3.0       3.0900       0.3431
 195.0    9.0       3.2400       0.1338
 195.0   15.0       3.2900       0.1679
 195.0   21.0       3.8050       0.4670
 195.0   27.0       3.9300       0.4480
 195.0   33.0       3.9000       0.2443
 195.0   39.0       3.9700       0.2343
 195.0   45.0       0.0000       0.0000
 195.0   51.0       0.0000       0.0000
 195.0   57.0       0.0000       0.0000
 195.0   63.0       0.0000       0.0000
 195.0   69.0       0.0000       0.0000
 195.0   75.0       0.0000       0.0000
 195.0   81.0       0.0000       0.0000
 195.0   87.0       0.0000       0.0000
 201.0  -87.0       3.1000       0.3795
 201.0  -81.0       3.0300       0.0608
 201.0  -75.0       2.9700       0.1382
 201.0  -69.0       3.0600       0.5524
 201.0  -63.0       2.6900       0.1204
 201.0  -57.0       0.0000       0.0000
 201.0  -51.0       0.0000       0.0000
 201.0  -45.0       3.0100       0.1105
 201.0  -39.0       2.8400       0.3053
 201.0  -33.0       2.6400       0.3719
 201.0  -27.0       2.5900       0.3457
 201.0  -21.0       2.5400       0.3392
 201.0  -15.0       2.8800       0.3585
 201.0   -9.0       0.0000       0.0000
 201.0   -3.0       0.0000       0.0000
 201.0    3.0       0.0000       0.0000
 201.0    9.0       3.0600       0.0693
 201.0   15.0       3.1300       0.0755
 201.0   21.0       3.2400       0.1025
 201.0   27.0       3.4100       0.0911
 201.0   33.0       3.4700       0.0755
 201.0   39.0       3.6000       0.0995
 201.0   45.0       4.0900       0.7671
 201.0   51.0       0.0000       0.0000
 201.0   57.0       0.0000       0.0000
 201.0   63.0       0.0000       0.0000
 201.0   69.0       0.0000       0.0000
 201.0   75.0       0.0000       0.0000
 201.0   81.0       0.0000       0.0000
 201.0   87.0       0.0000       0.0000
 207.0  -87.0       2.7250       0.7050
 207.0  -81.0       2.7150       0.5769
 207.0  -75.0       2.9300       0.2977
 207.0  -69.0       2.6900       0.1382
 207.0  -63.0       0.0000       0.0000
 207.0  -57.0       0.0000       0.0000
 207.0  -51.0       0.0000       0.0000
 207.0  -45.0       2.9800       0.0911
 207.0  -39.0       2.9600       0.3451
 207.0  -33.0       0.0000       0.0000
 207.0  -27.0       2.6100       0.3600
 207.0  -21.0       0.0000       0.0000
 207.0  -15.0       0.0000       0.0000
 207.0   -9.0       0.0000       0.0000
 207.0   -3.0       0.0000       0.0000
 207.0    3.0       0.0000       0.0000
 207.0    9.0       3.0100       0.0787
 207.0   15.0       3.0800       0.0624
 207.0   21.0       3.2200       0.0917
 207.0   27.0       3.3600       0.0529
 207.0   33.0       3.4200       0.0469
 207.0   39.0       3.4900       0.0469
 207.0   45.0       3.4600       0.0959
 207.0   51.0       3.5500       0.0927
 207.0   57.0       0.0000       0.0000
 207.0   63.0       0.0000       0.0000
 207.0   69.0       0.0000       0.0000
 207.0   75.0       0.0000       0.0000
 207.0   81.0       0.0000       0.0000
 207.0   87.0       0.0000       0.0000
 213.0  -87.0       3.1500       0.4121
 213.0  -81.0       3.0600       0.5786
 213.0  -75.0       2.8100       0.2220
 213.0  -69.0       2.6300       0.0721
 213.0  -63.0       0.0000       0.0000
 213.0  -57.0       0.0000       0.0000
 213.0  -51.0       2.9400       0.0700
 213.0  -45.0       2.9600       0.1523
 213.0  -39.0       2.8800       0.3704
 213.0  -33.0       2.6200       0.0700
 213.0  -27.0       2.5800       0.0877
 213.0  -21.0       2.5500       0.5103
 213.0  -15.0       2.8850       0.7113
 213.0   -9.0       2.4000       0.1459
 213.0   -3.0       0.0000       0.0000
 213.0    3.0       2.5500       0.0663
 213.0    9.0       0.0000       0.0000
 213.0   15.0       0.0000       0.0000
 213.0   21.0       3.4600       0.9861
 213.0   27.0       3.4600       0.0346
 213.0   33.0       0.0000       0.0000
 213.0   39.0       0.0000       0.0000
 213.0   45.0       0.0000       0.0000
 213.0   51.0       3.5100       0.0583
 213.0   57.0       0.0000       0.0000
 213.0   63.0       0.0000       0.0000
 213.0   69.0       0.0000       0.0000
 213.0   75.0       0.0000       0.0000
 213.0   81.0       0.0000       0.0000
 213.0   87.0       0.0000       0.0000
 219.0  -87.0       3.1000       0.1865
 219.0  -81.0       2.9900       0.3406
 219.0  -75.0       2.7400       0.1435
 219.0  -69.0       2.5600       0.0424
 219.0  -63.0       0.0000       0.0000
 219.0  -57.0       0.0000       0.0000
 219.0  -51.0       0.0000       0.0000
 219.0  -45.0       0.0000       0.0000
 219.0  -39.0       2.6150       0.5642
 219.0  -33.0       2.5000       0.2573
 219.0  -27.0       2.5500       0.1131
 219.0  -21.0       2.5200       0.0648
 219.0  -15.0       2.5000       0.3442
 219.0   -9.0       2.3500       0.0959
 219.0   -3.0       2.3600       0.0819
 219.0    3.0       2.4100       0.0678
 219.0    9.0       2.3800       0.0917
 219.0   15.0       2.4600       0.0600
 219.0   21.0       0.0000       0.0000
 219.0   27.0       0.0000       0.0000
 219.0   33.0       3.5700       0.0387
 219.0   39.0       3.5400       0.0480
 219.0   45.0       3.5700       0.0361
 219.0   51.0       3.5200       0.0447
 219.0   57.0       3.5500       0.0400
 219.0   63.0       0.0000       0.0000
 219.0   69.0       0.0000       0.0000
 219.0   75.0       0.0000       0.0000
 219.0   81.0       0.0000       0.0000
 219.0   87.0       0.0000       0.0000
 225.0  -87.0       2.9600       0.2184
 225.0  -81.0       2.8700       0.1876
 225.0  -75.0       2.7000       0.1005
 225.0  -69.0       2.5200       0.0412
 225.0  -63.0       0.0000       0.0000
 225.0  -57.0       0.0000       0.0000
 225.0  -51.0       1.9000       0.2269
 225.0  -45.0       2.0200       0.1371
 225.0  -39.0       2.0900       0.4635
 225.0  -33.0       2.4700       0.5475
 225.0  -27.0       2.4400       0.3302
 225.0  -21.0       2.4500       0.3390
 225.0  -15.0       2.3500       0.1183
 225.0   -9.0       2.2200       0.0624
 225.0   -3.0       2.2300       0.0548
 225.0    3.0       2.3000       0.0648
 225.0    9.0       2.2800       0.0592
 225.0   15.0       2.4300       0.0837
 225.0   21.0       2.8950       0.5454
 225.0   27.0       3.1050       0.5122
 225.0   33.0       3.4700       0.4654
 225.0   39.0       2.9350       0.7024
 225.0   45.0       3.4600       0.5081
 225.0   51.0       3.4600       0.0686
 225.0   57.0       3.5000       0.0458
 225.0   63.0       0.0000       0.0000
 225.0   69.0       0.0000       0.0000
 225.0   75.0       0.0000       0.0000
 225.0   81.0       0.0000       0.0000
 225.0   87.0       0.0000       0.0000
 231.0  -87.0       2.8900       0.1140
 231.0  -81.0       2.7900       0.0922
 231.0  -75.0       2.6500       0.0663
 231.0  -69.0       2.5200       0.0387
 231.0  -63.0       2.5100       0.0529
 231.0  -57.0       2.4500       0.2373
 231.0  -51.0       2.1200       0.2313
 231.0  -45.0       2.0400       0.1575
 231.0  -39.0       2.0800       0.0894
 231.0  -33.0       0.0000       0.0000
 231.0  -27.0       0.0000       0.0000
 231.0  -21.0       0.0000       0.0000
 231.0  -15.0       0.0000       0.0000
 231.0   -9.0       0.0000       0.0000
 231.0   -3.0       0.0000       0.0000
 231.0    3.0       0.0000       0.0000
 231.0    9.0       0.0000       0.0000
 231.0   15.0       0.0000       0.0000
 231.0   21.0       0.0000       0.0000
 231.0   27.0       0.0000       0.0000
 231.0   33.0       0.0000       0.0000
 231.0   39.0       3.3200       0.1122
 231.0   45.0       3.3000       0.0954
 231.0   51.0       0.0000       0.0000
 231.0   57.0       0.0000       0.0000
 231.0   63.0       0.0000       0.0000
 231.0   69.0       0.0000       0.0000
 231.0   75.0       0.0000       0.0000
 231.0   81.0       0.0000       0.0000
 231.0   87.0       0.0000       0.0000
 237.0  -87.0       2.8300       0.0707
 237.0  -81.0       2.7600       0.0539
 237.0  -75.0       2.6800       0.0566
 237.0  -69.0       2.6100       0.0632
 237.0  -63.0       2.5200       0.0954
 237.0  -57.0       2.2300       0.0990
 237.0  -51.0       2.2100       0.4605
 237.0  -45.0       0.0000       0.0000
 237.0  -39.0       1.9200       0.2464
 237.0  -33.0       0.0000       0.0000
 237.0  -27.0       2.2200       0.7184
 237.0  -21.0       2.2100       0.4689
 237.0  -15.0       0.0000       0.0000
 237.0   -9.0       0.0000       0.0000
 237.0   -3.0       0.0000       0.0000
 237.0    3.0       2.1900       0.0500
 237.0    9.0       2.8150       0.0742
 237.0   15.0       2.7300       0.0995
 237.0   21.0       2.6100       0.1418
 237.0   27.0       2.9800       0.3342
 237.0   33.0       3.1700       0.0656
 237.0   39.0       3.2400       0.0663
 237.0   45.0       3.2000       0.0458
 237.0   51.0       3.3600       0.0755
 237.0   57.0       3.4500       0.0548
 237.0   63.0       0.0000       0.0000
 237.0   69.0       0.0000       0.0000
 237.0   75.0       0.0000       0.0000
 237.0   81.0       0.0000       0.0000
 237.0   87.0       0.0000       0.0000
 243.0  -87.0       2.8400       0.0600
 243.0  -81.0       2.7900       0.0469
 243.0  -75.0       2.7100       0.0520
 243.0  -69.0       2.6500       0.1600
 243.0  -63.0       2.3700       0.1873
 243.0  -57.0       2.1400       0.0938
 243.0  -51.0       2.1900       0.1847
 243.0  -45.0       2.1200       0.3945
 243.0  -39.0       2.0000       0.2494
 243.0  -33.0       0.0000       0.0000
 243.0  -27.0       2.3700       0.9212
 243.0  -21.0       2.2300       0.2050
 243.0  -15.0       2.0700       0.1712
 243.0   -9.0       2.0900       0.1039
 243.0   -3.0       2.0900       0.0592
 243.0    3.0       2.1000       0.1609
 243.0    9.0       0.0000       0.0000
 243.0   15.0       2.7500       0.0843
 243.0   21.0       2.6200       0.0854
 243.0   27.0       2.7000       0.2821
 243.0   33.0       3.4100       0.4082
 243.0   39.0       3.2800       0.0900
 243.0   45.0       3.2200       0.0632
 243.0   51.0       3.2800       0.0608
 243.0   57.0       0.0000       0.0000
 243.0   63.0       0.0000       0.0000
 243.0   69.0       0.0000       0.0000
 243.0   75.0       0.0000       0.0000
 243.0   81.0       0.0000       0.0000
 243.0   87.0       0.0000       0.0000
 249.0  -87.0       2.8600       0.0469
 249.0  -81.0       2.8300       0.0374
 249.0  -75.0       2.7500       0.0480
 249.0  -69.0       2.5800       0.3116
 249.0  -63.0       2.2500       0.0854
 249.0  -57.0       2.1200       0.0889
 249.0  -51.0       2.1900       0.1319
 249.0  -45.0       2.1900       0.1439
 249.0  -39.0       2.1400       0.1476
 249.0  -33.0       0.0000       0.0000
 249.0  -27.0       0.0000       0.0000
 249.0  -21.0       0.0000       0.0000
 249.0  -15.0       0.0000       0.0000
 249.0   -9.0       0.0000       0.0000
 249.0   -3.0       0.0000       0.0000
 249.0    3.0       0.0000       0.0000
 249.0    9.0       0.0000       0.0000
 249.0   15.0       0.0000       0.0000
 249.0   21.0       0.0000       0.0000
 249.0   27.0       2.6600       0.0837
 249.0   33.0       3.0050       0.4285
 249.0   39.0       3.0500       0.0450
 249.0   45.0       3.2700       0.3863
 249.0   51.0       3.2600       0.0616
 249.0   57.0       3.3100       0.0608
 249.0   63.0       0.0000       0.0000
 249.0   69.0       0.0000       0.0000
 249.0   75.0       0.0000       0.0000
 249.0   81.0       0.0000       0.0000
 249.0   87.0       0.0000       0.0000
 255.0  -87.0       0.0000       0.0000
 255.0  -81.0       2.8600       0.0316
 255.0  -75.0       2.7800       0.0469
 255.0  -69.0       2.4600       0.3473
 255.0  -63.0       2.1800       0.0557
 255.0  -57.0       2.1200       0.0883
 255.0  -51.0       2.1300       0.1315
 255.0  -45.0       2.1100       0.0980
 255.0  -39.0       2.1100       0.0640
 255.0  -33.0       2.0600       0.1077
 255.0  -27.0       1.9900       0.1649
 255.0  -21.0       1.8600       0.1020
 255.0  -15.0       1.9700       0.0812
 255.0   -9.0       2.1000       0.0640
 255.0   -3.0       2.1600       0.0490
 255.0    3.0       2.2200       0.0480
 255.0    9.0       2.3700       0.5541
 255.0   15.0       2.7900       0.1425
 255.0   21.0       3.0200       0.2177
 255.0   27.0       2.9700       0.2687
 255.0   33.0       2.9950       0.0374
 255.0   39.0       3.0150       0.3965
 255.0   45.0       2.9700       0.4695
 255.0   51.0       3.2000       0.0735
 255.0   57.0       3.3100       0.0656
 255.0   63.0       0.0000       0.0000
 255.0   69.0       0.0000       0.0000
 255.0   75.0       0.0000       0.0000
 255.0   81.0       0.0000       0.0000
 255.0   87.0       0.0000       0.0000
 261.0  -87.0       2.9100       0.0387
 261.0  -81.0       2.8900       0.0332
 261.0  -75.0       2.8000       0.0510
 261.0  -69.0       2.3800       0.1386
 261.0  -63.0       2.1200       0.0520
 261.0  -57.0       2.0900       0.0748
 261.0  -51.0       2.0700       0.0742
 261.0  -45.0       2.0900       0.0616
 261.0  -39.0       2.0700       0.0500
 261.0  -33.0       2.0000       0.0742
 261.0  -27.0       1.9200       0.1158
 261.0  -21.0       1.8200       0.0894
 261.0  -15.0       1.9400       0.0917
 261.0   -9.0       2.1400       0.0632
 261.0   -3.0       2.2300       0.0574
 261.0    3.0       2.2900       0.0490
 261.0    9.0       2.3800       0.6989
 261.0   15.0       3.0900       0.4483
 261.0   21.0       3.1600       0.0911
 261.0   27.0       3.2200       0.1706
 261.0   33.0       3.0050       0.0328
 261.0   39.0       2.6400       0.7137
 261.0   45.0       2.8900       0.1446
 261.0   51.0       3.1500       0.1285
 261.0   57.0       3.2900       0.0906
 261.0   63.0       0.0000       0.0000
 261.0   69.0       0.0000       0.0000
 261.0   75.0       0.0000       0.0000
 261.0   81.0       0.0000       0.0000
 261.0   87.0       0.0000       0.0000
 267.0  -87.0       2.9400       0.0548
 267.0  -81.0       2.9200       0.0387
 267.0  -75.0       2.8200       0.0469
 267.0  -69.0       2.3300       0.1170
 267.0  -63.0       2.1300       0.0600
 267.0  -57.0       2.0800       0.0566
 267.0  -51.0       2.0800       0.0624
 267.0  -45.0       2.1300       0.0480
 267.0  -39.0       2.0700       0.0469
 267.0  -33.0       1.9900       0.0640
 267.0  -27.0       1.8800       0.0889
 267.0  -21.0       1.7700       0.0663
 267.0  -15.0       1.7600       0.0889
 267.0   -9.0       2.0900       0.3479
 267.0   -3.0       2.2000       0.0812
 267.0    3.0       2.2700       0.0424
 267.0    9.0       2.3700       0.4754
 267.0   15.0       3.1300       0.4877
 267.0   21.0       3.1600       0.1095
 267.0   27.0       3.0900       0.2837
 267.0   33.0       2.6700       0.3875
 267.0   39.0       2.6600       0.4163
 267.0   45.0       2.8200       0.1091
 267.0   51.0       3.0900       0.1646
 267.0   57.0       3.2700       0.1330
 267.0   63.0       0.0000       0.0000
 267.0   69.0       0.0000       0.0000
 267.0   75.0       0.0000       0.0000
 267.0   81.0       0.0000       0.0000
 267.0   87.0       0.0000       0.0000
 273.0  -87.0       2.9700       0.0500
 273.0  -81.0       2.9400       0.0469
 273.0  -75.0       2.8500       0.0520
 273.0  -69.0       2.3100       0.3497
 273.0  -63.0       2.1100       0.0624
 273.0  -57.0       2.0800       0.0557
 273.0  -51.0       2.0900       0.0678
 273.0  -45.0       2.1300       0.0592
 273.0  -39.0       2.1000       0.0539
 273.0  -33.0       2.0100       0.0548
 273.0  -27.0       1.9000       0.0663
 273.0  -21.0       1.8800       0.0794
 273.0  -15.0       1.8100       0.1025
 273.0   -9.0       1.9200       0.5148
 273.0   -3.0       2.2800       0.0943
 273.0    3.0       2.3200       0.0721
 273.0    9.0       2.3700       0.4920
 273.0   15.0       2.7350       0.4968
 273.0   21.0       3.1000       0.1836
 273.0   27.0       2.9000       0.1020
 273.0   33.0       2.7300       0.0346
 273.0   39.0       2.7100       0.0316
 273.0   45.0       2.8200       0.3292
 273.0   51.0       3.1600       0.2398
 273.0   57.0       3.3100       0.0877
 273.0   63.0       0.0000       0.0000
 273.0   69.0       0.0000       0.0000
 273.0   75.0       0.0000       0.0000
 273.0   81.0       0.0000       0.0000
 273.0   87.0       0.0000       0.0000
 279.0  -87.0       3.0200       0.0500
 279.0  -81.0       2.9800       0.0458
 279.0  -75.0       2.8800       0.0520
 279.0  -69.0       2.5450       0.5865
 279.0  -63.0       2.1500       0.0787
 279.0  -57.0       2.1000       0.0557
 279.0  -51.0       2.1000       0.0548
 279.0  -45.0       2.1200       0.0548
 279.0  -39.0       2.1000       0.0557
 279.0  -33.0       2.0400       0.0656
 279.0  -27.0       1.9600       0.0742
 279.0  -21.0       1.9400       0.0954
 279.0  -15.0       1.8100       0.0911
 279.0   -9.0       2.1800       0.0800
 279.0   -3.0       2.2900       0.1015
 279.0    3.0       2.4000       0.0608
 279.0    9.0       2.5000       0.0911
 279.0   15.0       2.5800       0.1300
 279.0   21.0       2.8400       0.0825
 279.0   27.0       2.8600       0.0469
 279.0   33.0       2.7700       0.0300
 279.0   39.0       2.7800       0.0361
 279.0   45.0       2.9000       0.0819
 279.0   51.0       3.3100       0.2835
 279.0   57.0       3.3900       0.0700
 279.0   63.0       0.0000       0.0000
 279.0   69.0       0.0000       0.0000
 279.0   75.0       0.0000       0.0000
 279.0   81.0       0.0000       0.0000
 279.0   87.0       0.0000       0.0000
 285.0  -87.0       3.0700       0.0583
 285.0  -81.0       3.0200       0.0566
 285.0  -75.0       2.8900       0.0583
 285.0  -69.0       2.5000       0.3655
 285.0  -63.0       2.2500       0.0943
 285.0  -57.0       2.1400       0.0548
 285.0  -51.0       2.1500       0.0424
 285.0  -45.0       2.1400       0.0624
 285.0  -39.0       2.0700       0.0794
 285.0  -33.0       2.0400       0.0632
 285.0  -27.0       2.0000       0.0742
 285.0  -21.0       2.1000       0.0980
 285.0  -15.0       1.9800       0.1905
 285.0   -9.0       2.2800       0.0872
 285.0   -3.0       2.4300       0.1179
 285.0    3.0       2.4900       0.0663
 285.0    9.0       2.5500       0.0490
 285.0   15.0       2.6100       0.0794
 285.0   21.0       2.8000       0.0877
 285.0   27.0       2.8700       0.0480
 285.0   33.0       2.8000       0.0424
 285.0   39.0       2.8200       0.0490
 285.0   45.0       3.0200       0.1334
 285.0   51.0       3.3500       0.0975
 285.0   57.0       3.4600       0.0755
 285.0   63.0       0.0000       0.0000
 285.0   69.0       0.0000       0.0000
 285.0   75.0       0.0000       0.0000
 285.0   81.0       0.0000       0.0000
 285.0   87.0       0.0000       0.0000
 291.0  -87.0       3.1300       0.0648
 291.0  -81.0       3.0800       0.0663
 291.0  -75.0       2.9200       0.0742
 291.0  -69.0       2.6700       0.2177
 291.0  -63.0       2.3700       0.0933
 291.0  -57.0       2.2000       0.0671
 291.0  -51.0       2.2100       0.0412
 291.0  -45.0       2.1700       0.0678
 291.0  -39.0       2.0600       0.0927
 291.0  -33.0       2.0800       0.0843
 291.0  -27.0       2.1100       0.0775
 291.0  -21.0       0.0000       0.0000
 291.0  -15.0       0.0000       0.0000
 291.0   -9.0       0.0000       0.0000
 291.0   -3.0       0.0000       0.0000
 291.0    3.0       2.5500       0.0624
 291.0    9.0       2.5700       0.0557
 291.0   15.0       2.6100       0.0787
 291.0   21.0       2.7600       0.1965
 291.0   27.0       2.8700       0.0686
 291.0   33.0       2.7400       0.0648
 291.0   39.0       2.8200       0.0721
 291.0   45.0       3.2000       0.1685
 291.0   51.0       3.3400       0.0557
 291.0   57.0       3.4700       0.0755
 291.0   63.0       0.0000       0.0000
 291.0   69.0       0.0000       0.0000
 291.0   75.0       0.0000       0.0000
 291.0   81.0       0.0000       0.0000
 291.0   87.0       0.0000       0.0000
 297.0  -87.0       3.1700       0.0469
 297.0  -81.0       3.1300       0.0583
 297.0  -75.0       2.9900       0.0837
 297.0  -69.0       2.7200       0.0959
 297.0  -63.0       2.4800       0.1054
 297.0  -57.0       2.2300       0.0640
 297.0  -51.0       2.2200       0.0412
 297.0  -45.0       2.1500       0.0854
 297.0  -39.0       2.0500       0.1000
 297.0  -33.0       2.0300       0.0656
 297.0  -27.0       2.0800       0.0624
 297.0  -21.0       2.1500       0.0800
 297.0  -15.0       0.0000       0.0000
 297.0   -9.0       0.0000       0.0000
 297.0   -3.0       0.0000       0.0000
 297.0    3.0       2.6200       0.0854
 297.0    9.0       2.5800       0.0906
 297.0   15.0       2.6400       0.1345
 297.0   21.0       2.7300       0.4237
 297.0   27.0       2.7600       0.2805
 297.0   33.0       2.5900       0.4587
 297.0   39.0       2.7200       0.3175
 297.0   45.0       3.2700       0.0616
 297.0   51.0       3.3700       0.0548
 297.0   57.0       0.0000       0.0000
 297.0   63.0       0.0000       0.0000
 297.0   69.0       0.0000       0.0000
 297.0   75.0       0.0000       0.0000
 297.0   81.0       0.0000       0.0000
 297.0   87.0       0.0000       0.0000
 303.0  -87.0       3.2000       0.0566
 303.0  -81.0       3.1700       0.0583
 303.0  -75.0       3.0400       0.1034
 303.0  -69.0       2.7200       0.1158
 303.0  -63.0       2.4400       0.1225
 303.0  -57.0       2.2400       0.0548
 303.0  -51.0       2.2100       0.0412
 303.0  -45.0       2.1700       0.0775
 303.0  -39.0       2.1100       0.1162
 303.0  -33.0       2.1500       0.0883
 303.0  -27.0       2.2000       0.0781
 303.0  -21.0       2.2300       0.1082
 303.0  -15.0       0.0000       0.0000
 303.0   -9.0       2.5700       0.1127
 303.0   -3.0       2.6200       0.1360
 303.0    3.0       2.6000       0.1044
 303.0    9.0       2.7000       0.3097
 303.0   15.0       2.7900       0.4436
 303.0   21.0       3.2850       0.3684
 303.0   27.0       3.3200       0.4428
 303.0   33.0       3.2800       0.0918
 303.0   39.0       3.1950       0.5571
 303.0   45.0       3.3400       0.0632
 303.0   51.0       3.4200       0.0714
 303.0   57.0       0.0000       0.0000
 303.0   63.0       0.0000       0.0000
 303.0   69.0       0.0000       0.0000
 303.0   75.0       0.0000       0.0000
 303.0   81.0       0.0000       0.0000
 303.0   87.0       0.0000       0.0000
 309.0  -87.0       3.2500       0.0616
 309.0  -81.0       3.2100       0.3852
 309.0  -75.0       3.0900       0.1095
 309.0  -69.0       2.6100       0.1421
 309.0  -63.0       2.3500       0.1095
 309.0  -57.0       2.2400       0.0412
 309.0  -51.0       2.2200       0.0412
 309.0  -45.0       2.2200       0.0548
 309.0  -39.0       2.2200       0.0843
 309.0  -33.0       2.2500       0.0548
 309.0  -27.0       2.3000       0.0632
 309.0  -21.0       0.0000       0.0000
 309.0  -15.0       2.7300       0.1025
 309.0   -9.0       0.0000       0.0000
 309.0   -3.0       2.6100       0.1054
 309.0    3.0       2.5300       0.0583
 309.0    9.0       2.5200       1.0258
 309.0   15.0       3.1750       0.2316
 309.0   21.0       3.3250       0.2779
 309.0   27.0       3.3300       0.2615
 309.0   33.0       3.3650       0.0669
 309.0   39.0       3.3600       0.0760
 309.0   45.0       3.4000       0.0825
 309.0   51.0       0.0000       0.0000
 309.0   57.0       0.0000       0.0000
 309.0   63.0       0.0000       0.0000
 309.0   69.0       0.0000       0.0000
 309.0   75.0       0.0000       0.0000
 309.0   81.0       0.0000       0.0000
 309.0   87.0       0.0000       0.0000
 315.0  -87.0       3.2900       0.3889
 315.0  -81.0       3.2500       0.4098
 315.0  -75.0       3.1600       0.0975
 315.0  -69.0       2.5400       0.1039
 315.0  -63.0       2.4000       0.0700
 315.0  -57.0       2.2700       0.0300
 315.0  -51.0       2.2700       0.0245
 315.0  -45.0       2.2800       0.0361
 315.0  -39.0       2.2700       0.0490
 315.0  -33.0       2.3200       0.0374
 315.0  -27.0       0.0000       0.0000
 315.0  -21.0       2.6000       0.0990
 315.0  -15.0       0.0000       0.0000
 315.0   -9.0       2.7500       0.0894
 315.0   -3.0       0.0000       0.0000
 315.0    3.0       2.5500       0.0500
 315.0    9.0       0.0000       0.0000
 315.0   15.0       0.0000       0.0000
 315.0   21.0       0.0000       0.0000
 315.0   27.0       3.5400       0.1572
 315.0   33.0       3.7700       0.3509
 315.0   39.0       3.4850       0.3680
 315.0   45.0       0.0000       0.0000
 315.0   51.0       0.0000       0.0000
 315.0   57.0       0.0000       0.0000
 315.0   63.0       0.0000       0.0000
 315.0   69.0       0.0000       0.0000
 315.0   75.0       0.0000       0.0000
 315.0   81.0       0.0000       0.0000
 315.0   87.0       0.0000       0.0000
 321.0  -87.0       2.9550       0.5278
 321.0  -81.0       3.2900       0.4199
 321.0  -75.0       3.2400       0.4442
 321.0  -69.0       2.7550       0.2839
 321.0  -63.0       2.4000       0.0480
 321.0  -57.0       2.3500       0.0361
 321.0  -51.0       2.3300       0.0332
 321.0  -45.0       2.3300       0.0300
 321.0  -39.0       0.0000       0.0000
 321.0  -33.0       0.0000       0.0000
 321.0  -27.0       0.0000       0.0000
 321.0  -21.0       0.0000       0.0000
 321.0  -15.0       0.0000       0.0000
 321.0   -9.0       0.0000       0.0000
 321.0   -3.0       2.8900       0.4196
 321.0    3.0       0.0000       0.0000
 321.0    9.0       0.0000       0.0000
 321.0   15.0       0.0000       0.0000
 321.0   21.0       0.0000       0.0000
 321.0   27.0       0.0000       0.0000
 321.0   33.0       3.7200       0.0975
 321.0   39.0       0.0000       0.0000
 321.0   45.0       0.0000       0.0000
 321.0   51.0       0.0000       0.0000
 321.0   57.0       0.0000       0.0000
 321.0   63.0       0.0000       0.0000
 321.0   69.0       0.0000       0.0000
 321.0   75.0       0.0000       0.0000
 321.0   81.0       0.0000       0.0000
 321.0   87.0       0.0000       0.0000
 327.0  -87.0       3.1700       0.3920
 327.0  -81.0       2.9400       0.5194
 327.0  -75.0       2.8050       0.6245
 327.0  -69.0       2.7600       0.0675
 327.0  -63.0       2.4100       0.0480
 327.0  -57.0       2.3800       0.0346
 327.0  -51.0       2.3800       0.0300
 327.0  -45.0       2.3500       0.0300
 327.0  -39.0       2.3300       0.0400
 327.0  -33.0       2.3200       0.0600
 327.0  -27.0       2.7100       0.4548
 327.0  -21.0       0.0000       0.0000
 327.0  -15.0       0.0000       0.0000
 327.0   -9.0       0.0000       0.0000
 327.0   -3.0       0.0000       0.0000
 327.0    3.0       0.0000       0.0000
 327.0    9.0       0.0000       0.0000
 327.0   15.0       3.7100       0.3643
 327.0   21.0       0.0000       0.0000
 327.0   27.0       3.6200       0.0866
 327.0   33.0       0.0000       0.0000
 327.0   39.0       0.0000       0.0000
 327.0   45.0       0.0000       0.0000
 327.0   51.0       0.0000       0.0000
 327.0   57.0       0.0000       0.0000
 327.0   63.0       0.0000       0.0000
 327.0   69.0       0.0000       0.0000
 327.0   75.0       0.0000       0.0000
 327.0   81.0       0.0000       0.0000
 327.0   87.0       0.0000       0.0000
 333.0  -87.0       3.2350       0.2355
 333.0  -81.0       3.0600       0.4586
 333.0  -75.0       2.8650       0.5890
 333.0  -69.0       2.6550       0.3811
 333.0  -63.0       2.3800       0.0574
 333.0  -57.0       2.4200       0.0412
 333.0  -51.0       0.0000       0.0000
 333.0  -45.0       2.3600       0.0424
 333.0  -39.0       2.3100       0.0557
 333.0  -33.0       2.3000       0.0800
 333.0  -27.0       2.3400       0.1091
 333.0  -21.0       2.4000       0.0693
 333.0  -15.0       0.0000       0.0000
 333.0   -9.0       0.0000       0.0000
 333.0   -3.0       3.3900       0.1738
 333.0    3.0       3.3200       0.1828
 333.0    9.0       0.0000       0.0000
 333.0   15.0       0.0000       0.0000
 333.0   21.0       0.0000       0.0000
 333.0   27.0       0.0000       0.0000
 333.0   33.0       0.0000       0.0000
 333.0   39.0       0.0000       0.0000
 333.0   45.0       0.0000       0.0000
 333.0   51.0       0.0000       0.0000
 333.0   57.0       0.0000       0.0000
 333.0   63.0       0.0000       0.0000
 333.0   69.0       0.0000       0.0000
 333.0   75.0       0.0000       0.0000
 333.0   81.0       0.0000       0.0000
 333.0   87.0       0.0000       0.0000
 339.0  -87.0       3.2950       0.2792
 339.0  -81.0       3.2150       0.2909
 339.0  -75.0       3.3800       0.5697
 339.0  -69.0       2.5800       0.9857
 339.0  -63.0       2.3700       0.0686
 339.0  -57.0       2.4800       0.0500
 339.0  -51.0       0.0000       0.0000
 339.0  -45.0       2.3700       0.0775
 339.0  -39.0       2.1800       0.0959
 339.0  -33.0       0.0000       0.0000
 339.0  -27.0       0.0000       0.0000
 339.0  -21.0       2.3300       0.0600
 339.0  -15.0       2.3700       0.0632
 339.0   -9.0       0.0000       0.0000
 339.0   -3.0       0.0000       0.0000
 339.0    3.0       3.4200       0.1039
 339.0    9.0       3.5900       0.1603
 339.0   15.0       0.0000       0.0000
 339.0   21.0       0.0000       0.0000
 339.0   27.0       0.0000       0.0000
 339.0   33.0       0.0000       0.0000
 339.0   39.0       0.0000       0.0000
 339.0   45.0       0.0000       0.0000
 339.0   51.0       0.0000       0.0000
 339.0   57.0       0.0000       0.0000
 339.0   63.0       0.0000       0.0000
 339.0   69.0       0.0000       0.0000
 339.0   75.0       0.0000       0.0000
 339.0   81.0       0.0000       0.0000
 339.0   87.0       0.0000       0.0000
 345.0  -87.0       3.3550       0.2791
 345.0  -81.0       3.3100       0.2436
 345.0  -75.0       0.0000       0.0000
 345.0  -69.0       0.0000       0.0000
 345.0  -63.0       2.6250       0.2984
 345.0  -57.0       2.5800       0.0819
 345.0  -51.0       2.7550       0.3983
 345.0  -45.0       2.8050       0.6850
 345.0  -39.0       2.1200       0.0889
 345.0  -33.0       0.0000       0.0000
 345.0  -27.0       2.4300       2.5635
 345.0  -21.0       2.4300       0.0592
 345.0  -15.0       2.4600       1.4117
 345.0   -9.0       0.0000       0.0000
 345.0   -3.0       0.0000       0.0000
 345.0    3.0       0.0000       0.0000
 345.0    9.0       0.0000       0.0000
 345.0   15.0       0.0000       0.0000
 345.0   21.0       0.0000       0.0000
 345.0   27.0       0.0000       0.0000
 345.0   33.0       0.0000       0.0000
 345.0   39.0       0.0000       0.0000
 345.0   45.0       0.0000       0.0000
 345.0   51.0       0.0000       0.0000
 345.0   57.0       0.0000       0.0000
 345.0   63.0       0.0000       0.0000
 345.0   69.0       0.0000       0.0000
 345.0   75.0       0.0000       0.0000
 345.0   81.0       0.0000       0.0000
 345.0   87.0       0.0000       0.0000
 351.0  -87.0       0.0000       0.0000
 351.0  -81.0       3.3450       0.4170
 351.0  -75.0       3.5000       0.3218
 351.0  -69.0       0.0000       0.0000
 351.0  -63.0       3.3000       0.5952
 351.0  -57.0       2.7600       0.2218
 351.0  -51.0       2.6800       0.4170
 351.0  -45.0       0.0000       0.0000
 351.0  -39.0       0.0000       0.0000
 351.0  -33.0       0.0000       0.0000
 351.0  -27.0       0.0000       0.0000
 351.0  -21.0       0.0000       0.0000
 351.0  -15.0       2.7100       0.1356
 351.0   -9.0       0.0000       0.0000
 351.0   -3.0       0.0000       0.0000
 351.0    3.0       0.0000       0.0000
 351.0    9.0       0.0000       0.0000
 351.0   15.0       0.0000       0.0000
 351.0   21.0       0.0000       0.0000
 351.0   27.0       0.0000       0.0000
 351.0   33.0       0.0000       0.0000
 351.0   39.0       0.0000       0.0000
 351.0   45.0       0.0000       0.0000
 351.0   51.0       0.0000       0.0000
 351.0   57.0       0.0000       0.0000
 351.0   63.0       0.0000       0.0000
 351.0   69.0       0.0000       0.0000
 351.0   75.0       0.0000       0.0000
 351.0   81.0       0.0000       0.0000
 351.0   87.0       0.0000       0.0000
 357.0  -87.0       0.0000       0.0000
 357.0  -81.0       0.0000       0.0000
 357.0  -75.0       0.0000       0.0000
 357.0  -69.0       0.0000       0.0000
 357.0  -63.0       0.0000       0.0000
 357.0  -57.0       0.0000       0.0000
 357.0  -51.0       0.0000       0.0000
 357.0  -45.0       0.0000       0.0000
 357.0  -39.0       0.0000       0.0000
 357.0  -33.0       0.0000       0.0000
 357.0  -27.0       0.0000       0.0000
 357.0  -21.0       0.0000       0.0000
 357.0  -15.0       0.0000       0.0000
 357.0   -9.0       0.0000       0.0000
 357.0   -3.0       0.0000       0.0000
 357.0    3.0       0.0000       0.0000
 357.0    9.0       0.0000       0.0000
 357.0   15.0       0.0000       0.0000
 357.0   21.0       0.0000       0.0000
 357.0   27.0       0.0000       0.0000
 357.0   33.0       0.0000       0.0000
 357.0   39.0       0.0000       0.0000
 357.0   45.0       0.0000       0.0000
 357.0   51.0       0.0000       0.0000
 357.0   57.0       0.0000       0.0000
 357.0   63.0       0.0000       0.0000
 357.0   69.0       0.0000       0.0000
 357.0   75.0       0.0000       0.0000
 357.0   81.0       0.0000       0.0000
 357.0   87.0       0.0000       0.0000
