# Supplementary material for: Oblique and rippled heliosphere structures from the Interstellar Boundary Explorer
Source: Nat Astron. 2022 Oct 10;6(12):1398–413. doi: 10.1038/s41550-022-01798-6 (PMC9744672; doi:10.1038/s41550-022-01798-6)
Supplement: Source Data Fig. 4f,h — Mean ENA response times for ESA 5 and their uncertainties from Fig. 4. [file 41550_2022_1798_MOESM5_ESM.txt]

### Mean ENA response times for ESA 5 - Zirnstein et al. (2022)
#
# Column definitions:
# (1) longitude, (2) latitude, (3) mean ENA response time since 2014.78, (4) uncertainty
#
# Variable descriptions:
# longitude: range = [3, 357] deg in steps of 6 deg
# latitude: range = [-87, 87] deg in steps of 6 deg
# time: units = yr
# uncertainty: units = yr
#
# Note: Values of 0 indicate data removal. See Zirnstein et al. (2022) for more details.
#
###
   3.0  -87.0       2.6300       0.0316
   3.0  -81.0       2.9100       0.2906
   3.0  -75.0       2.9300       0.0255
   3.0  -69.0       2.9100       0.4855
   3.0  -63.0       0.0000       0.0000
   3.0  -57.0       0.0000       0.0000
   3.0  -51.0       2.4700       0.0412
   3.0  -45.0       2.4800       0.0480
   3.0  -39.0       2.5100       0.0436
   3.0  -33.0       3.5200       0.0316
   3.0  -27.0       0.0000       0.0000
   3.0  -21.0       0.0000       0.0000
   3.0  -15.0       0.0000       0.0000
   3.0   -9.0       0.0000       0.0000
   3.0   -3.0       0.0000       0.0000
   3.0    3.0       0.0000       0.0000
   3.0    9.0       0.0000       0.0000
   3.0   15.0       0.0000       0.0000
   3.0   21.0       0.0000       0.0000
   3.0   27.0       0.0000       0.0000
   3.0   33.0       0.0000       0.0000
   3.0   39.0       0.0000       0.0000
   3.0   45.0       0.0000       0.0000
   3.0   51.0       0.0000       0.0000
   3.0   57.0       0.0000       0.0000
   3.0   63.0       0.0000       0.0000
   3.0   69.0       0.0000       0.0000
   3.0   75.0       0.0000       0.0000
   3.0   81.0       0.0000       0.0000
   3.0   87.0       0.0000       0.0000
   9.0  -87.0       2.6700       0.0346
   9.0  -81.0       2.9400       0.2956
   9.0  -75.0       2.9550       0.0235
   9.0  -69.0       2.4900       0.4956
   9.0  -63.0       0.0000       0.0000
   9.0  -57.0       0.0000       0.0000
   9.0  -51.0       2.5300       0.0447
   9.0  -45.0       2.5400       0.0424
   9.0  -39.0       2.5600       0.4319
   9.0  -33.0       0.0000       0.0000
   9.0  -27.0       0.0000       0.0000
   9.0  -21.0       0.0000       0.0000
   9.0  -15.0       0.0000       0.0000
   9.0   -9.0       0.0000       0.0000
   9.0   -3.0       0.0000       0.0000
   9.0    3.0       0.0000       0.0000
   9.0    9.0       0.0000       0.0000
   9.0   15.0       0.0000       0.0000
   9.0   21.0       0.0000       0.0000
   9.0   27.0       0.0000       0.0000
   9.0   33.0       0.0000       0.0000
   9.0   39.0       0.0000       0.0000
   9.0   45.0       0.0000       0.0000
   9.0   51.0       0.0000       0.0000
   9.0   57.0       0.0000       0.0000
   9.0   63.0       0.0000       0.0000
   9.0   69.0       0.0000       0.0000
   9.0   75.0       0.0000       0.0000
   9.0   81.0       0.0000       0.0000
   9.0   87.0       0.0000       0.0000
  15.0  -87.0       2.7200       0.0424
  15.0  -81.0       2.6800       0.2861
  15.0  -75.0       2.9800       0.0265
  15.0  -69.0       2.4800       0.5155
  15.0  -63.0       0.0000       0.0000
  15.0  -57.0       0.0000       0.0000
  15.0  -51.0       3.0900       0.5318
  15.0  -45.0       3.0200       0.4962
  15.0  -39.0       0.0000       0.0000
  15.0  -33.0       0.0000       0.0000
  15.0  -27.0       0.0000       0.0000
  15.0  -21.0       0.0000       0.0000
  15.0  -15.0       0.0000       0.0000
  15.0   -9.0       0.0000       0.0000
  15.0   -3.0       0.0000       0.0000
  15.0    3.0       0.0000       0.0000
  15.0    9.0       0.0000       0.0000
  15.0   15.0       0.0000       0.0000
  15.0   21.0       0.0000       0.0000
  15.0   27.0       0.0000       0.0000
  15.0   33.0       0.0000       0.0000
  15.0   39.0       0.0000       0.0000
  15.0   45.0       0.0000       0.0000
  15.0   51.0       0.0000       0.0000
  15.0   57.0       0.0000       0.0000
  15.0   63.0       0.0000       0.0000
  15.0   69.0       0.0000       0.0000
  15.0   75.0       0.0000       0.0000
  15.0   81.0       0.0000       0.0000
  15.0   87.0       0.0000       0.0000
  21.0  -87.0       2.7400       0.0490
  21.0  -81.0       2.7200       0.5157
  21.0  -75.0       3.0000       0.0265
  21.0  -69.0       2.4900       0.5208
  21.0  -63.0       3.5400       0.0200
  21.0  -57.0       2.5400       0.0300
  21.0  -51.0       3.1100       0.5512
  21.0  -45.0       0.0000       0.0000
  21.0  -39.0       0.0000       0.0000
  21.0  -33.0       0.0000       0.0000
  21.0  -27.0       0.0000       0.0000
  21.0  -21.0       0.0000       0.0000
  21.0  -15.0       0.0000       0.0000
  21.0   -9.0       0.0000       0.0000
  21.0   -3.0       0.0000       0.0000
  21.0    3.0       0.0000       0.0000
  21.0    9.0       0.0000       0.0000
  21.0   15.0       0.0000       0.0000
  21.0   21.0       0.0000       0.0000
  21.0   27.0       0.0000       0.0000
  21.0   33.0       0.0000       0.0000
  21.0   39.0       0.0000       0.0000
  21.0   45.0       0.0000       0.0000
  21.0   51.0       0.0000       0.0000
  21.0   57.0       0.0000       0.0000
  21.0   63.0       0.0000       0.0000
  21.0   69.0       0.0000       0.0000
  21.0   75.0       0.0000       0.0000
  21.0   81.0       0.0000       0.0000
  21.0   87.0       0.0000       0.0000
  27.0  -87.0       2.7900       0.0663
  27.0  -81.0       2.7700       0.2612
  27.0  -75.0       3.0050       0.0265
  27.0  -69.0       2.5000       0.5457
  27.0  -63.0       2.5400       0.0200
  27.0  -57.0       3.4500       0.9602
  27.0  -51.0       0.0000       0.0000
  27.0  -45.0       0.0000       0.0000
  27.0  -39.0       0.0000       0.0000
  27.0  -33.0       0.0000       0.0000
  27.0  -27.0       0.0000       0.0000
  27.0  -21.0       0.0000       0.0000
  27.0  -15.0       0.0000       0.0000
  27.0   -9.0       0.0000       0.0000
  27.0   -3.0       0.0000       0.0000
  27.0    3.0       0.0000       0.0000
  27.0    9.0       0.0000       0.0000
  27.0   15.0       0.0000       0.0000
  27.0   21.0       0.0000       0.0000
  27.0   27.0       0.0000       0.0000
  27.0   33.0       0.0000       0.0000
  27.0   39.0       0.0000       0.0000
  27.0   45.0       0.0000       0.0000
  27.0   51.0       0.0000       0.0000
  27.0   57.0       0.0000       0.0000
  27.0   63.0       0.0000       0.0000
  27.0   69.0       0.0000       0.0000
  27.0   75.0       0.0000       0.0000
  27.0   81.0       0.0000       0.0000
  27.0   87.0       0.0000       0.0000
  33.0  -87.0       2.8500       0.0707
  33.0  -81.0       2.8600       0.1158
  33.0  -75.0       3.0200       0.0296
  33.0  -69.0       2.5100       0.0346
  33.0  -63.0       0.0000       0.0000
  33.0  -57.0       3.4600       0.9406
  33.0  -51.0       0.0000       0.0000
  33.0  -45.0       0.0000       0.0000
  33.0  -39.0       0.0000       0.0000
  33.0  -33.0       0.0000       0.0000
  33.0  -27.0       0.0000       0.0000
  33.0  -21.0       0.0000       0.0000
  33.0  -15.0       0.0000       0.0000
  33.0   -9.0       0.0000       0.0000
  33.0   -3.0       0.0000       0.0000
  33.0    3.0       0.0000       0.0000
  33.0    9.0       0.0000       0.0000
  33.0   15.0       0.0000       0.0000
  33.0   21.0       0.0000       0.0000
  33.0   27.0       0.0000       0.0000
  33.0   33.0       0.0000       0.0000
  33.0   39.0       0.0000       0.0000
  33.0   45.0       0.0000       0.0000
  33.0   51.0       0.0000       0.0000
  33.0   57.0       0.0000       0.0000
  33.0   63.0       0.0000       0.0000
  33.0   69.0       0.0000       0.0000
  33.0   75.0       0.0000       0.0000
  33.0   81.0       0.0000       0.0000
  33.0   87.0       0.0000       0.0000
  39.0  -87.0       2.9200       0.0648
  39.0  -81.0       2.9500       0.1257
  39.0  -75.0       3.0200       0.0255
  39.0  -69.0       2.5100       0.0332
  39.0  -63.0       0.0000       0.0000
  39.0  -57.0       0.0000       0.0000
  39.0  -51.0       0.0000       0.0000
  39.0  -45.0       0.0000       0.0000
  39.0  -39.0       0.0000       0.0000
  39.0  -33.0       0.0000       0.0000
  39.0  -27.0       0.0000       0.0000
  39.0  -21.0       0.0000       0.0000
  39.0  -15.0       0.0000       0.0000
  39.0   -9.0       0.0000       0.0000
  39.0   -3.0       0.0000       0.0000
  39.0    3.0       0.0000       0.0000
  39.0    9.0       0.0000       0.0000
  39.0   15.0       0.0000       0.0000
  39.0   21.0       0.0000       0.0000
  39.0   27.0       0.0000       0.0000
  39.0   33.0       0.0000       0.0000
  39.0   39.0       0.0000       0.0000
  39.0   45.0       0.0000       0.0000
  39.0   51.0       0.0000       0.0000
  39.0   57.0       0.0000       0.0000
  39.0   63.0       0.0000       0.0000
  39.0   69.0       0.0000       0.0000
  39.0   75.0       0.0000       0.0000
  39.0   81.0       0.0000       0.0000
  39.0   87.0       0.0000       0.0000
  45.0  -87.0       2.9900       0.0500
  45.0  -81.0       3.0400       0.0922
  45.0  -75.0       3.0250       0.0296
  45.0  -69.0       2.5100       0.0300
  45.0  -63.0       0.0000       0.0000
  45.0  -57.0       0.0000       0.0000
  45.0  -51.0       0.0000       0.0000
  45.0  -45.0       0.0000       0.0000
  45.0  -39.0       0.0000       0.0000
  45.0  -33.0       0.0000       0.0000
  45.0  -27.0       0.0000       0.0000
  45.0  -21.0       0.0000       0.0000
  45.0  -15.0       0.0000       0.0000
  45.0   -9.0       0.0000       0.0000
  45.0   -3.0       0.0000       0.0000
  45.0    3.0       0.0000       0.0000
  45.0    9.0       0.0000       0.0000
  45.0   15.0       0.0000       0.0000
  45.0   21.0       0.0000       0.0000
  45.0   27.0       0.0000       0.0000
  45.0   33.0       0.0000       0.0000
  45.0   39.0       0.0000       0.0000
  45.0   45.0       0.0000       0.0000
  45.0   51.0       0.0000       0.0000
  45.0   57.0       0.0000       0.0000
  45.0   63.0       0.0000       0.0000
  45.0   69.0       0.0000       0.0000
  45.0   75.0       0.0000       0.0000
  45.0   81.0       0.0000       0.0000
  45.0   87.0       0.0000       0.0000
  51.0  -87.0       3.0200       0.0500
  51.0  -81.0       3.0600       0.0748
  51.0  -75.0       3.0200       0.3411
  51.0  -69.0       2.5000       0.0332
  51.0  -63.0       0.0000       0.0000
  51.0  -57.0       0.0000       0.0000
  51.0  -51.0       0.0000       0.0000
  51.0  -45.0       0.0000       0.0000
  51.0  -39.0       0.0000       0.0000
  51.0  -33.0       0.0000       0.0000
  51.0  -27.0       0.0000       0.0000
  51.0  -21.0       0.0000       0.0000
  51.0  -15.0       0.0000       0.0000
  51.0   -9.0       0.0000       0.0000
  51.0   -3.0       0.0000       0.0000
  51.0    3.0       0.0000       0.0000
  51.0    9.0       0.0000       0.0000
  51.0   15.0       0.0000       0.0000
  51.0   21.0       0.0000       0.0000
  51.0   27.0       0.0000       0.0000
  51.0   33.0       0.0000       0.0000
  51.0   39.0       0.0000       0.0000
  51.0   45.0       0.0000       0.0000
  51.0   51.0       0.0000       0.0000
  51.0   57.0       0.0000       0.0000
  51.0   63.0       0.0000       0.0000
  51.0   69.0       0.0000       0.0000
  51.0   75.0       0.0000       0.0000
  51.0   81.0       0.0000       0.0000
  51.0   87.0       0.0000       0.0000
  57.0  -87.0       3.0400       0.0500
  57.0  -81.0       3.0800       0.0721
  57.0  -75.0       3.0100       0.3716
  57.0  -69.0       2.5000       0.0412
  57.0  -63.0       0.0000       0.0000
  57.0  -57.0       0.0000       0.0000
  57.0  -51.0       0.0000       0.0000
  57.0  -45.0       0.0000       0.0000
  57.0  -39.0       0.0000       0.0000
  57.0  -33.0       0.0000       0.0000
  57.0  -27.0       0.0000       0.0000
  57.0  -21.0       0.0000       0.0000
  57.0  -15.0       0.0000       0.0000
  57.0   -9.0       0.0000       0.0000
  57.0   -3.0       0.0000       0.0000
  57.0    3.0       0.0000       0.0000
  57.0    9.0       0.0000       0.0000
  57.0   15.0       0.0000       0.0000
  57.0   21.0       0.0000       0.0000
  57.0   27.0       0.0000       0.0000
  57.0   33.0       0.0000       0.0000
  57.0   39.0       0.0000       0.0000
  57.0   45.0       0.0000       0.0000
  57.0   51.0       0.0000       0.0000
  57.0   57.0       0.0000       0.0000
  57.0   63.0       0.0000       0.0000
  57.0   69.0       0.0000       0.0000
  57.0   75.0       0.0000       0.0000
  57.0   81.0       0.0000       0.0000
  57.0   87.0       0.0000       0.0000
  63.0  -87.0       3.0200       0.0600
  63.0  -81.0       3.0700       0.0883
  63.0  -75.0       3.0000       0.7144
  63.0  -69.0       2.5000       0.5971
  63.0  -63.0       3.8000       0.0424
  63.0  -57.0       0.0000       0.0000
  63.0  -51.0       0.0000       0.0000
  63.0  -45.0       0.0000       0.0000
  63.0  -39.0       0.0000       0.0000
  63.0  -33.0       0.0000       0.0000
  63.0  -27.0       0.0000       0.0000
  63.0  -21.0       0.0000       0.0000
  63.0  -15.0       0.0000       0.0000
  63.0   -9.0       0.0000       0.0000
  63.0   -3.0       0.0000       0.0000
  63.0    3.0       0.0000       0.0000
  63.0    9.0       0.0000       0.0000
  63.0   15.0       0.0000       0.0000
  63.0   21.0       0.0000       0.0000
  63.0   27.0       0.0000       0.0000
  63.0   33.0       0.0000       0.0000
  63.0   39.0       0.0000       0.0000
  63.0   45.0       0.0000       0.0000
  63.0   51.0       0.0000       0.0000
  63.0   57.0       0.0000       0.0000
  63.0   63.0       0.0000       0.0000
  63.0   69.0       0.0000       0.0000
  63.0   75.0       0.0000       0.0000
  63.0   81.0       0.0000       0.0000
  63.0   87.0       0.0000       0.0000
  69.0  -87.0       3.0400       0.0600
  69.0  -81.0       3.1000       0.0721
  69.0  -75.0       3.4400       0.4133
  69.0  -69.0       0.0000       0.0000
  69.0  -63.0       0.0000       0.0000
  69.0  -57.0       0.0000       0.0000
  69.0  -51.0       0.0000       0.0000
  69.0  -45.0       0.0000       0.0000
  69.0  -39.0       0.0000       0.0000
  69.0  -33.0       0.0000       0.0000
  69.0  -27.0       0.0000       0.0000
  69.0  -21.0       0.0000       0.0000
  69.0  -15.0       0.0000       0.0000
  69.0   -9.0       0.0000       0.0000
  69.0   -3.0       0.0000       0.0000
  69.0    3.0       0.0000       0.0000
  69.0    9.0       0.0000       0.0000
  69.0   15.0       0.0000       0.0000
  69.0   21.0       0.0000       0.0000
  69.0   27.0       0.0000       0.0000
  69.0   33.0       0.0000       0.0000
  69.0   39.0       0.0000       0.0000
  69.0   45.0       0.0000       0.0000
  69.0   51.0       0.0000       0.0000
  69.0   57.0       0.0000       0.0000
  69.0   63.0       0.0000       0.0000
  69.0   69.0       0.0000       0.0000
  69.0   75.0       0.0000       0.0000
  69.0   81.0       0.0000       0.0000
  69.0   87.0       0.0000       0.0000
  75.0  -87.0       3.0800       0.0510
  75.0  -81.0       3.1300       0.0490
  75.0  -75.0       3.3700       0.1039
  75.0  -69.0       3.6000       0.0447
  75.0  -63.0       0.0000       0.0000
  75.0  -57.0       0.0000       0.0000
  75.0  -51.0       0.0000       0.0000
  75.0  -45.0       0.0000       0.0000
  75.0  -39.0       0.0000       0.0000
  75.0  -33.0       0.0000       0.0000
  75.0  -27.0       0.0000       0.0000
  75.0  -21.0       0.0000       0.0000
  75.0  -15.0       0.0000       0.0000
  75.0   -9.0       0.0000       0.0000
  75.0   -3.0       0.0000       0.0000
  75.0    3.0       0.0000       0.0000
  75.0    9.0       0.0000       0.0000
  75.0   15.0       0.0000       0.0000
  75.0   21.0       0.0000       0.0000
  75.0   27.0       0.0000       0.0000
  75.0   33.0       0.0000       0.0000
  75.0   39.0       0.0000       0.0000
  75.0   45.0       0.0000       0.0000
  75.0   51.0       0.0000       0.0000
  75.0   57.0       0.0000       0.0000
  75.0   63.0       0.0000       0.0000
  75.0   69.0       0.0000       0.0000
  75.0   75.0       0.0000       0.0000
  75.0   81.0       0.0000       0.0000
  75.0   87.0       0.0000       0.0000
  81.0  -87.0       3.1000       0.0469
  81.0  -81.0       3.1400       0.0490
  81.0  -75.0       3.3300       0.0775
  81.0  -69.0       3.5900       0.0458
  81.0  -63.0       3.6700       0.0265
  81.0  -57.0       0.0000       0.0000
  81.0  -51.0       0.0000       0.0000
  81.0  -45.0       0.0000       0.0000
  81.0  -39.0       0.0000       0.0000
  81.0  -33.0       0.0000       0.0000
  81.0  -27.0       0.0000       0.0000
  81.0  -21.0       0.0000       0.0000
  81.0  -15.0       0.0000       0.0000
  81.0   -9.0       0.0000       0.0000
  81.0   -3.0       0.0000       0.0000
  81.0    3.0       0.0000       0.0000
  81.0    9.0       0.0000       0.0000
  81.0   15.0       0.0000       0.0000
  81.0   21.0       0.0000       0.0000
  81.0   27.0       0.0000       0.0000
  81.0   33.0       0.0000       0.0000
  81.0   39.0       0.0000       0.0000
  81.0   45.0       0.0000       0.0000
  81.0   51.0       0.0000       0.0000
  81.0   57.0       0.0000       0.0000
  81.0   63.0       0.0000       0.0000
  81.0   69.0       0.0000       0.0000
  81.0   75.0       0.0000       0.0000
  81.0   81.0       0.0000       0.0000
  81.0   87.0       0.0000       0.0000
  87.0  -87.0       3.1200       0.0458
  87.0  -81.0       3.1500       0.0412
  87.0  -75.0       3.3100       0.0592
  87.0  -69.0       3.5800       0.0742
  87.0  -63.0       3.6900       0.0332
  87.0  -57.0       0.0000       0.0000
  87.0  -51.0       0.0000       0.0000
  87.0  -45.0       0.0000       0.0000
  87.0  -39.0       0.0000       0.0000
  87.0  -33.0       0.0000       0.0000
  87.0  -27.0       0.0000       0.0000
  87.0  -21.0       0.0000       0.0000
  87.0  -15.0       0.0000       0.0000
  87.0   -9.0       0.0000       0.0000
  87.0   -3.0       0.0000       0.0000
  87.0    3.0       0.0000       0.0000
  87.0    9.0       0.0000       0.0000
  87.0   15.0       0.0000       0.0000
  87.0   21.0       0.0000       0.0000
  87.0   27.0       0.0000       0.0000
  87.0   33.0       0.0000       0.0000
  87.0   39.0       0.0000       0.0000
  87.0   45.0       0.0000       0.0000
  87.0   51.0       0.0000       0.0000
  87.0   57.0       0.0000       0.0000
  87.0   63.0       0.0000       0.0000
  87.0   69.0       0.0000       0.0000
  87.0   75.0       0.0000       0.0000
  87.0   81.0       0.0000       0.0000
  87.0   87.0       0.0000       0.0000
  93.0  -87.0       3.1400       0.0387
  93.0  -81.0       3.1700       0.0374
  93.0  -75.0       3.3000       0.0500
  93.0  -69.0       3.5600       0.0933
  93.0  -63.0       3.6900       0.0520
  93.0  -57.0       0.0000       0.0000
  93.0  -51.0       0.0000       0.0000
  93.0  -45.0       0.0000       0.0000
  93.0  -39.0       0.0000       0.0000
  93.0  -33.0       0.0000       0.0000
  93.0  -27.0       0.0000       0.0000
  93.0  -21.0       0.0000       0.0000
  93.0  -15.0       0.0000       0.0000
  93.0   -9.0       0.0000       0.0000
  93.0   -3.0       0.0000       0.0000
  93.0    3.0       0.0000       0.0000
  93.0    9.0       0.0000       0.0000
  93.0   15.0       0.0000       0.0000
  93.0   21.0       0.0000       0.0000
  93.0   27.0       0.0000       0.0000
  93.0   33.0       0.0000       0.0000
  93.0   39.0       0.0000       0.0000
  93.0   45.0       0.0000       0.0000
  93.0   51.0       0.0000       0.0000
  93.0   57.0       0.0000       0.0000
  93.0   63.0       0.0000       0.0000
  93.0   69.0       0.0000       0.0000
  93.0   75.0       0.0000       0.0000
  93.0   81.0       0.0000       0.0000
  93.0   87.0       0.0000       0.0000
  99.0  -87.0       3.1500       0.0458
  99.0  -81.0       3.1800       0.0374
  99.0  -75.0       3.2900       0.0412
  99.0  -69.0       3.5300       0.1054
  99.0  -63.0       3.7100       0.0520
  99.0  -57.0       0.0000       0.0000
  99.0  -51.0       0.0000       0.0000
  99.0  -45.0       0.0000       0.0000
  99.0  -39.0       0.0000       0.0000
  99.0  -33.0       0.0000       0.0000
  99.0  -27.0       0.0000       0.0000
  99.0  -21.0       0.0000       0.0000
  99.0  -15.0       0.0000       0.0000
  99.0   -9.0       0.0000       0.0000
  99.0   -3.0       0.0000       0.0000
  99.0    3.0       0.0000       0.0000
  99.0    9.0       0.0000       0.0000
  99.0   15.0       0.0000       0.0000
  99.0   21.0       0.0000       0.0000
  99.0   27.0       0.0000       0.0000
  99.0   33.0       0.0000       0.0000
  99.0   39.0       0.0000       0.0000
  99.0   45.0       0.0000       0.0000
  99.0   51.0       0.0000       0.0000
  99.0   57.0       0.0000       0.0000
  99.0   63.0       0.0000       0.0000
  99.0   69.0       0.0000       0.0000
  99.0   75.0       0.0000       0.0000
  99.0   81.0       0.0000       0.0000
  99.0   87.0       0.0000       0.0000
 105.0  -87.0       3.1500       0.0469
 105.0  -81.0       3.1800       0.0374
 105.0  -75.0       3.2800       0.0265
 105.0  -69.0       0.0000       0.0000
 105.0  -63.0       3.7600       0.0648
 105.0  -57.0       0.0000       0.0000
 105.0  -51.0       0.0000       0.0000
 105.0  -45.0       0.0000       0.0000
 105.0  -39.0       0.0000       0.0000
 105.0  -33.0       0.0000       0.0000
 105.0  -27.0       0.0000       0.0000
 105.0  -21.0       0.0000       0.0000
 105.0  -15.0       0.0000       0.0000
 105.0   -9.0       0.0000       0.0000
 105.0   -3.0       0.0000       0.0000
 105.0    3.0       0.0000       0.0000
 105.0    9.0       0.0000       0.0000
 105.0   15.0       0.0000       0.0000
 105.0   21.0       0.0000       0.0000
 105.0   27.0       0.0000       0.0000
 105.0   33.0       0.0000       0.0000
 105.0   39.0       0.0000       0.0000
 105.0   45.0       0.0000       0.0000
 105.0   51.0       0.0000       0.0000
 105.0   57.0       0.0000       0.0000
 105.0   63.0       0.0000       0.0000
 105.0   69.0       0.0000       0.0000
 105.0   75.0       0.0000       0.0000
 105.0   81.0       0.0000       0.0000
 105.0   87.0       0.0000       0.0000
 111.0  -87.0       3.1500       0.0447
 111.0  -81.0       3.1900       0.0374
 111.0  -75.0       3.2800       0.0332
 111.0  -69.0       0.0000       0.0000
 111.0  -63.0       3.8300       0.1400
 111.0  -57.0       0.0000       0.0000
 111.0  -51.0       0.0000       0.0000
 111.0  -45.0       0.0000       0.0000
 111.0  -39.0       0.0000       0.0000
 111.0  -33.0       0.0000       0.0000
 111.0  -27.0       0.0000       0.0000
 111.0  -21.0       0.0000       0.0000
 111.0  -15.0       0.0000       0.0000
 111.0   -9.0       0.0000       0.0000
 111.0   -3.0       0.0000       0.0000
 111.0    3.0       0.0000       0.0000
 111.0    9.0       0.0000       0.0000
 111.0   15.0       0.0000       0.0000
 111.0   21.0       0.0000       0.0000
 111.0   27.0       0.0000       0.0000
 111.0   33.0       0.0000       0.0000
 111.0   39.0       0.0000       0.0000
 111.0   45.0       0.0000       0.0000
 111.0   51.0       0.0000       0.0000
 111.0   57.0       0.0000       0.0000
 111.0   63.0       0.0000       0.0000
 111.0   69.0       0.0000       0.0000
 111.0   75.0       0.0000       0.0000
 111.0   81.0       0.0000       0.0000
 111.0   87.0       0.0000       0.0000
 117.0  -87.0       3.1500       0.0316
 117.0  -81.0       3.1900       0.0300
 117.0  -75.0       3.2700       0.0265
 117.0  -69.0       0.0000       0.0000
 117.0  -63.0       4.0900       0.3369
 117.0  -57.0       4.2100       0.3216
 117.0  -51.0       0.0000       0.0000
 117.0  -45.0       0.0000       0.0000
 117.0  -39.0       0.0000       0.0000
 117.0  -33.0       0.0000       0.0000
 117.0  -27.0       0.0000       0.0000
 117.0  -21.0       0.0000       0.0000
 117.0  -15.0       0.0000       0.0000
 117.0   -9.0       0.0000       0.0000
 117.0   -3.0       0.0000       0.0000
 117.0    3.0       0.0000       0.0000
 117.0    9.0       0.0000       0.0000
 117.0   15.0       0.0000       0.0000
 117.0   21.0       0.0000       0.0000
 117.0   27.0       0.0000       0.0000
 117.0   33.0       0.0000       0.0000
 117.0   39.0       0.0000       0.0000
 117.0   45.0       0.0000       0.0000
 117.0   51.0       0.0000       0.0000
 117.0   57.0       0.0000       0.0000
 117.0   63.0       0.0000       0.0000
 117.0   69.0       0.0000       0.0000
 117.0   75.0       0.0000       0.0000
 117.0   81.0       0.0000       0.0000
 117.0   87.0       0.0000       0.0000
 123.0  -87.0       3.1600       0.3509
 123.0  -81.0       3.2000       0.0224
 123.0  -75.0       3.2700       0.0283
 123.0  -69.0       3.6500       0.3147
 123.0  -63.0       3.7350       0.0442
 123.0  -57.0       0.0000       0.0000
 123.0  -51.0       0.0000       0.0000
 123.0  -45.0       0.0000       0.0000
 123.0  -39.0       0.0000       0.0000
 123.0  -33.0       0.0000       0.0000
 123.0  -27.0       0.0000       0.0000
 123.0  -21.0       0.0000       0.0000
 123.0  -15.0       0.0000       0.0000
 123.0   -9.0       0.0000       0.0000
 123.0   -3.0       0.0000       0.0000
 123.0    3.0       0.0000       0.0000
 123.0    9.0       0.0000       0.0000
 123.0   15.0       0.0000       0.0000
 123.0   21.0       0.0000       0.0000
 123.0   27.0       0.0000       0.0000
 123.0   33.0       0.0000       0.0000
 123.0   39.0       0.0000       0.0000
 123.0   45.0       0.0000       0.0000
 123.0   51.0       0.0000       0.0000
 123.0   57.0       0.0000       0.0000
 123.0   63.0       0.0000       0.0000
 123.0   69.0       0.0000       0.0000
 123.0   75.0       0.0000       0.0000
 123.0   81.0       0.0000       0.0000
 123.0   87.0       0.0000       0.0000
 129.0  -87.0       3.1800       0.3814
 129.0  -81.0       3.2200       0.0224
 129.0  -75.0       3.2600       0.0245
 129.0  -69.0       3.3100       0.0316
 129.0  -63.0       3.3500       0.0469
 129.0  -57.0       4.2100       0.3765
 129.0  -51.0       4.1100       0.1208
 129.0  -45.0       0.0000       0.0000
 129.0  -39.0       0.0000       0.0000
 129.0  -33.0       0.0000       0.0000
 129.0  -27.0       0.0000       0.0000
 129.0  -21.0       0.0000       0.0000
 129.0  -15.0       0.0000       0.0000
 129.0   -9.0       0.0000       0.0000
 129.0   -3.0       0.0000       0.0000
 129.0    3.0       0.0000       0.0000
 129.0    9.0       0.0000       0.0000
 129.0   15.0       0.0000       0.0000
 129.0   21.0       0.0000       0.0000
 129.0   27.0       0.0000       0.0000
 129.0   33.0       0.0000       0.0000
 129.0   39.0       0.0000       0.0000
 129.0   45.0       0.0000       0.0000
 129.0   51.0       0.0000       0.0000
 129.0   57.0       0.0000       0.0000
 129.0   63.0       0.0000       0.0000
 129.0   69.0       0.0000       0.0000
 129.0   75.0       0.0000       0.0000
 129.0   81.0       0.0000       0.0000
 129.0   87.0       0.0000       0.0000
 135.0  -87.0       2.8300       0.0212
 135.0  -81.0       2.8650       0.0173
 135.0  -75.0       3.2600       0.0346
 135.0  -69.0       3.2900       0.0387
 135.0  -63.0       0.0000       0.0000
 135.0  -57.0       3.8100       0.4372
 135.0  -51.0       4.1800       0.0943
 135.0  -45.0       3.7700       0.4053
 135.0  -39.0       0.0000       0.0000
 135.0  -33.0       0.0000       0.0000
 135.0  -27.0       0.0000       0.0000
 135.0  -21.0       0.0000       0.0000
 135.0  -15.0       0.0000       0.0000
 135.0   -9.0       0.0000       0.0000
 135.0   -3.0       0.0000       0.0000
 135.0    3.0       0.0000       0.0000
 135.0    9.0       0.0000       0.0000
 135.0   15.0       0.0000       0.0000
 135.0   21.0       0.0000       0.0000
 135.0   27.0       0.0000       0.0000
 135.0   33.0       0.0000       0.0000
 135.0   39.0       0.0000       0.0000
 135.0   45.0       0.0000       0.0000
 135.0   51.0       0.0000       0.0000
 135.0   57.0       0.0000       0.0000
 135.0   63.0       0.0000       0.0000
 135.0   69.0       0.0000       0.0000
 135.0   75.0       0.0000       0.0000
 135.0   81.0       0.0000       0.0000
 135.0   87.0       0.0000       0.0000
 141.0  -87.0       2.8150       0.0187
 141.0  -81.0       2.8500       0.0194
 141.0  -75.0       3.2600       0.3514
 141.0  -69.0       3.2900       0.0374
 141.0  -63.0       3.3400       0.0480
 141.0  -57.0       3.8100       0.0424
 141.0  -51.0       3.8850       0.4507
 141.0  -45.0       3.6900       0.1375
 141.0  -39.0       0.0000       0.0000
 141.0  -33.0       0.0000       0.0000
 141.0  -27.0       0.0000       0.0000
 141.0  -21.0       0.0000       0.0000
 141.0  -15.0       0.0000       0.0000
 141.0   -9.0       0.0000       0.0000
 141.0   -3.0       0.0000       0.0000
 141.0    3.0       0.0000       0.0000
 141.0    9.0       0.0000       0.0000
 141.0   15.0       0.0000       0.0000
 141.0   21.0       0.0000       0.0000
 141.0   27.0       0.0000       0.0000
 141.0   33.0       0.0000       0.0000
 141.0   39.0       0.0000       0.0000
 141.0   45.0       0.0000       0.0000
 141.0   51.0       0.0000       0.0000
 141.0   57.0       0.0000       0.0000
 141.0   63.0       0.0000       0.0000
 141.0   69.0       0.0000       0.0000
 141.0   75.0       0.0000       0.0000
 141.0   81.0       0.0000       0.0000
 141.0   87.0       0.0000       0.0000
 147.0  -87.0       2.8200       0.0218
 147.0  -81.0       2.8550       0.0141
 147.0  -75.0       2.9150       0.5375
 147.0  -69.0       3.2900       0.0361
 147.0  -63.0       3.3300       0.0316
 147.0  -57.0       3.3900       0.0436
 147.0  -51.0       0.0000       0.0000
 147.0  -45.0       0.0000       0.0000
 147.0  -39.0       0.0000       0.0000
 147.0  -33.0       0.0000       0.0000
 147.0  -27.0       0.0000       0.0000
 147.0  -21.0       0.0000       0.0000
 147.0  -15.0       0.0000       0.0000
 147.0   -9.0       0.0000       0.0000
 147.0   -3.0       0.0000       0.0000
 147.0    3.0       0.0000       0.0000
 147.0    9.0       0.0000       0.0000
 147.0   15.0       0.0000       0.0000
 147.0   21.0       0.0000       0.0000
 147.0   27.0       0.0000       0.0000
 147.0   33.0       0.0000       0.0000
 147.0   39.0       0.0000       0.0000
 147.0   45.0       0.0000       0.0000
 147.0   51.0       0.0000       0.0000
 147.0   57.0       0.0000       0.0000
 147.0   63.0       0.0000       0.0000
 147.0   69.0       0.0000       0.0000
 147.0   75.0       0.0000       0.0000
 147.0   81.0       0.0000       0.0000
 147.0   87.0       0.0000       0.0000
 153.0  -87.0       2.8200       0.0187
 153.0  -81.0       2.8500       0.0194
 153.0  -75.0       2.9050       0.0173
 153.0  -69.0       3.2800       0.0387
 153.0  -63.0       3.3200       0.0400
 153.0  -57.0       0.0000       0.0000
 153.0  -51.0       0.0000       0.0000
 153.0  -45.0       0.0000       0.0000
 153.0  -39.0       0.0000       0.0000
 153.0  -33.0       0.0000       0.0000
 153.0  -27.0       0.0000       0.0000
 153.0  -21.0       0.0000       0.0000
 153.0  -15.0       0.0000       0.0000
 153.0   -9.0       0.0000       0.0000
 153.0   -3.0       0.0000       0.0000
 153.0    3.0       0.0000       0.0000
 153.0    9.0       0.0000       0.0000
 153.0   15.0       0.0000       0.0000
 153.0   21.0       0.0000       0.0000
 153.0   27.0       0.0000       0.0000
 153.0   33.0       0.0000       0.0000
 153.0   39.0       0.0000       0.0000
 153.0   45.0       0.0000       0.0000
 153.0   51.0       0.0000       0.0000
 153.0   57.0       0.0000       0.0000
 153.0   63.0       0.0000       0.0000
 153.0   69.0       0.0000       0.0000
 153.0   75.0       0.0000       0.0000
 153.0   81.0       0.0000       0.0000
 153.0   87.0       0.0000       0.0000
 159.0  -87.0       2.8400       0.0212
 159.0  -81.0       2.8550       0.0166
 159.0  -75.0       2.9100       0.0194
 159.0  -69.0       3.2800       0.5199
 159.0  -63.0       3.3100       0.5985
 159.0  -57.0       0.0000       0.0000
 159.0  -51.0       3.4500       0.0200
 159.0  -45.0       2.4000       0.0200
 159.0  -39.0       0.0000       0.0000
 159.0  -33.0       0.0000       0.0000
 159.0  -27.0       0.0000       0.0000
 159.0  -21.0       2.3700       0.0592
 159.0  -15.0       0.0000       0.0000
 159.0   -9.0       0.0000       0.0000
 159.0   -3.0       0.0000       0.0000
 159.0    3.0       0.0000       0.0000
 159.0    9.0       0.0000       0.0000
 159.0   15.0       0.0000       0.0000
 159.0   21.0       0.0000       0.0000
 159.0   27.0       0.0000       0.0000
 159.0   33.0       0.0000       0.0000
 159.0   39.0       0.0000       0.0000
 159.0   45.0       0.0000       0.0000
 159.0   51.0       0.0000       0.0000
 159.0   57.0       0.0000       0.0000
 159.0   63.0       0.0000       0.0000
 159.0   69.0       0.0000       0.0000
 159.0   75.0       0.0000       0.0000
 159.0   81.0       0.0000       0.0000
 159.0   87.0       0.0000       0.0000
 165.0  -87.0       2.8450       0.0173
 165.0  -81.0       2.8550       0.0194
 165.0  -75.0       2.9150       0.0218
 165.0  -69.0       2.9350       0.0354
 165.0  -63.0       2.9750       0.5106
 165.0  -57.0       2.4300       0.0173
 165.0  -51.0       3.4600       0.0173
 165.0  -45.0       2.3700       0.0173
 165.0  -39.0       0.0000       0.0000
 165.0  -33.0       0.0000       0.0000
 165.0  -27.0       2.3600       0.0548
 165.0  -21.0       0.0000       0.0000
 165.0  -15.0       3.9450       0.7283
 165.0   -9.0       0.0000       0.0000
 165.0   -3.0       0.0000       0.0000
 165.0    3.0       0.0000       0.0000
 165.0    9.0       0.0000       0.0000
 165.0   15.0       0.0000       0.0000
 165.0   21.0       0.0000       0.0000
 165.0   27.0       0.0000       0.0000
 165.0   33.0       0.0000       0.0000
 165.0   39.0       0.0000       0.0000
 165.0   45.0       0.0000       0.0000
 165.0   51.0       0.0000       0.0000
 165.0   57.0       0.0000       0.0000
 165.0   63.0       0.0000       0.0000
 165.0   69.0       0.0000       0.0000
 165.0   75.0       0.0000       0.0000
 165.0   81.0       0.0000       0.0000
 165.0   87.0       0.0000       0.0000
 171.0  -87.0       2.8500       0.0158
 171.0  -81.0       2.8700       0.0141
 171.0  -75.0       2.9100       0.0245
 171.0  -69.0       2.9100       0.4606
 171.0  -63.0       2.4800       0.0316
 171.0  -57.0       2.4300       0.0173
 171.0  -51.0       2.3900       0.0224
 171.0  -45.0       2.3500       2.3852
 171.0  -39.0       3.5300       0.0374
 171.0  -33.0       0.0000       0.0000
 171.0  -27.0       2.2500       0.0624
 171.0  -21.0       0.0000       0.0000
 171.0  -15.0       0.0000       0.0000
 171.0   -9.0       0.0000       0.0000
 171.0   -3.0       0.0000       0.0000
 171.0    3.0       0.0000       0.0000
 171.0    9.0       4.2100       0.3936
 171.0   15.0       0.0000       0.0000
 171.0   21.0       0.0000       0.0000
 171.0   27.0       0.0000       0.0000
 171.0   33.0       0.0000       0.0000
 171.0   39.0       0.0000       0.0000
 171.0   45.0       0.0000       0.0000
 171.0   51.0       0.0000       0.0000
 171.0   57.0       0.0000       0.0000
 171.0   63.0       0.0000       0.0000
 171.0   69.0       0.0000       0.0000
 171.0   75.0       0.0000       0.0000
 171.0   81.0       0.0000       0.0000
 171.0   87.0       0.0000       0.0000
 177.0  -87.0       2.8650       0.0166
 177.0  -81.0       2.8800       0.0194
 177.0  -75.0       2.9000       0.4653
 177.0  -69.0       2.5200       0.0316
 177.0  -63.0       2.4800       0.0265
 177.0  -57.0       2.4200       0.0173
 177.0  -51.0       2.3900       0.0283
 177.0  -45.0       2.3600       0.0265
 177.0  -39.0       0.0000       0.0000
 177.0  -33.0       0.0000       0.0000
 177.0  -27.0       0.0000       0.0000
 177.0  -21.0       0.0000       0.0000
 177.0  -15.0       0.0000       0.0000
 177.0   -9.0       3.7850       0.9765
 177.0   -3.0       0.0000       0.0000
 177.0    3.0       0.0000       0.0000
 177.0    9.0       0.0000       0.0000
 177.0   15.0       3.9600       0.0762
 177.0   21.0       3.9500       0.0686
 177.0   27.0       0.0000       0.0000
 177.0   33.0       0.0000       0.0000
 177.0   39.0       0.0000       0.0000
 177.0   45.0       0.0000       0.0000
 177.0   51.0       0.0000       0.0000
 177.0   57.0       0.0000       0.0000
 177.0   63.0       0.0000       0.0000
 177.0   69.0       0.0000       0.0000
 177.0   75.0       0.0000       0.0000
 177.0   81.0       0.0000       0.0000
 177.0   87.0       0.0000       0.0000
 183.0  -87.0       2.7300       0.1277
 183.0  -81.0       2.8700       0.0995
 183.0  -75.0       2.8800       0.0663
 183.0  -69.0       2.6800       0.0995
 183.0  -63.0       2.5500       0.0557
 183.0  -57.0       2.5900       0.0539
 183.0  -51.0       2.6100       0.0600
 183.0  -45.0       2.4800       0.1483
 183.0  -39.0       2.3000       0.5646
 183.0  -33.0       2.7250       0.5892
 183.0  -27.0       0.0000       0.0000
 183.0  -21.0       0.0000       0.0000
 183.0  -15.0       0.0000       0.0000
 183.0   -9.0       0.0000       0.0000
 183.0   -3.0       0.0000       0.0000
 183.0    3.0       0.0000       0.0000
 183.0    9.0       0.0000       0.0000
 183.0   15.0       3.1000       0.5737
 183.0   21.0       3.4700       0.2590
 183.0   27.0       3.5000       0.3708
 183.0   33.0       0.0000       0.0000
 183.0   39.0       0.0000       0.0000
 183.0   45.0       0.0000       0.0000
 183.0   51.0       0.0000       0.0000
 183.0   57.0       0.0000       0.0000
 183.0   63.0       0.0000       0.0000
 183.0   69.0       0.0000       0.0000
 183.0   75.0       0.0000       0.0000
 183.0   81.0       0.0000       0.0000
 183.0   87.0       0.0000       0.0000
 189.0  -87.0       2.6300       0.0927
 189.0  -81.0       2.7900       0.1204
 189.0  -75.0       2.8400       0.0949
 189.0  -69.0       2.6100       0.0678
 189.0  -63.0       2.4900       0.0316
 189.0  -57.0       2.5000       0.0574
 189.0  -51.0       2.5300       0.0469
 189.0  -45.0       2.4700       0.0656
 189.0  -39.0       2.3600       0.1044
 189.0  -33.0       2.3500       0.1105
 189.0  -27.0       0.0000       0.0000
 189.0  -21.0       0.0000       0.0000
 189.0  -15.0       0.0000       0.0000
 189.0   -9.0       0.0000       0.0000
 189.0   -3.0       0.0000       0.0000
 189.0    3.0       0.0000       0.0000
 189.0    9.0       0.0000       0.0000
 189.0   15.0       0.0000       0.0000
 189.0   21.0       3.3800       0.2646
 189.0   27.0       3.6000       0.2417
 189.0   33.0       3.7300       0.2827
 189.0   39.0       0.0000       0.0000
 189.0   45.0       0.0000       0.0000
 189.0   51.0       0.0000       0.0000
 189.0   57.0       0.0000       0.0000
 189.0   63.0       0.0000       0.0000
 189.0   69.0       0.0000       0.0000
 189.0   75.0       0.0000       0.0000
 189.0   81.0       0.0000       0.0000
 189.0   87.0       0.0000       0.0000
 195.0  -87.0       2.5800       0.0592
 195.0  -81.0       2.6600       0.0755
 195.0  -75.0       2.7200       0.1010
 195.0  -69.0       2.5700       0.0436
 195.0  -63.0       2.4700       0.0424
 195.0  -57.0       2.4500       0.0985
 195.0  -51.0       2.5000       0.0707
 195.0  -45.0       2.4800       0.0548
 195.0  -39.0       2.4200       0.0686
 195.0  -33.0       2.4000       0.0889
 195.0  -27.0       2.4300       0.0608
 195.0  -21.0       0.0000       0.0000
 195.0  -15.0       0.0000       0.0000
 195.0   -9.0       0.0000       0.0000
 195.0   -3.0       3.2150       0.3794
 195.0    3.0       4.0400       0.7872
 195.0    9.0       3.4000       0.3279
 195.0   15.0       3.2300       0.4061
 195.0   21.0       3.4000       0.1655
 195.0   27.0       3.4900       0.1091
 195.0   33.0       3.5100       0.0837
 195.0   39.0       3.7100       0.1881
 195.0   45.0       0.0000       0.0000
 195.0   51.0       0.0000       0.0000
 195.0   57.0       0.0000       0.0000
 195.0   63.0       0.0000       0.0000
 195.0   69.0       0.0000       0.0000
 195.0   75.0       0.0000       0.0000
 195.0   81.0       0.0000       0.0000
 195.0   87.0       0.0000       0.0000
 201.0  -87.0       2.5800       0.0520
 201.0  -81.0       2.6100       0.0557
 201.0  -75.0       2.6200       0.0624
 201.0  -69.0       2.5500       0.0412
 201.0  -63.0       2.4700       0.0480
 201.0  -57.0       2.4200       0.1285
 201.0  -51.0       2.4500       0.1170
 201.0  -45.0       2.4600       0.0866
 201.0  -39.0       2.4600       0.0794
 201.0  -33.0       2.5000       0.0812
 201.0  -27.0       2.5000       0.0663
 201.0  -21.0       2.4900       0.0837
 201.0  -15.0       2.5100       0.4569
 201.0   -9.0       0.0000       0.0000
 201.0   -3.0       0.0000       0.0000
 201.0    3.0       0.0000       0.0000
 201.0    9.0       3.6000       1.1161
 201.0   15.0       3.2900       0.1068
 201.0   21.0       3.3500       0.0742
 201.0   27.0       3.4000       0.0557
 201.0   33.0       3.4300       0.0548
 201.0   39.0       3.5300       0.0735
 201.0   45.0       3.6500       0.1918
 201.0   51.0       0.0000       0.0000
 201.0   57.0       0.0000       0.0000
 201.0   63.0       0.0000       0.0000
 201.0   69.0       0.0000       0.0000
 201.0   75.0       0.0000       0.0000
 201.0   81.0       0.0000       0.0000
 201.0   87.0       0.0000       0.0000
 207.0  -87.0       2.5800       0.0436
 207.0  -81.0       2.5900       0.0436
 207.0  -75.0       2.5600       0.0424
 207.0  -69.0       2.5500       0.0346
 207.0  -63.0       2.4700       0.0574
 207.0  -57.0       2.3600       0.1304
 207.0  -51.0       2.3400       0.1400
 207.0  -45.0       2.2800       0.1360
 207.0  -39.0       2.4000       0.2746
 207.0  -33.0       0.0000       0.0000
 207.0  -27.0       2.9350       0.7459
 207.0  -21.0       0.0000       0.0000
 207.0  -15.0       0.0000       0.0000
 207.0   -9.0       0.0000       0.0000
 207.0   -3.0       0.0000       0.0000
 207.0    3.0       0.0000       0.0000
 207.0    9.0       3.0200       0.4226
 207.0   15.0       3.2400       0.0819
 207.0   21.0       3.2900       0.0557
 207.0   27.0       3.3400       0.0469
 207.0   33.0       3.3800       0.0656
 207.0   39.0       3.4900       0.0548
 207.0   45.0       3.5000       0.0843
 207.0   51.0       3.5300       0.0648
 207.0   57.0       0.0000       0.0000
 207.0   63.0       0.0000       0.0000
 207.0   69.0       0.0000       0.0000
 207.0   75.0       0.0000       0.0000
 207.0   81.0       0.0000       0.0000
 207.0   87.0       0.0000       0.0000
 213.0  -87.0       2.5800       0.0447
 213.0  -81.0       2.5700       0.0346
 213.0  -75.0       2.5500       0.0374
 213.0  -69.0       2.5400       0.0316
 213.0  -63.0       2.4400       0.0686
 213.0  -57.0       2.2400       0.0872
 213.0  -51.0       2.1700       0.0583
 213.0  -45.0       2.1300       0.0500
 213.0  -39.0       2.1200       0.1063
 213.0  -33.0       2.0800       0.4442
 213.0  -27.0       2.0900       0.8244
 213.0  -21.0       2.1700       0.1170
 213.0  -15.0       2.2800       0.0877
 213.0   -9.0       2.3000       0.0837
 213.0   -3.0       0.0000       0.0000
 213.0    3.0       2.5400       0.8434
 213.0    9.0       0.0000       0.0000
 213.0   15.0       0.0000       0.0000
 213.0   21.0       2.9350       0.5813
 213.0   27.0       3.4000       0.0592
 213.0   33.0       3.4700       0.0529
 213.0   39.0       3.4800       0.0624
 213.0   45.0       3.5000       0.0566
 213.0   51.0       3.4700       0.0768
 213.0   57.0       0.0000       0.0000
 213.0   63.0       0.0000       0.0000
 213.0   69.0       0.0000       0.0000
 213.0   75.0       0.0000       0.0000
 213.0   81.0       0.0000       0.0000
 213.0   87.0       0.0000       0.0000
 219.0  -87.0       2.5700       0.0332
 219.0  -81.0       2.5700       0.0265
 219.0  -75.0       2.5400       0.0387
 219.0  -69.0       2.5200       0.0387
 219.0  -63.0       2.4000       0.0775
 219.0  -57.0       2.1800       0.0529
 219.0  -51.0       2.1200       0.0265
 219.0  -45.0       2.0700       0.0300
 219.0  -39.0       2.0700       0.0520
 219.0  -33.0       1.9700       0.1400
 219.0  -27.0       1.9800       0.1428
 219.0  -21.0       2.0700       0.1153
 219.0  -15.0       2.1400       0.0500
 219.0   -9.0       2.1900       0.0469
 219.0   -3.0       2.1900       0.0557
 219.0    3.0       2.2200       0.0735
 219.0    9.0       2.3000       0.5179
 219.0   15.0       2.3500       0.6994
 219.0   21.0       0.0000       0.0000
 219.0   27.0       0.0000       0.0000
 219.0   33.0       3.3200       0.1453
 219.0   39.0       3.4200       0.1761
 219.0   45.0       3.4700       0.1063
 219.0   51.0       3.4700       0.0837
 219.0   57.0       3.4700       0.0837
 219.0   63.0       0.0000       0.0000
 219.0   69.0       0.0000       0.0000
 219.0   75.0       0.0000       0.0000
 219.0   81.0       0.0000       0.0000
 219.0   87.0       0.0000       0.0000
 225.0  -87.0       2.5600       0.0265
 225.0  -81.0       2.5600       0.0265
 225.0  -75.0       2.5300       0.0412
 225.0  -69.0       2.5000       0.0374
 225.0  -63.0       2.3600       0.0866
 225.0  -57.0       2.1700       0.0412
 225.0  -51.0       2.1000       0.0200
 225.0  -45.0       2.0300       0.0173
 225.0  -39.0       2.0400       0.0374
 225.0  -33.0       1.9300       0.1049
 225.0  -27.0       1.8400       0.0831
 225.0  -21.0       1.8500       0.1208
 225.0  -15.0       2.0100       0.0849
 225.0   -9.0       2.1100       0.0458
 225.0   -3.0       2.1600       0.0361
 225.0    3.0       2.2200       0.0510
 225.0    9.0       2.2800       0.0762
 225.0   15.0       2.3300       0.0787
 225.0   21.0       2.4900       0.1400
 225.0   27.0       2.9500       0.3792
 225.0   33.0       3.0900       0.1360
 225.0   39.0       3.1300       0.1063
 225.0   45.0       3.2800       0.1068
 225.0   51.0       3.3600       0.0995
 225.0   57.0       3.4300       0.0927
 225.0   63.0       0.0000       0.0000
 225.0   69.0       0.0000       0.0000
 225.0   75.0       0.0000       0.0000
 225.0   81.0       0.0000       0.0000
 225.0   87.0       0.0000       0.0000
 231.0  -87.0       2.5600       0.0265
 231.0  -81.0       2.5500       0.0300
 231.0  -75.0       2.5100       0.0436
 231.0  -69.0       2.4900       0.0548
 231.0  -63.0       2.3100       0.0742
 231.0  -57.0       2.1700       0.0412
 231.0  -51.0       2.0900       0.0200
 231.0  -45.0       1.9800       0.0245
 231.0  -39.0       2.0300       0.0300
 231.0  -33.0       0.0000       0.0000
 231.0  -27.0       0.0000       0.0000
 231.0  -21.0       0.0000       0.0000
 231.0  -15.0       0.0000       0.0000
 231.0   -9.0       0.0000       0.0000
 231.0   -3.0       0.0000       0.0000
 231.0    3.0       0.0000       0.0000
 231.0    9.0       0.0000       0.0000
 231.0   15.0       0.0000       0.0000
 231.0   21.0       0.0000       0.0000
 231.0   27.0       0.0000       0.0000
 231.0   33.0       0.0000       0.0000
 231.0   39.0       3.0100       0.0938
 231.0   45.0       3.1500       0.0583
 231.0   51.0       3.2500       0.0600
 231.0   57.0       3.3400       0.0768
 231.0   63.0       0.0000       0.0000
 231.0   69.0       0.0000       0.0000
 231.0   75.0       0.0000       0.0000
 231.0   81.0       0.0000       0.0000
 231.0   87.0       0.0000       0.0000
 237.0  -87.0       2.5600       0.0300
 237.0  -81.0       2.5400       0.0400
 237.0  -75.0       2.4900       0.0520
 237.0  -69.0       2.4500       0.0883
 237.0  -63.0       2.3100       0.0624
 237.0  -57.0       2.2000       0.0316
 237.0  -51.0       2.1400       0.0200
 237.0  -45.0       2.0900       0.0265
 237.0  -39.0       2.1100       0.0265
 237.0  -33.0       2.0700       0.0424
 237.0  -27.0       1.9400       0.0964
 237.0  -21.0       1.9000       0.1568
 237.0  -15.0       0.0000       0.0000
 237.0   -9.0       0.0000       0.0000
 237.0   -3.0       0.0000       0.0000
 237.0    3.0       2.2300       0.0663
 237.0    9.0       2.2600       0.3931
 237.0   15.0       2.6650       0.0524
 237.0   21.0       2.6800       0.3382
 237.0   27.0       2.7700       0.0762
 237.0   33.0       2.8800       0.0624
 237.0   39.0       2.9900       0.0671
 237.0   45.0       3.1100       0.0520
 237.0   51.0       3.2100       0.0387
 237.0   57.0       3.2600       0.0520
 237.0   63.0       0.0000       0.0000
 237.0   69.0       0.0000       0.0000
 237.0   75.0       0.0000       0.0000
 237.0   81.0       0.0000       0.0000
 237.0   87.0       0.0000       0.0000
 243.0  -87.0       2.5500       0.0300
 243.0  -81.0       2.5300       0.0387
 243.0  -75.0       2.4600       0.0510
 243.0  -69.0       2.3800       0.1034
 243.0  -63.0       2.2700       0.0436
 243.0  -57.0       2.1900       0.0332
 243.0  -51.0       2.1400       0.0361
 243.0  -45.0       2.0700       0.0436
 243.0  -39.0       2.0600       0.0500
 243.0  -33.0       1.9700       0.1382
 243.0  -27.0       1.7800       0.1131
 243.0  -21.0       1.7200       0.0678
 243.0  -15.0       1.7000       0.0755
 243.0   -9.0       1.8300       0.1300
 243.0   -3.0       2.0400       0.1562
 243.0    3.0       2.1600       0.3183
 243.0    9.0       2.2300       0.8003
 243.0   15.0       2.6750       0.0656
 243.0   21.0       2.7200       0.3606
 243.0   27.0       2.7700       0.0735
 243.0   33.0       2.8900       0.0889
 243.0   39.0       3.0300       0.0548
 243.0   45.0       3.1300       0.0480
 243.0   51.0       3.1900       0.0265
 243.0   57.0       3.2200       0.0332
 243.0   63.0       0.0000       0.0000
 243.0   69.0       0.0000       0.0000
 243.0   75.0       0.0000       0.0000
 243.0   81.0       0.0000       0.0000
 243.0   87.0       0.0000       0.0000
 249.0  -87.0       2.5500       0.0316
 249.0  -81.0       2.5300       0.0316
 249.0  -75.0       2.4400       0.0557
 249.0  -69.0       2.3000       0.0762
 249.0  -63.0       2.2000       0.0387
 249.0  -57.0       2.1600       0.4113
 249.0  -51.0       2.1300       0.0574
 249.0  -45.0       2.0300       0.0469
 249.0  -39.0       2.0200       0.0557
 249.0  -33.0       0.0000       0.0000
 249.0  -27.0       0.0000       0.0000
 249.0  -21.0       0.0000       0.0000
 249.0  -15.0       0.0000       0.0000
 249.0   -9.0       0.0000       0.0000
 249.0   -3.0       0.0000       0.0000
 249.0    3.0       0.0000       0.0000
 249.0    9.0       0.0000       0.0000
 249.0   15.0       0.0000       0.0000
 249.0   21.0       0.0000       0.0000
 249.0   27.0       2.8900       0.1187
 249.0   33.0       3.0400       0.0787
 249.0   39.0       3.0700       0.0520
 249.0   45.0       3.1600       0.0520
 249.0   51.0       3.1900       0.0436
 249.0   57.0       3.2000       0.0387
 249.0   63.0       0.0000       0.0000
 249.0   69.0       0.0000       0.0000
 249.0   75.0       0.0000       0.0000
 249.0   81.0       0.0000       0.0000
 249.0   87.0       0.0000       0.0000
 255.0  -87.0       2.5700       0.0316
 255.0  -81.0       2.5400       0.0374
 255.0  -75.0       2.4300       0.0510
 255.0  -69.0       2.2600       0.0557
 255.0  -63.0       2.1400       0.0361
 255.0  -57.0       1.7150       0.5596
 255.0  -51.0       1.7100       0.3428
 255.0  -45.0       2.0200       0.0469
 255.0  -39.0       2.0100       0.0566
 255.0  -33.0       1.8600       0.0678
 255.0  -27.0       1.7200       0.0412
 255.0  -21.0       1.7400       0.0447
 255.0  -15.0       1.7500       0.0557
 255.0   -9.0       1.9200       0.0877
 255.0   -3.0       2.0900       0.2995
 255.0    3.0       2.2200       0.0400
 255.0    9.0       2.2500       0.0592
 255.0   15.0       2.6150       0.3696
 255.0   21.0       3.0400       0.3735
 255.0   27.0       3.0000       0.0922
 255.0   33.0       3.0700       0.0574
 255.0   39.0       3.0700       0.0510
 255.0   45.0       3.1500       0.0583
 255.0   51.0       3.1600       0.0520
 255.0   57.0       3.1900       0.0510
 255.0   63.0       3.3600       0.0787
 255.0   69.0       0.0000       0.0000
 255.0   75.0       0.0000       0.0000
 255.0   81.0       0.0000       0.0000
 255.0   87.0       0.0000       0.0000
 261.0  -87.0       2.5800       0.0316
 261.0  -81.0       2.5400       0.0447
 261.0  -75.0       2.4200       0.0510
 261.0  -69.0       2.2400       0.0361
 261.0  -63.0       2.1400       0.0316
 261.0  -57.0       1.7200       0.0304
 261.0  -51.0       1.7200       0.4184
 261.0  -45.0       1.9600       0.1034
 261.0  -39.0       1.9500       0.0906
 261.0  -33.0       1.8100       0.0640
 261.0  -27.0       1.7500       0.0346
 261.0  -21.0       1.7900       0.0412
 261.0  -15.0       1.8600       0.0648
 261.0   -9.0       2.0300       0.0624
 261.0   -3.0       2.1400       0.0480
 261.0    3.0       2.2100       0.0332
 261.0    9.0       2.1900       0.0632
 261.0   15.0       2.6900       0.0495
 261.0   21.0       2.7700       0.0474
 261.0   27.0       3.0200       0.3097
 261.0   33.0       3.0200       0.0469
 261.0   39.0       3.0500       0.0469
 261.0   45.0       3.1100       0.0825
 261.0   51.0       3.1400       0.0787
 261.0   57.0       3.1900       0.0742
 261.0   63.0       0.0000       0.0000
 261.0   69.0       0.0000       0.0000
 261.0   75.0       0.0000       0.0000
 261.0   81.0       0.0000       0.0000
 261.0   87.0       0.0000       0.0000
 267.0  -87.0       2.5800       0.0316
 267.0  -81.0       2.5400       0.0412
 267.0  -75.0       2.4100       0.0436
 267.0  -69.0       2.2400       0.0316
 267.0  -63.0       2.1600       0.0346
 267.0  -57.0       1.7550       0.0260
 267.0  -51.0       1.4200       0.5301
 267.0  -45.0       1.4400       0.2119
 267.0  -39.0       1.7400       0.1503
 267.0  -33.0       1.7000       0.0632
 267.0  -27.0       1.7300       0.0361
 267.0  -21.0       1.8000       0.0374
 267.0  -15.0       1.8900       0.0663
 267.0   -9.0       2.0500       0.0686
 267.0   -3.0       2.1700       0.0548
 267.0    3.0       2.2100       0.0490
 267.0    9.0       2.7400       0.7067
 267.0   15.0       2.7150       0.4027
 267.0   21.0       2.8100       0.6221
 267.0   27.0       3.0900       0.3220
 267.0   33.0       3.0500       0.0424
 267.0   39.0       3.0400       0.0469
 267.0   45.0       3.0400       0.0794
 267.0   51.0       3.0600       0.1105
 267.0   57.0       3.1800       0.1661
 267.0   63.0       0.0000       0.0000
 267.0   69.0       0.0000       0.0000
 267.0   75.0       0.0000       0.0000
 267.0   81.0       0.0000       0.0000
 267.0   87.0       0.0000       0.0000
 273.0  -87.0       2.6000       0.0361
 273.0  -81.0       2.5500       0.0469
 273.0  -75.0       2.4100       0.0424
 273.0  -69.0       2.2400       0.0300
 273.0  -63.0       2.1700       0.0316
 273.0  -57.0       1.8050       0.3985
 273.0  -51.0       1.5000       0.2970
 273.0  -45.0       1.4500       0.1140
 273.0  -39.0       1.7000       0.1005
 273.0  -33.0       1.7500       0.0671
 273.0  -27.0       1.7900       0.0447
 273.0  -21.0       1.9000       0.0557
 273.0  -15.0       1.9700       0.0787
 273.0   -9.0       2.0100       0.0837
 273.0   -3.0       2.1100       0.1179
 273.0    3.0       2.2000       0.0648
 273.0    9.0       2.7750       0.6533
 273.0   15.0       2.7550       0.3290
 273.0   21.0       3.1800       0.6308
 273.0   27.0       3.1300       0.3374
 273.0   33.0       3.0900       0.0500
 273.0   39.0       3.0600       0.0469
 273.0   45.0       3.0100       0.0707
 273.0   51.0       3.0300       0.1212
 273.0   57.0       3.1000       0.2439
 273.0   63.0       0.0000       0.0000
 273.0   69.0       0.0000       0.0000
 273.0   75.0       0.0000       0.0000
 273.0   81.0       0.0000       0.0000
 273.0   87.0       0.0000       0.0000
 279.0  -87.0       2.6100       0.0387
 279.0  -81.0       2.5400       0.0424
 279.0  -75.0       2.4200       0.0387
 279.0  -69.0       2.2600       0.0283
 279.0  -63.0       2.2000       0.0346
 279.0  -57.0       2.1100       0.0843
 279.0  -51.0       1.8800       0.2579
 279.0  -45.0       1.6500       0.2059
 279.0  -39.0       1.7700       0.0721
 279.0  -33.0       1.8000       0.0775
 279.0  -27.0       1.8600       0.0707
 279.0  -21.0       1.9700       0.0762
 279.0  -15.0       1.9900       0.0663
 279.0   -9.0       1.9600       0.0656
 279.0   -3.0       2.0900       0.1292
 279.0    3.0       2.2300       0.0480
 279.0    9.0       2.8700       0.7258
 279.0   15.0       2.8450       0.8026
 279.0   21.0       2.8450       0.4804
 279.0   27.0       3.2000       0.3384
 279.0   33.0       3.1500       0.0656
 279.0   39.0       3.0800       0.0812
 279.0   45.0       2.9500       0.0671
 279.0   51.0       3.0700       0.2931
 279.0   57.0       3.1000       0.1924
 279.0   63.0       0.0000       0.0000
 279.0   69.0       0.0000       0.0000
 279.0   75.0       0.0000       0.0000
 279.0   81.0       0.0000       0.0000
 279.0   87.0       0.0000       0.0000
 285.0  -87.0       2.6000       0.0480
 285.0  -81.0       2.5400       0.0458
 285.0  -75.0       2.4300       0.0447
 285.0  -69.0       2.2800       0.0332
 285.0  -63.0       2.2200       0.0346
 285.0  -57.0       2.1500       0.0700
 285.0  -51.0       2.0100       0.3068
 285.0  -45.0       1.7800       0.1453
 285.0  -39.0       1.8000       0.0656
 285.0  -33.0       1.8100       0.0656
 285.0  -27.0       1.8700       0.0663
 285.0  -21.0       2.0400       0.0600
 285.0  -15.0       2.0600       0.0548
 285.0   -9.0       2.0300       0.0616
 285.0   -3.0       2.8900       0.6723
 285.0    3.0       2.2600       0.0387
 285.0    9.0       2.3500       0.7549
 285.0   15.0       2.9200       0.0577
 285.0   21.0       2.9100       0.3020
 285.0   27.0       3.1500       0.2848
 285.0   33.0       3.0700       0.1997
 285.0   39.0       3.0400       0.1049
 285.0   45.0       2.9400       0.0843
 285.0   51.0       3.1100       0.3428
 285.0   57.0       3.0900       0.1253
 285.0   63.0       0.0000       0.0000
 285.0   69.0       0.0000       0.0000
 285.0   75.0       0.0000       0.0000
 285.0   81.0       0.0000       0.0000
 285.0   87.0       0.0000       0.0000
 291.0  -87.0       2.6100       0.0469
 291.0  -81.0       2.5400       0.0458
 291.0  -75.0       2.4400       0.0374
 291.0  -69.0       2.3100       0.0200
 291.0  -63.0       2.2400       0.0316
 291.0  -57.0       2.1900       0.0548
 291.0  -51.0       2.1400       0.1039
 291.0  -45.0       1.8200       0.2154
 291.0  -39.0       1.7800       0.1086
 291.0  -33.0       1.5600       0.0922
 291.0  -27.0       0.0000       0.0000
 291.0  -21.0       1.9100       0.2530
 291.0  -15.0       2.0900       0.1166
 291.0   -9.0       2.7450       0.6270
 291.0   -3.0       0.0000       0.0000
 291.0    3.0       2.3300       0.0316
 291.0    9.0       2.8550       0.5666
 291.0   15.0       2.8750       0.0529
 291.0   21.0       3.0800       0.3072
 291.0   27.0       3.0000       0.1539
 291.0   33.0       2.9600       0.1208
 291.0   39.0       3.0900       0.1049
 291.0   45.0       3.1400       0.1706
 291.0   51.0       3.2000       0.2090
 291.0   57.0       3.0900       0.1082
 291.0   63.0       0.0000       0.0000
 291.0   69.0       0.0000       0.0000
 291.0   75.0       0.0000       0.0000
 291.0   81.0       0.0000       0.0000
 291.0   87.0       0.0000       0.0000
 297.0  -87.0       2.6000       0.0490
 297.0  -81.0       2.5600       0.0458
 297.0  -75.0       2.4500       0.0387
 297.0  -69.0       2.3400       0.0265
 297.0  -63.0       2.2600       0.0224
 297.0  -57.0       2.2000       0.0361
 297.0  -51.0       2.1700       0.0748
 297.0  -45.0       2.0300       0.2220
 297.0  -39.0       1.8100       0.1393
 297.0  -33.0       1.6400       0.0985
 297.0  -27.0       1.5500       0.1323
 297.0  -21.0       1.5100       0.1389
 297.0  -15.0       1.4600       0.0917
 297.0   -9.0       0.0000       0.0000
 297.0   -3.0       0.0000       0.0000
 297.0    3.0       2.8050       0.5113
 297.0    9.0       2.8150       0.0364
 297.0   15.0       2.8400       0.0561
 297.0   21.0       2.9100       0.1588
 297.0   27.0       2.9200       0.0889
 297.0   33.0       2.9500       0.0775
 297.0   39.0       3.1200       0.1049
 297.0   45.0       3.2500       0.0748
 297.0   51.0       3.2200       0.0877
 297.0   57.0       0.0000       0.0000
 297.0   63.0       0.0000       0.0000
 297.0   69.0       0.0000       0.0000
 297.0   75.0       0.0000       0.0000
 297.0   81.0       0.0000       0.0000
 297.0   87.0       0.0000       0.0000
 303.0  -87.0       2.5800       0.0374
 303.0  -81.0       2.5600       0.0374
 303.0  -75.0       2.4800       0.0374
 303.0  -69.0       2.3600       0.0245
 303.0  -63.0       2.2700       0.0173
 303.0  -57.0       2.2000       0.0374
 303.0  -51.0       2.1600       0.0648
 303.0  -45.0       2.0700       0.1192
 303.0  -39.0       1.9600       0.1049
 303.0  -33.0       1.9100       0.0906
 303.0  -27.0       1.8500       0.1572
 303.0  -21.0       1.9000       0.1393
 303.0  -15.0       2.0800       0.3530
 303.0   -9.0       0.0000       0.0000
 303.0   -3.0       3.3500       0.5162
 303.0    3.0       3.3100       0.5209
 303.0    9.0       2.8450       0.5060
 303.0   15.0       2.8450       0.3066
 303.0   21.0       3.0400       0.2274
 303.0   27.0       3.0700       0.1546
 303.0   33.0       3.1000       0.1127
 303.0   39.0       3.1800       0.1158
 303.0   45.0       3.2700       0.0640
 303.0   51.0       3.1600       0.0707
 303.0   57.0       0.0000       0.0000
 303.0   63.0       0.0000       0.0000
 303.0   69.0       0.0000       0.0000
 303.0   75.0       0.0000       0.0000
 303.0   81.0       0.0000       0.0000
 303.0   87.0       0.0000       0.0000
 309.0  -87.0       2.5800       0.0374
 309.0  -81.0       2.5700       0.0316
 309.0  -75.0       2.5000       0.0283
 309.0  -69.0       2.3800       0.0283
 309.0  -63.0       2.2800       0.0245
 309.0  -57.0       2.2200       0.0245
 309.0  -51.0       2.1900       0.0387
 309.0  -45.0       2.1200       0.0600
 309.0  -39.0       2.1200       0.0854
 309.0  -33.0       0.0000       0.0000
 309.0  -27.0       2.1000       0.1281
 309.0  -21.0       2.1600       0.1562
 309.0  -15.0       1.9050       0.6183
 309.0   -9.0       0.0000       0.0000
 309.0   -3.0       2.9750       0.4512
 309.0    3.0       2.9100       0.4620
 309.0    9.0       2.9600       0.0472
 309.0   15.0       2.9500       0.3418
 309.0   21.0       3.2100       0.1879
 309.0   27.0       3.1600       0.1068
 309.0   33.0       3.1400       0.1200
 309.0   39.0       3.1800       0.1428
 309.0   45.0       3.2800       0.0837
 309.0   51.0       0.0000       0.0000
 309.0   57.0       0.0000       0.0000
 309.0   63.0       0.0000       0.0000
 309.0   69.0       0.0000       0.0000
 309.0   75.0       0.0000       0.0000
 309.0   81.0       0.0000       0.0000
 309.0   87.0       0.0000       0.0000
 315.0  -87.0       2.5700       0.0361
 315.0  -81.0       2.5600       0.0283
 315.0  -75.0       2.5100       0.0300
 315.0  -69.0       2.3900       0.0200
 315.0  -63.0       2.3000       0.0173
 315.0  -57.0       2.2700       0.0173
 315.0  -51.0       2.2400       0.0245
 315.0  -45.0       2.1900       0.0436
 315.0  -39.0       2.2000       0.0557
 315.0  -33.0       2.2300       0.0574
 315.0  -27.0       0.0000       0.0000
 315.0  -21.0       2.2900       0.3105
 315.0  -15.0       0.0000       0.0000
 315.0   -9.0       0.0000       0.0000
 315.0   -3.0       0.0000       0.0000
 315.0    3.0       2.9450       0.0654
 315.0    9.0       0.0000       0.0000
 315.0   15.0       0.0000       0.0000
 315.0   21.0       0.0000       0.0000
 315.0   27.0       3.1700       0.0825
 315.0   33.0       3.0300       0.1530
 315.0   39.0       3.2650       0.3570
 315.0   45.0       0.0000       0.0000
 315.0   51.0       0.0000       0.0000
 315.0   57.0       0.0000       0.0000
 315.0   63.0       0.0000       0.0000
 315.0   69.0       0.0000       0.0000
 315.0   75.0       0.0000       0.0000
 315.0   81.0       0.0000       0.0000
 315.0   87.0       0.0000       0.0000
 321.0  -87.0       2.5800       0.0436
 321.0  -81.0       2.5800       0.0300
 321.0  -75.0       2.5200       0.0300
 321.0  -69.0       2.4100       0.0283
 321.0  -63.0       2.3400       0.0200
 321.0  -57.0       2.3300       0.0200
 321.0  -51.0       2.3000       0.0374
 321.0  -45.0       2.2400       0.0374
 321.0  -39.0       0.0000       0.0000
 321.0  -33.0       0.0000       0.0000
 321.0  -27.0       0.0000       0.0000
 321.0  -21.0       0.0000       0.0000
 321.0  -15.0       0.0000       0.0000
 321.0   -9.0       0.0000       0.0000
 321.0   -3.0       3.0900       0.1789
 321.0    3.0       0.0000       0.0000
 321.0    9.0       0.0000       0.0000
 321.0   15.0       0.0000       0.0000
 321.0   21.0       0.0000       0.0000
 321.0   27.0       0.0000       0.0000
 321.0   33.0       3.4000       0.5187
 321.0   39.0       0.0000       0.0000
 321.0   45.0       0.0000       0.0000
 321.0   51.0       0.0000       0.0000
 321.0   57.0       0.0000       0.0000
 321.0   63.0       0.0000       0.0000
 321.0   69.0       0.0000       0.0000
 321.0   75.0       0.0000       0.0000
 321.0   81.0       0.0000       0.0000
 321.0   87.0       0.0000       0.0000
 327.0  -87.0       2.6000       0.0387
 327.0  -81.0       2.5900       0.0387
 327.0  -75.0       2.5400       0.0361
 327.0  -69.0       2.4400       0.0245
 327.0  -63.0       2.3900       0.0200
 327.0  -57.0       2.3800       0.0224
 327.0  -51.0       2.3400       0.0300
 327.0  -45.0       2.3200       0.0374
 327.0  -39.0       1.9500       0.7934
 327.0  -33.0       0.0000       0.0000
 327.0  -27.0       0.0000       0.0000
 327.0  -21.0       0.0000       0.0000
 327.0  -15.0       0.0000       0.0000
 327.0   -9.0       0.0000       0.0000
 327.0   -3.0       3.1800       0.2241
 327.0    3.0       0.0000       0.0000
 327.0    9.0       0.0000       0.0000
 327.0   15.0       3.4500       0.1077
 327.0   21.0       0.0000       0.0000
 327.0   27.0       3.3600       0.0889
 327.0   33.0       0.0000       0.0000
 327.0   39.0       0.0000       0.0000
 327.0   45.0       0.0000       0.0000
 327.0   51.0       0.0000       0.0000
 327.0   57.0       0.0000       0.0000
 327.0   63.0       0.0000       0.0000
 327.0   69.0       0.0000       0.0000
 327.0   75.0       0.0000       0.0000
 327.0   81.0       0.0000       0.0000
 327.0   87.0       0.0000       0.0000
 333.0  -87.0       2.6200       0.0490
 333.0  -81.0       2.6100       0.0387
 333.0  -75.0       2.5700       0.0300
 333.0  -69.0       2.4900       0.0316
 333.0  -63.0       2.4400       0.0245
 333.0  -57.0       2.4100       0.0200
 333.0  -51.0       0.0000       0.0000
 333.0  -45.0       2.3800       0.0510
 333.0  -39.0       2.0350       0.3791
 333.0  -33.0       0.0000       0.0000
 333.0  -27.0       2.4400       0.0490
 333.0  -21.0       2.4700       0.0714
 333.0  -15.0       0.0000       0.0000
 333.0   -9.0       0.0000       0.0000
 333.0   -3.0       0.0000       0.0000
 333.0    3.0       3.3200       0.4691
 333.0    9.0       0.0000       0.0000
 333.0   15.0       0.0000       0.0000
 333.0   21.0       0.0000       0.0000
 333.0   27.0       0.0000       0.0000
 333.0   33.0       0.0000       0.0000
 333.0   39.0       0.0000       0.0000
 333.0   45.0       0.0000       0.0000
 333.0   51.0       0.0000       0.0000
 333.0   57.0       0.0000       0.0000
 333.0   63.0       0.0000       0.0000
 333.0   69.0       0.0000       0.0000
 333.0   75.0       0.0000       0.0000
 333.0   81.0       0.0000       0.0000
 333.0   87.0       0.0000       0.0000
 339.0  -87.0       2.6300       0.0469
 339.0  -81.0       2.6300       0.0374
 339.0  -75.0       2.5900       0.0387
 339.0  -69.0       2.5300       0.0332
 339.0  -63.0       2.4800       0.0283
 339.0  -57.0       2.4300       0.0265
 339.0  -51.0       0.0000       0.0000
 339.0  -45.0       0.0000       0.0000
 339.0  -39.0       2.1750       0.8429
 339.0  -33.0       0.0000       0.0000
 339.0  -27.0       0.0000       0.0000
 339.0  -21.0       3.8900       1.4834
 339.0  -15.0       0.0000       0.0000
 339.0   -9.0       0.0000       0.0000
 339.0   -3.0       3.4500       0.1887
 339.0    3.0       3.8400       0.3787
 339.0    9.0       3.8000       0.2341
 339.0   15.0       0.0000       0.0000
 339.0   21.0       0.0000       0.0000
 339.0   27.0       0.0000       0.0000
 339.0   33.0       0.0000       0.0000
 339.0   39.0       0.0000       0.0000
 339.0   45.0       0.0000       0.0000
 339.0   51.0       0.0000       0.0000
 339.0   57.0       0.0000       0.0000
 339.0   63.0       0.0000       0.0000
 339.0   69.0       0.0000       0.0000
 339.0   75.0       0.0000       0.0000
 339.0   81.0       0.0000       0.0000
 339.0   87.0       0.0000       0.0000
 345.0  -87.0       2.6300       0.0387
 345.0  -81.0       2.6400       0.0387
 345.0  -75.0       2.6400       0.0447
 345.0  -69.0       2.5700       0.0412
 345.0  -63.0       2.5300       0.0316
 345.0  -57.0       2.4500       0.0332
 345.0  -51.0       2.4900       0.0346
 345.0  -45.0       2.5300       0.0616
 345.0  -39.0       2.5200       0.1514
 345.0  -33.0       0.0000       0.0000
 345.0  -27.0       3.9400       0.1533
 345.0  -21.0       3.8300       0.0990
 345.0  -15.0       3.7100       0.1140
 345.0   -9.0       0.0000       0.0000
 345.0   -3.0       0.0000       0.0000
 345.0    3.0       0.0000       0.0000
 345.0    9.0       0.0000       0.0000
 345.0   15.0       0.0000       0.0000
 345.0   21.0       0.0000       0.0000
 345.0   27.0       0.0000       0.0000
 345.0   33.0       0.0000       0.0000
 345.0   39.0       0.0000       0.0000
 345.0   45.0       0.0000       0.0000
 345.0   51.0       0.0000       0.0000
 345.0   57.0       0.0000       0.0000
 345.0   63.0       0.0000       0.0000
 345.0   69.0       0.0000       0.0000
 345.0   75.0       0.0000       0.0000
 345.0   81.0       0.0000       0.0000
 345.0   87.0       0.0000       0.0000
 351.0  -87.0       2.6400       0.0387
 351.0  -81.0       2.6600       0.0412
 351.0  -75.0       2.6800       0.0510
 351.0  -69.0       2.6400       0.0566
 351.0  -63.0       2.5600       0.4859
 351.0  -57.0       2.5200       0.0332
 351.0  -51.0       2.5700       0.0374
 351.0  -45.0       0.0000       0.0000
 351.0  -39.0       0.0000       0.0000
 351.0  -33.0       0.0000       0.0000
 351.0  -27.0       0.0000       0.0000
 351.0  -21.0       0.0000       0.0000
 351.0  -15.0       0.0000       0.0000
 351.0   -9.0       0.0000       0.0000
 351.0   -3.0       0.0000       0.0000
 351.0    3.0       0.0000       0.0000
 351.0    9.0       0.0000       0.0000
 351.0   15.0       0.0000       0.0000
 351.0   21.0       0.0000       0.0000
 351.0   27.0       0.0000       0.0000
 351.0   33.0       0.0000       0.0000
 351.0   39.0       0.0000       0.0000
 351.0   45.0       0.0000       0.0000
 351.0   51.0       0.0000       0.0000
 351.0   57.0       0.0000       0.0000
 351.0   63.0       0.0000       0.0000
 351.0   69.0       0.0000       0.0000
 351.0   75.0       0.0000       0.0000
 351.0   81.0       0.0000       0.0000
 351.0   87.0       0.0000       0.0000
 357.0  -87.0       2.6400       0.0387
 357.0  -81.0       2.6600       0.0361
 357.0  -75.0       2.7100       0.0624
 357.0  -69.0       2.7000       0.0877
 357.0  -63.0       2.8800       0.3265
 357.0  -57.0       0.0000       0.0000
 357.0  -51.0       0.0000       0.0000
 357.0  -45.0       0.0000       0.0000
 357.0  -39.0       0.0000       0.0000
 357.0  -33.0       0.0000       0.0000
 357.0  -27.0       0.0000       0.0000
 357.0  -21.0       0.0000       0.0000
 357.0  -15.0       0.0000       0.0000
 357.0   -9.0       0.0000       0.0000
 357.0   -3.0       0.0000       0.0000
 357.0    3.0       0.0000       0.0000
 357.0    9.0       0.0000       0.0000
 357.0   15.0       0.0000       0.0000
 357.0   21.0       0.0000       0.0000
 357.0   27.0       0.0000       0.0000
 357.0   33.0       0.0000       0.0000
 357.0   39.0       0.0000       0.0000
 357.0   45.0       0.0000       0.0000
 357.0   51.0       0.0000       0.0000
 357.0   57.0       0.0000       0.0000
 357.0   63.0       0.0000       0.0000
 357.0   69.0       0.0000       0.0000
 357.0   75.0       0.0000       0.0000
 357.0   81.0       0.0000       0.0000
 357.0   87.0       0.0000       0.0000
