# Supplementary material for: Oblique and rippled heliosphere structures from the Interstellar Boundary Explorer
Source: Nat Astron. 2022 Oct 10;6(12):1398–413. doi: 10.1038/s41550-022-01798-6 (PMC9744672; doi:10.1038/s41550-022-01798-6)
Supplement: Source Data Fig. 4j,l — Mean ENA response times for ESA 6 and their uncertainties from Fig. 4. [file 41550_2022_1798_MOESM6_ESM.txt]

### Mean ENA response times for ESA 6 - Zirnstein et al. (2022)
#
# Column definitions:
# (1) longitude, (2) latitude, (3) mean ENA response time since 2014.78, (4) uncertainty
#
# Variable descriptions:
# longitude: range = [3, 357] deg in steps of 6 deg
# latitude: range = [-87, 87] deg in steps of 6 deg
# time: units = yr
# uncertainty: units = yr
#
# Note: Values of 0 indicate data removal. See Zirnstein et al. (2022) for more details.
#
###
   3.0  -87.0       2.6800       0.1158
   3.0  -81.0       2.5600       0.0548
   3.0  -75.0       2.5600       0.0346
   3.0  -69.0       2.9450       0.4853
   3.0  -63.0       0.0000       0.0000
   3.0  -57.0       0.0000       0.0000
   3.0  -51.0       0.0000       0.0000
   3.0  -45.0       0.0000       0.0000
   3.0  -39.0       0.0000       0.0000
   3.0  -33.0       0.0000       0.0000
   3.0  -27.0       0.0000       0.0000
   3.0  -21.0       0.0000       0.0000
   3.0  -15.0       0.0000       0.0000
   3.0   -9.0       0.0000       0.0000
   3.0   -3.0       0.0000       0.0000
   3.0    3.0       0.0000       0.0000
   3.0    9.0       0.0000       0.0000
   3.0   15.0       0.0000       0.0000
   3.0   21.0       0.0000       0.0000
   3.0   27.0       0.0000       0.0000
   3.0   33.0       0.0000       0.0000
   3.0   39.0       0.0000       0.0000
   3.0   45.0       0.0000       0.0000
   3.0   51.0       0.0000       0.0000
   3.0   57.0       0.0000       0.0000
   3.0   63.0       0.0000       0.0000
   3.0   69.0       0.0000       0.0000
   3.0   75.0       0.0000       0.0000
   3.0   81.0       0.0000       0.0000
   3.0   87.0       0.0000       0.0000
   9.0  -87.0       2.7500       0.1095
   9.0  -81.0       2.6100       0.0648
   9.0  -75.0       2.5800       0.5112
   9.0  -69.0       2.5400       0.5053
   9.0  -63.0       0.0000       0.0000
   9.0  -57.0       0.0000       0.0000
   9.0  -51.0       0.0000       0.0000
   9.0  -45.0       0.0000       0.0000
   9.0  -39.0       0.0000       0.0000
   9.0  -33.0       0.0000       0.0000
   9.0  -27.0       0.0000       0.0000
   9.0  -21.0       0.0000       0.0000
   9.0  -15.0       0.0000       0.0000
   9.0   -9.0       0.0000       0.0000
   9.0   -3.0       0.0000       0.0000
   9.0    3.0       0.0000       0.0000
   9.0    9.0       0.0000       0.0000
   9.0   15.0       0.0000       0.0000
   9.0   21.0       0.0000       0.0000
   9.0   27.0       0.0000       0.0000
   9.0   33.0       0.0000       0.0000
   9.0   39.0       0.0000       0.0000
   9.0   45.0       0.0000       0.0000
   9.0   51.0       0.0000       0.0000
   9.0   57.0       0.0000       0.0000
   9.0   63.0       0.0000       0.0000
   9.0   69.0       0.0000       0.0000
   9.0   75.0       0.0000       0.0000
   9.0   81.0       0.0000       0.0000
   9.0   87.0       0.0000       0.0000
  15.0  -87.0       2.8100       0.0872
  15.0  -81.0       2.6500       0.0755
  15.0  -75.0       2.8700       0.0350
  15.0  -69.0       3.0000       0.5153
  15.0  -63.0       0.0000       0.0000
  15.0  -57.0       0.0000       0.0000
  15.0  -51.0       0.0000       0.0000
  15.0  -45.0       0.0000       0.0000
  15.0  -39.0       0.0000       0.0000
  15.0  -33.0       0.0000       0.0000
  15.0  -27.0       0.0000       0.0000
  15.0  -21.0       0.0000       0.0000
  15.0  -15.0       0.0000       0.0000
  15.0   -9.0       0.0000       0.0000
  15.0   -3.0       0.0000       0.0000
  15.0    3.0       0.0000       0.0000
  15.0    9.0       0.0000       0.0000
  15.0   15.0       0.0000       0.0000
  15.0   21.0       0.0000       0.0000
  15.0   27.0       0.0000       0.0000
  15.0   33.0       0.0000       0.0000
  15.0   39.0       0.0000       0.0000
  15.0   45.0       0.0000       0.0000
  15.0   51.0       0.0000       0.0000
  15.0   57.0       0.0000       0.0000
  15.0   63.0       0.0000       0.0000
  15.0   69.0       0.0000       0.0000
  15.0   75.0       0.0000       0.0000
  15.0   81.0       0.0000       0.0000
  15.0   87.0       0.0000       0.0000
  21.0  -87.0       2.8400       0.0775
  21.0  -81.0       2.7000       0.0877
  21.0  -75.0       2.8850       0.0346
  21.0  -69.0       3.0550       0.0283
  21.0  -63.0       3.5400       0.0361
  21.0  -57.0       3.5000       0.0480
  21.0  -51.0       0.0000       0.0000
  21.0  -45.0       0.0000       0.0000
  21.0  -39.0       0.0000       0.0000
  21.0  -33.0       0.0000       0.0000
  21.0  -27.0       0.0000       0.0000
  21.0  -21.0       0.0000       0.0000
  21.0  -15.0       0.0000       0.0000
  21.0   -9.0       0.0000       0.0000
  21.0   -3.0       0.0000       0.0000
  21.0    3.0       0.0000       0.0000
  21.0    9.0       0.0000       0.0000
  21.0   15.0       0.0000       0.0000
  21.0   21.0       0.0000       0.0000
  21.0   27.0       0.0000       0.0000
  21.0   33.0       0.0000       0.0000
  21.0   39.0       0.0000       0.0000
  21.0   45.0       0.0000       0.0000
  21.0   51.0       0.0000       0.0000
  21.0   57.0       0.0000       0.0000
  21.0   63.0       0.0000       0.0000
  21.0   69.0       0.0000       0.0000
  21.0   75.0       0.0000       0.0000
  21.0   81.0       0.0000       0.0000
  21.0   87.0       0.0000       0.0000
  27.0  -87.0       2.8900       0.3438
  27.0  -81.0       2.7600       0.1153
  27.0  -75.0       2.9000       0.3114
  27.0  -69.0       3.1250       0.0316
  27.0  -63.0       3.5300       0.0458
  27.0  -57.0       3.3700       0.0700
  27.0  -51.0       0.0000       0.0000
  27.0  -45.0       0.0000       0.0000
  27.0  -39.0       0.0000       0.0000
  27.0  -33.0       0.0000       0.0000
  27.0  -27.0       0.0000       0.0000
  27.0  -21.0       0.0000       0.0000
  27.0  -15.0       0.0000       0.0000
  27.0   -9.0       0.0000       0.0000
  27.0   -3.0       0.0000       0.0000
  27.0    3.0       0.0000       0.0000
  27.0    9.0       0.0000       0.0000
  27.0   15.0       0.0000       0.0000
  27.0   21.0       0.0000       0.0000
  27.0   27.0       0.0000       0.0000
  27.0   33.0       0.0000       0.0000
  27.0   39.0       0.0000       0.0000
  27.0   45.0       0.0000       0.0000
  27.0   51.0       0.0000       0.0000
  27.0   57.0       0.0000       0.0000
  27.0   63.0       0.0000       0.0000
  27.0   69.0       0.0000       0.0000
  27.0   75.0       0.0000       0.0000
  27.0   81.0       0.0000       0.0000
  27.0   87.0       0.0000       0.0000
  33.0  -87.0       2.9100       0.3332
  33.0  -81.0       2.8100       0.1114
  33.0  -75.0       2.8850       0.2676
  33.0  -69.0       3.1450       0.0409
  33.0  -63.0       3.4200       0.0762
  33.0  -57.0       3.3900       0.0787
  33.0  -51.0       0.0000       0.0000
  33.0  -45.0       0.0000       0.0000
  33.0  -39.0       0.0000       0.0000
  33.0  -33.0       0.0000       0.0000
  33.0  -27.0       0.0000       0.0000
  33.0  -21.0       0.0000       0.0000
  33.0  -15.0       0.0000       0.0000
  33.0   -9.0       0.0000       0.0000
  33.0   -3.0       0.0000       0.0000
  33.0    3.0       0.0000       0.0000
  33.0    9.0       0.0000       0.0000
  33.0   15.0       0.0000       0.0000
  33.0   21.0       0.0000       0.0000
  33.0   27.0       0.0000       0.0000
  33.0   33.0       0.0000       0.0000
  33.0   39.0       0.0000       0.0000
  33.0   45.0       0.0000       0.0000
  33.0   51.0       0.0000       0.0000
  33.0   57.0       0.0000       0.0000
  33.0   63.0       0.0000       0.0000
  33.0   69.0       0.0000       0.0000
  33.0   75.0       0.0000       0.0000
  33.0   81.0       0.0000       0.0000
  33.0   87.0       0.0000       0.0000
  39.0  -87.0       2.9200       0.3290
  39.0  -81.0       2.8600       0.1122
  39.0  -75.0       2.7500       0.1030
  39.0  -69.0       3.1400       0.0384
  39.0  -63.0       3.4300       0.0707
  39.0  -57.0       0.0000       0.0000
  39.0  -51.0       0.0000       0.0000
  39.0  -45.0       0.0000       0.0000
  39.0  -39.0       0.0000       0.0000
  39.0  -33.0       0.0000       0.0000
  39.0  -27.0       0.0000       0.0000
  39.0  -21.0       0.0000       0.0000
  39.0  -15.0       0.0000       0.0000
  39.0   -9.0       0.0000       0.0000
  39.0   -3.0       0.0000       0.0000
  39.0    3.0       0.0000       0.0000
  39.0    9.0       0.0000       0.0000
  39.0   15.0       0.0000       0.0000
  39.0   21.0       0.0000       0.0000
  39.0   27.0       0.0000       0.0000
  39.0   33.0       0.0000       0.0000
  39.0   39.0       0.0000       0.0000
  39.0   45.0       0.0000       0.0000
  39.0   51.0       0.0000       0.0000
  39.0   57.0       0.0000       0.0000
  39.0   63.0       0.0000       0.0000
  39.0   69.0       0.0000       0.0000
  39.0   75.0       0.0000       0.0000
  39.0   81.0       0.0000       0.0000
  39.0   87.0       0.0000       0.0000
  45.0  -87.0       2.9200       0.0557
  45.0  -81.0       2.9100       0.0975
  45.0  -75.0       2.8900       0.1910
  45.0  -69.0       3.1450       0.0403
  45.0  -63.0       3.4300       0.0812
  45.0  -57.0       0.0000       0.0000
  45.0  -51.0       0.0000       0.0000
  45.0  -45.0       0.0000       0.0000
  45.0  -39.0       0.0000       0.0000
  45.0  -33.0       0.0000       0.0000
  45.0  -27.0       0.0000       0.0000
  45.0  -21.0       0.0000       0.0000
  45.0  -15.0       0.0000       0.0000
  45.0   -9.0       0.0000       0.0000
  45.0   -3.0       0.0000       0.0000
  45.0    3.0       0.0000       0.0000
  45.0    9.0       0.0000       0.0000
  45.0   15.0       0.0000       0.0000
  45.0   21.0       0.0000       0.0000
  45.0   27.0       0.0000       0.0000
  45.0   33.0       0.0000       0.0000
  45.0   39.0       0.0000       0.0000
  45.0   45.0       0.0000       0.0000
  45.0   51.0       0.0000       0.0000
  45.0   57.0       0.0000       0.0000
  45.0   63.0       0.0000       0.0000
  45.0   69.0       0.0000       0.0000
  45.0   75.0       0.0000       0.0000
  45.0   81.0       0.0000       0.0000
  45.0   87.0       0.0000       0.0000
  51.0  -87.0       2.9300       0.0469
  51.0  -81.0       2.9400       0.0975
  51.0  -75.0       3.1000       0.2347
  51.0  -69.0       3.5200       0.3790
  51.0  -63.0       3.4200       0.0900
  51.0  -57.0       0.0000       0.0000
  51.0  -51.0       0.0000       0.0000
  51.0  -45.0       0.0000       0.0000
  51.0  -39.0       0.0000       0.0000
  51.0  -33.0       0.0000       0.0000
  51.0  -27.0       0.0000       0.0000
  51.0  -21.0       0.0000       0.0000
  51.0  -15.0       0.0000       0.0000
  51.0   -9.0       0.0000       0.0000
  51.0   -3.0       0.0000       0.0000
  51.0    3.0       0.0000       0.0000
  51.0    9.0       0.0000       0.0000
  51.0   15.0       0.0000       0.0000
  51.0   21.0       0.0000       0.0000
  51.0   27.0       0.0000       0.0000
  51.0   33.0       0.0000       0.0000
  51.0   39.0       0.0000       0.0000
  51.0   45.0       0.0000       0.0000
  51.0   51.0       0.0000       0.0000
  51.0   57.0       0.0000       0.0000
  51.0   63.0       0.0000       0.0000
  51.0   69.0       0.0000       0.0000
  51.0   75.0       0.0000       0.0000
  51.0   81.0       0.0000       0.0000
  51.0   87.0       0.0000       0.0000
  57.0  -87.0       2.9300       0.0648
  57.0  -81.0       2.9600       0.1068
  57.0  -75.0       3.1900       0.1039
  57.0  -69.0       3.4900       0.0872
  57.0  -63.0       3.4400       0.0970
  57.0  -57.0       0.0000       0.0000
  57.0  -51.0       0.0000       0.0000
  57.0  -45.0       0.0000       0.0000
  57.0  -39.0       0.0000       0.0000
  57.0  -33.0       0.0000       0.0000
  57.0  -27.0       0.0000       0.0000
  57.0  -21.0       0.0000       0.0000
  57.0  -15.0       0.0000       0.0000
  57.0   -9.0       0.0000       0.0000
  57.0   -3.0       0.0000       0.0000
  57.0    3.0       0.0000       0.0000
  57.0    9.0       0.0000       0.0000
  57.0   15.0       0.0000       0.0000
  57.0   21.0       0.0000       0.0000
  57.0   27.0       0.0000       0.0000
  57.0   33.0       0.0000       0.0000
  57.0   39.0       0.0000       0.0000
  57.0   45.0       0.0000       0.0000
  57.0   51.0       0.0000       0.0000
  57.0   57.0       0.0000       0.0000
  57.0   63.0       0.0000       0.0000
  57.0   69.0       0.0000       0.0000
  57.0   75.0       0.0000       0.0000
  57.0   81.0       0.0000       0.0000
  57.0   87.0       0.0000       0.0000
  63.0  -87.0       2.9300       0.0735
  63.0  -81.0       2.9800       0.1162
  63.0  -75.0       3.2300       0.0843
  63.0  -69.0       3.5000       0.0775
  63.0  -63.0       3.6500       0.0361
  63.0  -57.0       0.0000       0.0000
  63.0  -51.0       0.0000       0.0000
  63.0  -45.0       0.0000       0.0000
  63.0  -39.0       0.0000       0.0000
  63.0  -33.0       0.0000       0.0000
  63.0  -27.0       0.0000       0.0000
  63.0  -21.0       0.0000       0.0000
  63.0  -15.0       0.0000       0.0000
  63.0   -9.0       0.0000       0.0000
  63.0   -3.0       0.0000       0.0000
  63.0    3.0       0.0000       0.0000
  63.0    9.0       0.0000       0.0000
  63.0   15.0       0.0000       0.0000
  63.0   21.0       0.0000       0.0000
  63.0   27.0       0.0000       0.0000
  63.0   33.0       0.0000       0.0000
  63.0   39.0       0.0000       0.0000
  63.0   45.0       0.0000       0.0000
  63.0   51.0       0.0000       0.0000
  63.0   57.0       0.0000       0.0000
  63.0   63.0       0.0000       0.0000
  63.0   69.0       0.0000       0.0000
  63.0   75.0       0.0000       0.0000
  63.0   81.0       0.0000       0.0000
  63.0   87.0       0.0000       0.0000
  69.0  -87.0       2.9200       0.0860
  69.0  -81.0       2.9900       0.1140
  69.0  -75.0       3.2500       0.0616
  69.0  -69.0       3.5100       0.0632
  69.0  -63.0       0.0000       0.0000
  69.0  -57.0       0.0000       0.0000
  69.0  -51.0       0.0000       0.0000
  69.0  -45.0       0.0000       0.0000
  69.0  -39.0       0.0000       0.0000
  69.0  -33.0       0.0000       0.0000
  69.0  -27.0       0.0000       0.0000
  69.0  -21.0       0.0000       0.0000
  69.0  -15.0       0.0000       0.0000
  69.0   -9.0       0.0000       0.0000
  69.0   -3.0       0.0000       0.0000
  69.0    3.0       0.0000       0.0000
  69.0    9.0       0.0000       0.0000
  69.0   15.0       0.0000       0.0000
  69.0   21.0       0.0000       0.0000
  69.0   27.0       0.0000       0.0000
  69.0   33.0       0.0000       0.0000
  69.0   39.0       0.0000       0.0000
  69.0   45.0       0.0000       0.0000
  69.0   51.0       0.0000       0.0000
  69.0   57.0       0.0000       0.0000
  69.0   63.0       0.0000       0.0000
  69.0   69.0       0.0000       0.0000
  69.0   75.0       0.0000       0.0000
  69.0   81.0       0.0000       0.0000
  69.0   87.0       0.0000       0.0000
  75.0  -87.0       2.8900       0.0854
  75.0  -81.0       2.9700       0.1136
  75.0  -75.0       3.2400       0.3221
  75.0  -69.0       3.5200       0.0557
  75.0  -63.0       0.0000       0.0000
  75.0  -57.0       0.0000       0.0000
  75.0  -51.0       0.0000       0.0000
  75.0  -45.0       0.0000       0.0000
  75.0  -39.0       0.0000       0.0000
  75.0  -33.0       0.0000       0.0000
  75.0  -27.0       0.0000       0.0000
  75.0  -21.0       0.0000       0.0000
  75.0  -15.0       0.0000       0.0000
  75.0   -9.0       0.0000       0.0000
  75.0   -3.0       0.0000       0.0000
  75.0    3.0       0.0000       0.0000
  75.0    9.0       0.0000       0.0000
  75.0   15.0       0.0000       0.0000
  75.0   21.0       0.0000       0.0000
  75.0   27.0       0.0000       0.0000
  75.0   33.0       0.0000       0.0000
  75.0   39.0       0.0000       0.0000
  75.0   45.0       0.0000       0.0000
  75.0   51.0       0.0000       0.0000
  75.0   57.0       0.0000       0.0000
  75.0   63.0       0.0000       0.0000
  75.0   69.0       0.0000       0.0000
  75.0   75.0       0.0000       0.0000
  75.0   81.0       0.0000       0.0000
  75.0   87.0       0.0000       0.0000
  81.0  -87.0       2.8600       0.0854
  81.0  -81.0       2.9300       0.1212
  81.0  -75.0       3.2200       0.0787
  81.0  -69.0       3.5200       0.0616
  81.0  -63.0       3.6500       0.0283
  81.0  -57.0       0.0000       0.0000
  81.0  -51.0       0.0000       0.0000
  81.0  -45.0       0.0000       0.0000
  81.0  -39.0       0.0000       0.0000
  81.0  -33.0       0.0000       0.0000
  81.0  -27.0       0.0000       0.0000
  81.0  -21.0       0.0000       0.0000
  81.0  -15.0       0.0000       0.0000
  81.0   -9.0       0.0000       0.0000
  81.0   -3.0       0.0000       0.0000
  81.0    3.0       0.0000       0.0000
  81.0    9.0       0.0000       0.0000
  81.0   15.0       0.0000       0.0000
  81.0   21.0       0.0000       0.0000
  81.0   27.0       0.0000       0.0000
  81.0   33.0       0.0000       0.0000
  81.0   39.0       0.0000       0.0000
  81.0   45.0       0.0000       0.0000
  81.0   51.0       0.0000       0.0000
  81.0   57.0       0.0000       0.0000
  81.0   63.0       0.0000       0.0000
  81.0   69.0       0.0000       0.0000
  81.0   75.0       0.0000       0.0000
  81.0   81.0       0.0000       0.0000
  81.0   87.0       0.0000       0.0000
  87.0  -87.0       2.8300       0.0762
  87.0  -81.0       2.8900       0.1187
  87.0  -75.0       3.2000       0.1145
  87.0  -69.0       3.5000       0.0762
  87.0  -63.0       3.6700       0.0361
  87.0  -57.0       0.0000       0.0000
  87.0  -51.0       0.0000       0.0000
  87.0  -45.0       0.0000       0.0000
  87.0  -39.0       0.0000       0.0000
  87.0  -33.0       0.0000       0.0000
  87.0  -27.0       0.0000       0.0000
  87.0  -21.0       0.0000       0.0000
  87.0  -15.0       0.0000       0.0000
  87.0   -9.0       0.0000       0.0000
  87.0   -3.0       0.0000       0.0000
  87.0    3.0       0.0000       0.0000
  87.0    9.0       0.0000       0.0000
  87.0   15.0       0.0000       0.0000
  87.0   21.0       0.0000       0.0000
  87.0   27.0       0.0000       0.0000
  87.0   33.0       0.0000       0.0000
  87.0   39.0       0.0000       0.0000
  87.0   45.0       0.0000       0.0000
  87.0   51.0       0.0000       0.0000
  87.0   57.0       0.0000       0.0000
  87.0   63.0       0.0000       0.0000
  87.0   69.0       0.0000       0.0000
  87.0   75.0       0.0000       0.0000
  87.0   81.0       0.0000       0.0000
  87.0   87.0       0.0000       0.0000
  93.0  -87.0       2.8400       0.0632
  93.0  -81.0       2.8800       0.1015
  93.0  -75.0       3.1900       0.1997
  93.0  -69.0       3.4700       0.0854
  93.0  -63.0       3.6700       0.0539
  93.0  -57.0       0.0000       0.0000
  93.0  -51.0       0.0000       0.0000
  93.0  -45.0       0.0000       0.0000
  93.0  -39.0       0.0000       0.0000
  93.0  -33.0       0.0000       0.0000
  93.0  -27.0       0.0000       0.0000
  93.0  -21.0       0.0000       0.0000
  93.0  -15.0       0.0000       0.0000
  93.0   -9.0       0.0000       0.0000
  93.0   -3.0       0.0000       0.0000
  93.0    3.0       0.0000       0.0000
  93.0    9.0       0.0000       0.0000
  93.0   15.0       0.0000       0.0000
  93.0   21.0       0.0000       0.0000
  93.0   27.0       0.0000       0.0000
  93.0   33.0       0.0000       0.0000
  93.0   39.0       0.0000       0.0000
  93.0   45.0       0.0000       0.0000
  93.0   51.0       0.0000       0.0000
  93.0   57.0       0.0000       0.0000
  93.0   63.0       0.0000       0.0000
  93.0   69.0       0.0000       0.0000
  93.0   75.0       0.0000       0.0000
  93.0   81.0       0.0000       0.0000
  93.0   87.0       0.0000       0.0000
  99.0  -87.0       2.8100       0.0592
  99.0  -81.0       2.8400       0.0911
  99.0  -75.0       3.2000       0.3910
  99.0  -69.0       3.4300       0.0671
  99.0  -63.0       3.6600       0.0748
  99.0  -57.0       0.0000       0.0000
  99.0  -51.0       0.0000       0.0000
  99.0  -45.0       0.0000       0.0000
  99.0  -39.0       0.0000       0.0000
  99.0  -33.0       0.0000       0.0000
  99.0  -27.0       0.0000       0.0000
  99.0  -21.0       0.0000       0.0000
  99.0  -15.0       0.0000       0.0000
  99.0   -9.0       0.0000       0.0000
  99.0   -3.0       0.0000       0.0000
  99.0    3.0       0.0000       0.0000
  99.0    9.0       0.0000       0.0000
  99.0   15.0       0.0000       0.0000
  99.0   21.0       0.0000       0.0000
  99.0   27.0       0.0000       0.0000
  99.0   33.0       0.0000       0.0000
  99.0   39.0       0.0000       0.0000
  99.0   45.0       0.0000       0.0000
  99.0   51.0       0.0000       0.0000
  99.0   57.0       0.0000       0.0000
  99.0   63.0       0.0000       0.0000
  99.0   69.0       0.0000       0.0000
  99.0   75.0       0.0000       0.0000
  99.0   81.0       0.0000       0.0000
  99.0   87.0       0.0000       0.0000
 105.0  -87.0       2.8200       0.0574
 105.0  -81.0       2.8200       0.0812
 105.0  -75.0       2.8550       0.5306
 105.0  -69.0       0.0000       0.0000
 105.0  -63.0       3.6600       0.1068
 105.0  -57.0       0.0000       0.0000
 105.0  -51.0       0.0000       0.0000
 105.0  -45.0       0.0000       0.0000
 105.0  -39.0       0.0000       0.0000
 105.0  -33.0       0.0000       0.0000
 105.0  -27.0       0.0000       0.0000
 105.0  -21.0       0.0000       0.0000
 105.0  -15.0       0.0000       0.0000
 105.0   -9.0       0.0000       0.0000
 105.0   -3.0       0.0000       0.0000
 105.0    3.0       0.0000       0.0000
 105.0    9.0       0.0000       0.0000
 105.0   15.0       0.0000       0.0000
 105.0   21.0       0.0000       0.0000
 105.0   27.0       0.0000       0.0000
 105.0   33.0       0.0000       0.0000
 105.0   39.0       0.0000       0.0000
 105.0   45.0       0.0000       0.0000
 105.0   51.0       0.0000       0.0000
 105.0   57.0       0.0000       0.0000
 105.0   63.0       0.0000       0.0000
 105.0   69.0       0.0000       0.0000
 105.0   75.0       0.0000       0.0000
 105.0   81.0       0.0000       0.0000
 105.0   87.0       0.0000       0.0000
 111.0  -87.0       2.8000       0.0510
 111.0  -81.0       2.8000       0.0748
 111.0  -75.0       3.0800       0.3012
 111.0  -69.0       0.0000       0.0000
 111.0  -63.0       3.7200       0.2138
 111.0  -57.0       0.0000       0.0000
 111.0  -51.0       0.0000       0.0000
 111.0  -45.0       0.0000       0.0000
 111.0  -39.0       0.0000       0.0000
 111.0  -33.0       0.0000       0.0000
 111.0  -27.0       0.0000       0.0000
 111.0  -21.0       0.0000       0.0000
 111.0  -15.0       0.0000       0.0000
 111.0   -9.0       0.0000       0.0000
 111.0   -3.0       0.0000       0.0000
 111.0    3.0       0.0000       0.0000
 111.0    9.0       0.0000       0.0000
 111.0   15.0       0.0000       0.0000
 111.0   21.0       0.0000       0.0000
 111.0   27.0       0.0000       0.0000
 111.0   33.0       0.0000       0.0000
 111.0   39.0       0.0000       0.0000
 111.0   45.0       0.0000       0.0000
 111.0   51.0       0.0000       0.0000
 111.0   57.0       0.0000       0.0000
 111.0   63.0       0.0000       0.0000
 111.0   69.0       0.0000       0.0000
 111.0   75.0       0.0000       0.0000
 111.0   81.0       0.0000       0.0000
 111.0   87.0       0.0000       0.0000
 117.0  -87.0       2.8100       0.0480
 117.0  -81.0       2.8100       0.0592
 117.0  -75.0       2.8000       0.3531
 117.0  -69.0       0.0000       0.0000
 117.0  -63.0       0.0000       0.0000
 117.0  -57.0       3.9600       0.2486
 117.0  -51.0       0.0000       0.0000
 117.0  -45.0       0.0000       0.0000
 117.0  -39.0       0.0000       0.0000
 117.0  -33.0       0.0000       0.0000
 117.0  -27.0       0.0000       0.0000
 117.0  -21.0       0.0000       0.0000
 117.0  -15.0       0.0000       0.0000
 117.0   -9.0       0.0000       0.0000
 117.0   -3.0       0.0000       0.0000
 117.0    3.0       0.0000       0.0000
 117.0    9.0       0.0000       0.0000
 117.0   15.0       0.0000       0.0000
 117.0   21.0       0.0000       0.0000
 117.0   27.0       0.0000       0.0000
 117.0   33.0       0.0000       0.0000
 117.0   39.0       0.0000       0.0000
 117.0   45.0       0.0000       0.0000
 117.0   51.0       0.0000       0.0000
 117.0   57.0       0.0000       0.0000
 117.0   63.0       0.0000       0.0000
 117.0   69.0       0.0000       0.0000
 117.0   75.0       0.0000       0.0000
 117.0   81.0       0.0000       0.0000
 117.0   87.0       0.0000       0.0000
 123.0  -87.0       2.8200       0.0510
 123.0  -81.0       2.8100       0.0557
 123.0  -75.0       2.7300       0.1269
 123.0  -69.0       3.1800       0.6073
 123.0  -63.0       0.0000       0.0000
 123.0  -57.0       3.7750       0.2428
 123.0  -51.0       0.0000       0.0000
 123.0  -45.0       0.0000       0.0000
 123.0  -39.0       0.0000       0.0000
 123.0  -33.0       0.0000       0.0000
 123.0  -27.0       0.0000       0.0000
 123.0  -21.0       0.0000       0.0000
 123.0  -15.0       0.0000       0.0000
 123.0   -9.0       0.0000       0.0000
 123.0   -3.0       0.0000       0.0000
 123.0    3.0       0.0000       0.0000
 123.0    9.0       0.0000       0.0000
 123.0   15.0       0.0000       0.0000
 123.0   21.0       0.0000       0.0000
 123.0   27.0       0.0000       0.0000
 123.0   33.0       0.0000       0.0000
 123.0   39.0       0.0000       0.0000
 123.0   45.0       0.0000       0.0000
 123.0   51.0       0.0000       0.0000
 123.0   57.0       0.0000       0.0000
 123.0   63.0       0.0000       0.0000
 123.0   69.0       0.0000       0.0000
 123.0   75.0       0.0000       0.0000
 123.0   81.0       0.0000       0.0000
 123.0   87.0       0.0000       0.0000
 129.0  -87.0       2.8000       0.0608
 129.0  -81.0       2.8000       0.0574
 129.0  -75.0       2.7300       0.1000
 129.0  -69.0       2.6500       0.0980
 129.0  -63.0       0.0000       0.0000
 129.0  -57.0       3.7350       0.3236
 129.0  -51.0       3.7600       0.4646
 129.0  -45.0       0.0000       0.0000
 129.0  -39.0       0.0000       0.0000
 129.0  -33.0       0.0000       0.0000
 129.0  -27.0       0.0000       0.0000
 129.0  -21.0       0.0000       0.0000
 129.0  -15.0       0.0000       0.0000
 129.0   -9.0       0.0000       0.0000
 129.0   -3.0       0.0000       0.0000
 129.0    3.0       0.0000       0.0000
 129.0    9.0       0.0000       0.0000
 129.0   15.0       0.0000       0.0000
 129.0   21.0       0.0000       0.0000
 129.0   27.0       0.0000       0.0000
 129.0   33.0       0.0000       0.0000
 129.0   39.0       0.0000       0.0000
 129.0   45.0       0.0000       0.0000
 129.0   51.0       0.0000       0.0000
 129.0   57.0       0.0000       0.0000
 129.0   63.0       0.0000       0.0000
 129.0   69.0       0.0000       0.0000
 129.0   75.0       0.0000       0.0000
 129.0   81.0       0.0000       0.0000
 129.0   87.0       0.0000       0.0000
 135.0  -87.0       2.7600       0.0762
 135.0  -81.0       2.7500       0.0671
 135.0  -75.0       2.6900       0.0837
 135.0  -69.0       2.6900       0.0922
 135.0  -63.0       0.0000       0.0000
 135.0  -57.0       3.3500       0.9906
 135.0  -51.0       3.3700       0.0316
 135.0  -45.0       3.4800       0.0566
 135.0  -39.0       0.0000       0.0000
 135.0  -33.0       0.0000       0.0000
 135.0  -27.0       0.0000       0.0000
 135.0  -21.0       0.0000       0.0000
 135.0  -15.0       0.0000       0.0000
 135.0   -9.0       0.0000       0.0000
 135.0   -3.0       0.0000       0.0000
 135.0    3.0       0.0000       0.0000
 135.0    9.0       0.0000       0.0000
 135.0   15.0       0.0000       0.0000
 135.0   21.0       0.0000       0.0000
 135.0   27.0       0.0000       0.0000
 135.0   33.0       0.0000       0.0000
 135.0   39.0       0.0000       0.0000
 135.0   45.0       0.0000       0.0000
 135.0   51.0       0.0000       0.0000
 135.0   57.0       0.0000       0.0000
 135.0   63.0       0.0000       0.0000
 135.0   69.0       0.0000       0.0000
 135.0   75.0       0.0000       0.0000
 135.0   81.0       0.0000       0.0000
 135.0   87.0       0.0000       0.0000
 141.0  -87.0       2.6900       0.0648
 141.0  -81.0       2.7000       0.0648
 141.0  -75.0       2.6800       0.0812
 141.0  -69.0       2.7200       0.0800
 141.0  -63.0       2.9050       0.3416
 141.0  -57.0       3.3100       0.9507
 141.0  -51.0       3.3500       0.0374
 141.0  -45.0       3.5500       0.0762
 141.0  -39.0       0.0000       0.0000
 141.0  -33.0       0.0000       0.0000
 141.0  -27.0       0.0000       0.0000
 141.0  -21.0       0.0000       0.0000
 141.0  -15.0       0.0000       0.0000
 141.0   -9.0       0.0000       0.0000
 141.0   -3.0       0.0000       0.0000
 141.0    3.0       0.0000       0.0000
 141.0    9.0       0.0000       0.0000
 141.0   15.0       0.0000       0.0000
 141.0   21.0       0.0000       0.0000
 141.0   27.0       0.0000       0.0000
 141.0   33.0       0.0000       0.0000
 141.0   39.0       0.0000       0.0000
 141.0   45.0       0.0000       0.0000
 141.0   51.0       0.0000       0.0000
 141.0   57.0       0.0000       0.0000
 141.0   63.0       0.0000       0.0000
 141.0   69.0       0.0000       0.0000
 141.0   75.0       0.0000       0.0000
 141.0   81.0       0.0000       0.0000
 141.0   87.0       0.0000       0.0000
 147.0  -87.0       2.6500       0.0557
 147.0  -81.0       2.6600       0.0548
 147.0  -75.0       2.6800       0.0678
 147.0  -69.0       2.7600       0.0781
 147.0  -63.0       2.7000       0.4691
 147.0  -57.0       3.4300       0.6759
 147.0  -51.0       0.0000       0.0000
 147.0  -45.0       0.0000       0.0000
 147.0  -39.0       0.0000       0.0000
 147.0  -33.0       0.0000       0.0000
 147.0  -27.0       0.0000       0.0000
 147.0  -21.0       0.0000       0.0000
 147.0  -15.0       0.0000       0.0000
 147.0   -9.0       0.0000       0.0000
 147.0   -3.0       0.0000       0.0000
 147.0    3.0       0.0000       0.0000
 147.0    9.0       0.0000       0.0000
 147.0   15.0       0.0000       0.0000
 147.0   21.0       0.0000       0.0000
 147.0   27.0       0.0000       0.0000
 147.0   33.0       0.0000       0.0000
 147.0   39.0       0.0000       0.0000
 147.0   45.0       0.0000       0.0000
 147.0   51.0       0.0000       0.0000
 147.0   57.0       0.0000       0.0000
 147.0   63.0       0.0000       0.0000
 147.0   69.0       0.0000       0.0000
 147.0   75.0       0.0000       0.0000
 147.0   81.0       0.0000       0.0000
 147.0   87.0       0.0000       0.0000
 153.0  -87.0       2.6300       0.0458
 153.0  -81.0       2.6400       0.0458
 153.0  -75.0       2.6700       0.0678
 153.0  -69.0       2.7500       0.0860
 153.0  -63.0       2.6800       0.0943
 153.0  -57.0       0.0000       0.0000
 153.0  -51.0       2.4200       0.0245
 153.0  -45.0       0.0000       0.0000
 153.0  -39.0       0.0000       0.0000
 153.0  -33.0       0.0000       0.0000
 153.0  -27.0       0.0000       0.0000
 153.0  -21.0       0.0000       0.0000
 153.0  -15.0       0.0000       0.0000
 153.0   -9.0       0.0000       0.0000
 153.0   -3.0       0.0000       0.0000
 153.0    3.0       0.0000       0.0000
 153.0    9.0       0.0000       0.0000
 153.0   15.0       0.0000       0.0000
 153.0   21.0       0.0000       0.0000
 153.0   27.0       0.0000       0.0000
 153.0   33.0       0.0000       0.0000
 153.0   39.0       0.0000       0.0000
 153.0   45.0       0.0000       0.0000
 153.0   51.0       0.0000       0.0000
 153.0   57.0       0.0000       0.0000
 153.0   63.0       0.0000       0.0000
 153.0   69.0       0.0000       0.0000
 153.0   75.0       0.0000       0.0000
 153.0   81.0       0.0000       0.0000
 153.0   87.0       0.0000       0.0000
 159.0  -87.0       2.6300       0.0469
 159.0  -81.0       2.6400       0.0387
 159.0  -75.0       2.6500       0.0592
 159.0  -69.0       2.6800       0.0787
 159.0  -63.0       2.5800       0.0656
 159.0  -57.0       2.4600       0.0265
 159.0  -51.0       2.4300       0.0200
 159.0  -45.0       2.4300       0.0200
 159.0  -39.0       0.0000       0.0000
 159.0  -33.0       0.0000       0.0000
 159.0  -27.0       0.0000       0.0000
 159.0  -21.0       0.0000       0.0000
 159.0  -15.0       0.0000       0.0000
 159.0   -9.0       0.0000       0.0000
 159.0   -3.0       0.0000       0.0000
 159.0    3.0       0.0000       0.0000
 159.0    9.0       0.0000       0.0000
 159.0   15.0       0.0000       0.0000
 159.0   21.0       0.0000       0.0000
 159.0   27.0       0.0000       0.0000
 159.0   33.0       0.0000       0.0000
 159.0   39.0       0.0000       0.0000
 159.0   45.0       0.0000       0.0000
 159.0   51.0       0.0000       0.0000
 159.0   57.0       0.0000       0.0000
 159.0   63.0       0.0000       0.0000
 159.0   69.0       0.0000       0.0000
 159.0   75.0       0.0000       0.0000
 159.0   81.0       0.0000       0.0000
 159.0   87.0       0.0000       0.0000
 165.0  -87.0       2.6300       0.0424
 165.0  -81.0       2.6400       0.0447
 165.0  -75.0       2.6300       0.0469
 165.0  -69.0       2.6000       0.0520
 165.0  -63.0       2.5100       0.0458
 165.0  -57.0       2.4300       0.0265
 165.0  -51.0       2.4200       0.0316
 165.0  -45.0       2.4500       0.0332
 165.0  -39.0       0.0000       0.0000
 165.0  -33.0       0.0000       0.0000
 165.0  -27.0       0.0000       0.0000
 165.0  -21.0       0.0000       0.0000
 165.0  -15.0       0.0000       0.0000
 165.0   -9.0       0.0000       0.0000
 165.0   -3.0       0.0000       0.0000
 165.0    3.0       0.0000       0.0000
 165.0    9.0       0.0000       0.0000
 165.0   15.0       0.0000       0.0000
 165.0   21.0       0.0000       0.0000
 165.0   27.0       0.0000       0.0000
 165.0   33.0       0.0000       0.0000
 165.0   39.0       0.0000       0.0000
 165.0   45.0       0.0000       0.0000
 165.0   51.0       0.0000       0.0000
 165.0   57.0       0.0000       0.0000
 165.0   63.0       0.0000       0.0000
 165.0   69.0       0.0000       0.0000
 165.0   75.0       0.0000       0.0000
 165.0   81.0       0.0000       0.0000
 165.0   87.0       0.0000       0.0000
 171.0  -87.0       2.6200       0.0387
 171.0  -81.0       2.6300       0.0374
 171.0  -75.0       2.6200       0.0361
 171.0  -69.0       2.5800       0.0436
 171.0  -63.0       2.5000       0.0424
 171.0  -57.0       2.4200       0.0361
 171.0  -51.0       2.4300       0.0374
 171.0  -45.0       2.4400       0.2763
 171.0  -39.0       0.0000       0.0000
 171.0  -33.0       0.0000       0.0000
 171.0  -27.0       0.0000       0.0000
 171.0  -21.0       0.0000       0.0000
 171.0  -15.0       0.0000       0.0000
 171.0   -9.0       0.0000       0.0000
 171.0   -3.0       0.0000       0.0000
 171.0    3.0       0.0000       0.0000
 171.0    9.0       0.0000       0.0000
 171.0   15.0       0.0000       0.0000
 171.0   21.0       0.0000       0.0000
 171.0   27.0       0.0000       0.0000
 171.0   33.0       0.0000       0.0000
 171.0   39.0       0.0000       0.0000
 171.0   45.0       0.0000       0.0000
 171.0   51.0       0.0000       0.0000
 171.0   57.0       0.0000       0.0000
 171.0   63.0       0.0000       0.0000
 171.0   69.0       0.0000       0.0000
 171.0   75.0       0.0000       0.0000
 171.0   81.0       0.0000       0.0000
 171.0   87.0       0.0000       0.0000
 177.0  -87.0       2.6300       0.0374
 177.0  -81.0       2.6300       0.0346
 177.0  -75.0       2.6100       0.0283
 177.0  -69.0       2.5800       0.0458
 177.0  -63.0       2.4800       0.0693
 177.0  -57.0       2.4200       0.0458
 177.0  -51.0       2.4300       0.0400
 177.0  -45.0       2.4600       0.3013
 177.0  -39.0       0.0000       0.0000
 177.0  -33.0       0.0000       0.0000
 177.0  -27.0       0.0000       0.0000
 177.0  -21.0       0.0000       0.0000
 177.0  -15.0       0.0000       0.0000
 177.0   -9.0       0.0000       0.0000
 177.0   -3.0       0.0000       0.0000
 177.0    3.0       0.0000       0.0000
 177.0    9.0       0.0000       0.0000
 177.0   15.0       0.0000       0.0000
 177.0   21.0       0.0000       0.0000
 177.0   27.0       0.0000       0.0000
 177.0   33.0       0.0000       0.0000
 177.0   39.0       0.0000       0.0000
 177.0   45.0       0.0000       0.0000
 177.0   51.0       0.0000       0.0000
 177.0   57.0       0.0000       0.0000
 177.0   63.0       0.0000       0.0000
 177.0   69.0       0.0000       0.0000
 177.0   75.0       0.0000       0.0000
 177.0   81.0       0.0000       0.0000
 177.0   87.0       0.0000       0.0000
 183.0  -87.0       2.7200       0.0529
 183.0  -81.0       2.7000       0.0520
 183.0  -75.0       2.6700       0.0632
 183.0  -69.0       2.6700       0.0735
 183.0  -63.0       2.6300       0.1095
 183.0  -57.0       2.3900       0.1418
 183.0  -51.0       2.2700       0.0980
 183.0  -45.0       2.1600       0.1118
 183.0  -39.0       2.4450       0.0766
 183.0  -33.0       0.0000       0.0000
 183.0  -27.0       0.0000       0.0000
 183.0  -21.0       0.0000       0.0000
 183.0  -15.0       0.0000       0.0000
 183.0   -9.0       0.0000       0.0000
 183.0   -3.0       0.0000       0.0000
 183.0    3.0       0.0000       0.0000
 183.0    9.0       0.0000       0.0000
 183.0   15.0       0.0000       0.0000
 183.0   21.0       0.0000       0.0000
 183.0   27.0       0.0000       0.0000
 183.0   33.0       0.0000       0.0000
 183.0   39.0       0.0000       0.0000
 183.0   45.0       0.0000       0.0000
 183.0   51.0       0.0000       0.0000
 183.0   57.0       0.0000       0.0000
 183.0   63.0       0.0000       0.0000
 183.0   69.0       0.0000       0.0000
 183.0   75.0       0.0000       0.0000
 183.0   81.0       0.0000       0.0000
 183.0   87.0       0.0000       0.0000
 189.0  -87.0       2.6800       0.0632
 189.0  -81.0       2.6700       0.0520
 189.0  -75.0       2.6300       0.0458
 189.0  -69.0       2.6400       0.0608
 189.0  -63.0       2.5400       0.0663
 189.0  -57.0       2.3600       0.0995
 189.0  -51.0       2.3400       0.0663
 189.0  -45.0       2.3400       0.0911
 189.0  -39.0       2.3650       0.1870
 189.0  -33.0       2.4850       0.0686
 189.0  -27.0       0.0000       0.0000
 189.0  -21.0       0.0000       0.0000
 189.0  -15.0       0.0000       0.0000
 189.0   -9.0       0.0000       0.0000
 189.0   -3.0       0.0000       0.0000
 189.0    3.0       0.0000       0.0000
 189.0    9.0       0.0000       0.0000
 189.0   15.0       0.0000       0.0000
 189.0   21.0       0.0000       0.0000
 189.0   27.0       0.0000       0.0000
 189.0   33.0       3.3900       0.0539
 189.0   39.0       0.0000       0.0000
 189.0   45.0       0.0000       0.0000
 189.0   51.0       0.0000       0.0000
 189.0   57.0       0.0000       0.0000
 189.0   63.0       0.0000       0.0000
 189.0   69.0       0.0000       0.0000
 189.0   75.0       0.0000       0.0000
 189.0   81.0       0.0000       0.0000
 189.0   87.0       0.0000       0.0000
 195.0  -87.0       2.6300       0.0557
 195.0  -81.0       2.6100       0.0469
 195.0  -75.0       2.5800       0.0300
 195.0  -69.0       2.6000       0.0412
 195.0  -63.0       2.5000       0.0548
 195.0  -57.0       2.3300       0.1183
 195.0  -51.0       2.3300       0.0872
 195.0  -45.0       2.4100       0.0583
 195.0  -39.0       2.4000       0.1591
 195.0  -33.0       2.2300       0.3079
 195.0  -27.0       0.0000       0.0000
 195.0  -21.0       0.0000       0.0000
 195.0  -15.0       0.0000       0.0000
 195.0   -9.0       0.0000       0.0000
 195.0   -3.0       3.4300       0.0843
 195.0    3.0       3.4100       0.0721
 195.0    9.0       3.3800       0.0624
 195.0   15.0       3.3900       0.0548
 195.0   21.0       3.3800       0.0548
 195.0   27.0       3.3900       0.0656
 195.0   33.0       3.3900       0.0600
 195.0   39.0       3.4400       0.0480
 195.0   45.0       0.0000       0.0000
 195.0   51.0       0.0000       0.0000
 195.0   57.0       0.0000       0.0000
 195.0   63.0       0.0000       0.0000
 195.0   69.0       0.0000       0.0000
 195.0   75.0       0.0000       0.0000
 195.0   81.0       0.0000       0.0000
 195.0   87.0       0.0000       0.0000
 201.0  -87.0       2.5800       0.0539
 201.0  -81.0       2.5700       0.0436
 201.0  -75.0       2.5500       0.0361
 201.0  -69.0       2.5600       0.0424
 201.0  -63.0       2.5100       0.0894
 201.0  -57.0       2.2600       0.1425
 201.0  -51.0       2.3400       0.1095
 201.0  -45.0       2.3900       0.0762
 201.0  -39.0       2.4100       0.1166
 201.0  -33.0       2.2900       0.2993
 201.0  -27.0       0.0000       0.0000
 201.0  -21.0       0.0000       0.0000
 201.0  -15.0       0.0000       0.0000
 201.0   -9.0       0.0000       0.0000
 201.0   -3.0       0.0000       0.0000
 201.0    3.0       0.0000       0.0000
 201.0    9.0       3.2200       0.0608
 201.0   15.0       3.2500       0.0592
 201.0   21.0       3.2700       0.0548
 201.0   27.0       3.3000       0.0574
 201.0   33.0       3.3500       0.0500
 201.0   39.0       3.4600       0.0424
 201.0   45.0       3.5200       0.0424
 201.0   51.0       0.0000       0.0000
 201.0   57.0       0.0000       0.0000
 201.0   63.0       0.0000       0.0000
 201.0   69.0       0.0000       0.0000
 201.0   75.0       0.0000       0.0000
 201.0   81.0       0.0000       0.0000
 201.0   87.0       0.0000       0.0000
 207.0  -87.0       2.5300       0.0469
 207.0  -81.0       2.5300       0.0374
 207.0  -75.0       2.5100       0.0387
 207.0  -69.0       2.5400       0.3237
 207.0  -63.0       2.5000       0.5052
 207.0  -57.0       2.0700       0.0922
 207.0  -51.0       2.2000       0.1249
 207.0  -45.0       2.2400       0.1183
 207.0  -39.0       2.2100       0.1797
 207.0  -33.0       0.0000       0.0000
 207.0  -27.0       0.0000       0.0000
 207.0  -21.0       0.0000       0.0000
 207.0  -15.0       0.0000       0.0000
 207.0   -9.0       0.0000       0.0000
 207.0   -3.0       0.0000       0.0000
 207.0    3.0       0.0000       0.0000
 207.0    9.0       3.1100       0.0387
 207.0   15.0       3.1700       0.0400
 207.0   21.0       3.2200       0.0447
 207.0   27.0       3.2800       0.0436
 207.0   33.0       3.3500       0.0361
 207.0   39.0       3.4800       0.0346
 207.0   45.0       3.5200       0.0361
 207.0   51.0       3.5500       0.0400
 207.0   57.0       0.0000       0.0000
 207.0   63.0       0.0000       0.0000
 207.0   69.0       0.0000       0.0000
 207.0   75.0       0.0000       0.0000
 207.0   81.0       0.0000       0.0000
 207.0   87.0       0.0000       0.0000
 213.0  -87.0       2.4900       0.0480
 213.0  -81.0       2.5000       0.0412
 213.0  -75.0       2.5100       0.0374
 213.0  -69.0       2.5300       0.3359
 213.0  -63.0       2.0700       0.1281
 213.0  -57.0       2.0200       0.0412
 213.0  -51.0       2.0500       0.0374
 213.0  -45.0       2.0700       0.0500
 213.0  -39.0       2.0200       0.0600
 213.0  -33.0       2.0000       0.0510
 213.0  -27.0       1.9900       0.0447
 213.0  -21.0       1.9600       0.0346
 213.0  -15.0       1.9300       0.0387
 213.0   -9.0       1.9500       0.0510
 213.0   -3.0       0.0000       0.0000
 213.0    3.0       2.0600       0.0990
 213.0    9.0       0.0000       0.0000
 213.0   15.0       0.0000       0.0000
 213.0   21.0       3.1500       0.0480
 213.0   27.0       3.2700       0.0917
 213.0   33.0       3.3900       0.0583
 213.0   39.0       3.4400       0.0374
 213.0   45.0       3.5000       0.0346
 213.0   51.0       3.5400       0.0458
 213.0   57.0       0.0000       0.0000
 213.0   63.0       0.0000       0.0000
 213.0   69.0       0.0000       0.0000
 213.0   75.0       0.0000       0.0000
 213.0   81.0       0.0000       0.0000
 213.0   87.0       0.0000       0.0000
 219.0  -87.0       2.4700       0.0469
 219.0  -81.0       2.4800       0.0387
 219.0  -75.0       2.4900       0.0458
 219.0  -69.0       2.4600       0.3092
 219.0  -63.0       2.0400       0.0837
 219.0  -57.0       2.0000       0.0332
 219.0  -51.0       1.9900       0.0265
 219.0  -45.0       2.0000       0.0245
 219.0  -39.0       2.0100       0.0265
 219.0  -33.0       2.0000       0.0265
 219.0  -27.0       2.0000       0.0265
 219.0  -21.0       1.9800       0.0316
 219.0  -15.0       1.9600       0.0480
 219.0   -9.0       1.9300       0.0616
 219.0   -3.0       2.0900       0.0755
 219.0    3.0       2.1300       0.1179
 219.0    9.0       1.9900       0.1204
 219.0   15.0       0.0000       0.0000
 219.0   21.0       0.0000       0.0000
 219.0   27.0       0.0000       0.0000
 219.0   33.0       3.4200       0.4716
 219.0   39.0       3.4800       0.0490
 219.0   45.0       3.5100       0.0387
 219.0   51.0       3.5400       0.0387
 219.0   57.0       3.5500       0.0520
 219.0   63.0       0.0000       0.0000
 219.0   69.0       0.0000       0.0000
 219.0   75.0       0.0000       0.0000
 219.0   81.0       0.0000       0.0000
 219.0   87.0       0.0000       0.0000
 225.0  -87.0       2.4600       0.0387
 225.0  -81.0       2.4800       0.0374
 225.0  -75.0       2.4800       0.0557
 225.0  -69.0       2.3600       0.1871
 225.0  -63.0       2.0300       0.0787
 225.0  -57.0       1.9600       0.0436
 225.0  -51.0       1.9300       0.0245
 225.0  -45.0       1.9300       0.0316
 225.0  -39.0       1.9700       0.0245
 225.0  -33.0       1.9600       0.0245
 225.0  -27.0       1.9400       0.0245
 225.0  -21.0       1.9100       0.0447
 225.0  -15.0       1.8600       0.0755
 225.0   -9.0       1.7800       0.1269
 225.0   -3.0       2.2600       0.1095
 225.0    3.0       2.2300       0.1158
 225.0    9.0       2.3400       0.1772
 225.0   15.0       2.5450       0.2793
 225.0   21.0       2.9800       0.0768
 225.0   27.0       2.9100       0.1990
 225.0   33.0       3.0500       0.3072
 225.0   39.0       2.9850       0.0394
 225.0   45.0       2.9900       0.5612
 225.0   51.0       3.5200       0.0436
 225.0   57.0       3.5500       0.0387
 225.0   63.0       0.0000       0.0000
 225.0   69.0       0.0000       0.0000
 225.0   75.0       0.0000       0.0000
 225.0   81.0       0.0000       0.0000
 225.0   87.0       0.0000       0.0000
 231.0  -87.0       2.4500       0.0387
 231.0  -81.0       2.4600       0.0387
 231.0  -75.0       2.4500       0.0548
 231.0  -69.0       2.2100       0.1034
 231.0  -63.0       2.0500       0.0539
 231.0  -57.0       1.9200       0.0520
 231.0  -51.0       1.8700       0.0447
 231.0  -45.0       1.9200       0.0548
 231.0  -39.0       1.9100       0.0436
 231.0  -33.0       0.0000       0.0000
 231.0  -27.0       0.0000       0.0000
 231.0  -21.0       0.0000       0.0000
 231.0  -15.0       0.0000       0.0000
 231.0   -9.0       0.0000       0.0000
 231.0   -3.0       0.0000       0.0000
 231.0    3.0       0.0000       0.0000
 231.0    9.0       0.0000       0.0000
 231.0   15.0       0.0000       0.0000
 231.0   21.0       0.0000       0.0000
 231.0   27.0       0.0000       0.0000
 231.0   33.0       0.0000       0.0000
 231.0   39.0       2.9850       0.0490
 231.0   45.0       3.0400       0.0346
 231.0   51.0       0.0000       0.0000
 231.0   57.0       3.5200       0.0539
 231.0   63.0       0.0000       0.0000
 231.0   69.0       0.0000       0.0000
 231.0   75.0       0.0000       0.0000
 231.0   81.0       0.0000       0.0000
 231.0   87.0       0.0000       0.0000
 237.0  -87.0       2.4400       0.0346
 237.0  -81.0       2.4500       0.0332
 237.0  -75.0       2.4000       0.0671
 237.0  -69.0       2.1900       0.0608
 237.0  -63.0       2.0800       0.0387
 237.0  -57.0       1.9900       0.0374
 237.0  -51.0       1.9400       0.0469
 237.0  -45.0       1.9500       0.0735
 237.0  -39.0       1.9700       0.0632
 237.0  -33.0       1.9800       0.0374
 237.0  -27.0       1.9700       0.0480
 237.0  -21.0       2.0000       0.0374
 237.0  -15.0       0.0000       0.0000
 237.0   -9.0       0.0000       0.0000
 237.0   -3.0       0.0000       0.0000
 237.0    3.0       2.6050       0.6223
 237.0    9.0       2.5850       0.4194
 237.0   15.0       3.1200       0.0469
 237.0   21.0       3.1000       0.0469
 237.0   27.0       3.0400       0.0548
 237.0   33.0       3.0300       0.1273
 237.0   39.0       2.8000       0.1145
 237.0   45.0       3.0150       0.3529
 237.0   51.0       3.4200       0.0866
 237.0   57.0       3.4800       0.0616
 237.0   63.0       0.0000       0.0000
 237.0   69.0       0.0000       0.0000
 237.0   75.0       0.0000       0.0000
 237.0   81.0       0.0000       0.0000
 237.0   87.0       0.0000       0.0000
 243.0  -87.0       2.4300       0.0436
 243.0  -81.0       2.4300       0.0332
 243.0  -75.0       2.3500       0.0548
 243.0  -69.0       2.1800       0.0424
 243.0  -63.0       2.0900       0.0316
 243.0  -57.0       2.0400       0.0245
 243.0  -51.0       2.0000       0.0520
 243.0  -45.0       1.8400       0.0883
 243.0  -39.0       1.8700       0.1356
 243.0  -33.0       1.8000       0.1077
 243.0  -27.0       1.7700       0.3061
 243.0  -21.0       1.5550       0.1720
 243.0  -15.0       1.5700       3.5683
 243.0   -9.0       1.9200       0.3100
 243.0   -3.0       1.9800       0.1308
 243.0    3.0       2.0000       0.5344
 243.0    9.0       2.5200       0.3794
 243.0   15.0       2.6300       0.6027
 243.0   21.0       3.1100       0.0346
 243.0   27.0       3.0600       0.0480
 243.0   33.0       3.0500       0.0742
 243.0   39.0       3.0100       0.0671
 243.0   45.0       3.1200       0.1091
 243.0   51.0       3.2800       0.0608
 243.0   57.0       3.4100       0.0812
 243.0   63.0       0.0000       0.0000
 243.0   69.0       0.0000       0.0000
 243.0   75.0       0.0000       0.0000
 243.0   81.0       0.0000       0.0000
 243.0   87.0       0.0000       0.0000
 249.0  -87.0       2.4200       0.0374
 249.0  -81.0       2.4200       0.0332
 249.0  -75.0       2.3100       0.0520
 249.0  -69.0       2.1800       0.0283
 249.0  -63.0       2.1000       0.0316
 249.0  -57.0       2.0700       0.0245
 249.0  -51.0       2.0200       0.0529
 249.0  -45.0       1.8600       0.0837
 249.0  -39.0       1.7500       0.0794
 249.0  -33.0       0.0000       0.0000
 249.0  -27.0       0.0000       0.0000
 249.0  -21.0       0.0000       0.0000
 249.0  -15.0       0.0000       0.0000
 249.0   -9.0       0.0000       0.0000
 249.0   -3.0       0.0000       0.0000
 249.0    3.0       0.0000       0.0000
 249.0    9.0       0.0000       0.0000
 249.0   15.0       0.0000       0.0000
 249.0   21.0       0.0000       0.0000
 249.0   27.0       3.0000       0.0374
 249.0   33.0       3.0100       0.0374
 249.0   39.0       3.0300       0.0469
 249.0   45.0       3.1300       0.0346
 249.0   51.0       3.2600       0.0480
 249.0   57.0       3.3600       0.0735
 249.0   63.0       0.0000       0.0000
 249.0   69.0       0.0000       0.0000
 249.0   75.0       0.0000       0.0000
 249.0   81.0       0.0000       0.0000
 249.0   87.0       0.0000       0.0000
 255.0  -87.0       2.4200       0.0361
 255.0  -81.0       2.4100       0.0424
 255.0  -75.0       2.3000       0.0361
 255.0  -69.0       2.2000       0.0265
 255.0  -63.0       2.1100       0.0245
 255.0  -57.0       2.0900       0.0245
 255.0  -51.0       2.0400       0.0529
 255.0  -45.0       1.8900       0.0735
 255.0  -39.0       1.6600       0.1105
 255.0  -33.0       1.6300       0.1473
 255.0  -27.0       1.5200       0.0748
 255.0  -21.0       1.5700       0.1356
 255.0  -15.0       1.6700       0.1857
 255.0   -9.0       1.9800       0.0557
 255.0   -3.0       2.0800       0.0500
 255.0    3.0       2.1000       0.0490
 255.0    9.0       2.1900       0.0424
 255.0   15.0       2.6250       0.4517
 255.0   21.0       2.7200       0.0377
 255.0   27.0       3.0000       0.0548
 255.0   33.0       3.0000       0.0469
 255.0   39.0       3.0400       0.0424
 255.0   45.0       3.1400       0.0346
 255.0   51.0       3.2300       0.0316
 255.0   57.0       3.3200       0.0469
 255.0   63.0       3.4900       0.0742
 255.0   69.0       0.0000       0.0000
 255.0   75.0       0.0000       0.0000
 255.0   81.0       0.0000       0.0000
 255.0   87.0       0.0000       0.0000
 261.0  -87.0       2.4200       0.0332
 261.0  -81.0       2.4100       0.0374
 261.0  -75.0       2.3000       0.0300
 261.0  -69.0       2.2000       0.0224
 261.0  -63.0       2.1400       0.0245
 261.0  -57.0       2.0900       0.0316
 261.0  -51.0       2.0400       0.0608
 261.0  -45.0       1.8200       0.0900
 261.0  -39.0       1.5600       0.0883
 261.0  -33.0       1.5100       0.1030
 261.0  -27.0       1.6400       0.1136
 261.0  -21.0       1.7900       0.0592
 261.0  -15.0       1.8600       0.0686
 261.0   -9.0       1.9900       0.0424
 261.0   -3.0       2.0600       0.0361
 261.0    3.0       2.0700       0.0300
 261.0    9.0       2.1100       0.0245
 261.0   15.0       2.1600       0.0300
 261.0   21.0       2.7400       0.0450
 261.0   27.0       3.0200       0.3099
 261.0   33.0       2.9300       0.1005
 261.0   39.0       3.0400       0.0548
 261.0   45.0       3.1500       0.0346
 261.0   51.0       3.2100       0.0265
 261.0   57.0       3.3100       0.0458
 261.0   63.0       0.0000       0.0000
 261.0   69.0       0.0000       0.0000
 261.0   75.0       0.0000       0.0000
 261.0   81.0       0.0000       0.0000
 261.0   87.0       0.0000       0.0000
 267.0  -87.0       2.4300       0.0346
 267.0  -81.0       2.4100       0.0374
 267.0  -75.0       2.3000       0.0300
 267.0  -69.0       2.2100       0.0200
 267.0  -63.0       2.1500       0.0283
 267.0  -57.0       2.0800       0.0332
 267.0  -51.0       2.0000       0.0831
 267.0  -45.0       1.7600       0.0775
 267.0  -39.0       1.5500       0.0877
 267.0  -33.0       1.5000       0.0794
 267.0  -27.0       1.6800       0.1105
 267.0  -21.0       1.8200       0.0624
 267.0  -15.0       1.8600       0.0480
 267.0   -9.0       1.9800       0.0500
 267.0   -3.0       2.0500       0.0387
 267.0    3.0       2.1300       0.0412
 267.0    9.0       2.7250       0.9335
 267.0   15.0       2.7600       0.0374
 267.0   21.0       2.7550       0.0444
 267.0   27.0       2.7600       0.3912
 267.0   33.0       2.7800       0.0866
 267.0   39.0       3.0000       0.0678
 267.0   45.0       3.0800       0.0624
 267.0   51.0       3.1900       0.0346
 267.0   57.0       3.2700       0.0424
 267.0   63.0       0.0000       0.0000
 267.0   69.0       0.0000       0.0000
 267.0   75.0       0.0000       0.0000
 267.0   81.0       0.0000       0.0000
 267.0   87.0       0.0000       0.0000
 273.0  -87.0       2.4300       0.0316
 273.0  -81.0       2.4000       0.0316
 273.0  -75.0       2.3000       0.0245
 273.0  -69.0       2.2300       0.0173
 273.0  -63.0       2.1500       0.0283
 273.0  -57.0       2.0600       0.0458
 273.0  -51.0       1.9500       0.0794
 273.0  -45.0       1.7800       0.0529
 273.0  -39.0       1.6800       0.1063
 273.0  -33.0       1.5500       0.1334
 273.0  -27.0       1.7100       0.1400
 273.0  -21.0       1.7900       0.0849
 273.0  -15.0       1.8500       0.0608
 273.0   -9.0       2.0300       0.0800
 273.0   -3.0       2.0900       0.0458
 273.0    3.0       2.7150       0.5994
 273.0    9.0       2.6750       0.0964
 273.0   15.0       2.8050       0.0700
 273.0   21.0       2.8350       0.1049
 273.0   27.0       2.4300       0.5564
 273.0   33.0       2.8000       0.0686
 273.0   39.0       2.9500       0.0700
 273.0   45.0       3.0300       0.0624
 273.0   51.0       3.1300       0.0469
 273.0   57.0       3.2100       0.0412
 273.0   63.0       0.0000       0.0000
 273.0   69.0       0.0000       0.0000
 273.0   75.0       0.0000       0.0000
 273.0   81.0       0.0000       0.0000
 273.0   87.0       0.0000       0.0000
 279.0  -87.0       2.4300       0.0245
 279.0  -81.0       2.4100       0.0316
 279.0  -75.0       2.3100       0.0245
 279.0  -69.0       2.2500       0.0224
 279.0  -63.0       2.1500       0.0300
 279.0  -57.0       2.0400       0.0520
 279.0  -51.0       1.9100       0.0557
 279.0  -45.0       1.8300       0.0490
 279.0  -39.0       1.8000       0.0529
 279.0  -33.0       1.8100       0.0735
 279.0  -27.0       1.7900       0.1319
 279.0  -21.0       1.8700       0.1054
 279.0  -15.0       1.9000       0.0794
 279.0   -9.0       2.0300       0.0906
 279.0   -3.0       2.0700       0.0819
 279.0    3.0       2.7600       0.0963
 279.0    9.0       2.7550       0.1432
 279.0   15.0       2.8950       0.5214
 279.0   21.0       2.3700       0.9401
 279.0   27.0       2.4700       0.5970
 279.0   33.0       2.8800       0.0831
 279.0   39.0       2.9400       0.0490
 279.0   45.0       3.0200       0.0458
 279.0   51.0       3.1000       0.0600
 279.0   57.0       3.2100       0.0520
 279.0   63.0       0.0000       0.0000
 279.0   69.0       0.0000       0.0000
 279.0   75.0       0.0000       0.0000
 279.0   81.0       0.0000       0.0000
 279.0   87.0       0.0000       0.0000
 285.0  -87.0       2.4300       0.0300
 285.0  -81.0       2.4100       0.0224
 285.0  -75.0       2.3300       0.0245
 285.0  -69.0       2.2600       0.0200
 285.0  -63.0       2.1700       0.0346
 285.0  -57.0       2.0300       0.0574
 285.0  -51.0       1.9300       0.0480
 285.0  -45.0       1.9400       0.0469
 285.0  -39.0       1.9300       0.0500
 285.0  -33.0       1.9200       0.0539
 285.0  -27.0       1.8500       0.0894
 285.0  -21.0       1.8700       0.1054
 285.0  -15.0       1.9700       0.0860
 285.0   -9.0       2.0700       0.0794
 285.0   -3.0       2.1200       0.7679
 285.0    3.0       2.7400       0.0716
 285.0    9.0       3.0200       0.5690
 285.0   15.0       2.4300       0.3687
 285.0   21.0       2.4500       0.3614
 285.0   27.0       2.8600       0.3672
 285.0   33.0       3.0100       0.0755
 285.0   39.0       2.9800       0.0424
 285.0   45.0       3.0300       0.0412
 285.0   51.0       3.0900       0.0663
 285.0   57.0       3.1800       0.0574
 285.0   63.0       0.0000       0.0000
 285.0   69.0       0.0000       0.0000
 285.0   75.0       0.0000       0.0000
 285.0   81.0       0.0000       0.0000
 285.0   87.0       0.0000       0.0000
 291.0  -87.0       2.4400       0.0265
 291.0  -81.0       2.4200       0.0265
 291.0  -75.0       2.3400       0.0200
 291.0  -69.0       2.2700       0.0173
 291.0  -63.0       2.1700       0.0332
 291.0  -57.0       2.0400       0.0616
 291.0  -51.0       1.9200       0.0469
 291.0  -45.0       1.9500       0.0656
 291.0  -39.0       1.9400       0.0742
 291.0  -33.0       0.0000       0.0000
 291.0  -27.0       0.0000       0.0000
 291.0  -21.0       0.0000       0.0000
 291.0  -15.0       2.0000       0.0678
 291.0   -9.0       2.0600       0.0656
 291.0   -3.0       0.0000       0.0000
 291.0    3.0       2.8750       0.2576
 291.0    9.0       2.9100       0.1328
 291.0   15.0       2.7200       0.3223
 291.0   21.0       2.6600       0.2054
 291.0   27.0       2.5500       0.5609
 291.0   33.0       3.1200       0.0548
 291.0   39.0       3.0000       0.0436
 291.0   45.0       3.0200       0.0346
 291.0   51.0       3.1000       0.0656
 291.0   57.0       3.1500       0.0624
 291.0   63.0       0.0000       0.0000
 291.0   69.0       0.0000       0.0000
 291.0   75.0       0.0000       0.0000
 291.0   81.0       0.0000       0.0000
 291.0   87.0       0.0000       0.0000
 297.0  -87.0       2.4600       0.0265
 297.0  -81.0       2.4400       0.0224
 297.0  -75.0       2.3600       0.0173
 297.0  -69.0       2.2800       0.0200
 297.0  -63.0       2.1900       0.0424
 297.0  -57.0       2.0700       0.0721
 297.0  -51.0       1.9400       0.0624
 297.0  -45.0       1.9200       0.0755
 297.0  -39.0       1.8600       0.0539
 297.0  -33.0       1.7700       0.0648
 297.0  -27.0       1.7200       3.2997
 297.0  -21.0       1.7600       0.2687
 297.0  -15.0       2.0000       0.1208
 297.0   -9.0       0.0000       0.0000
 297.0   -3.0       0.0000       0.0000
 297.0    3.0       2.9150       0.2962
 297.0    9.0       3.0500       0.2648
 297.0   15.0       3.0300       0.2871
 297.0   21.0       2.8700       0.1153
 297.0   27.0       2.8700       0.0938
 297.0   33.0       3.0400       0.0742
 297.0   39.0       3.0700       0.0400
 297.0   45.0       3.0900       0.0387
 297.0   51.0       3.1600       0.0624
 297.0   57.0       0.0000       0.0000
 297.0   63.0       0.0000       0.0000
 297.0   69.0       0.0000       0.0000
 297.0   75.0       0.0000       0.0000
 297.0   81.0       0.0000       0.0000
 297.0   87.0       0.0000       0.0000
 303.0  -87.0       2.4700       0.0265
 303.0  -81.0       2.4400       0.0224
 303.0  -75.0       2.3700       0.0141
 303.0  -69.0       2.3000       0.0200
 303.0  -63.0       2.2200       0.0424
 303.0  -57.0       2.1200       0.0812
 303.0  -51.0       2.0100       0.0872
 303.0  -45.0       1.9300       0.0624
 303.0  -39.0       1.8600       0.0424
 303.0  -33.0       1.8700       0.0447
 303.0  -27.0       1.8800       0.0728
 303.0  -21.0       2.0200       0.1432
 303.0  -15.0       2.0500       0.1296
 303.0   -9.0       2.1300       0.1183
 303.0   -3.0       2.8300       1.1263
 303.0    3.0       2.8950       0.4873
 303.0    9.0       2.9850       0.0628
 303.0   15.0       3.0650       0.0907
 303.0   21.0       3.4300       0.3807
 303.0   27.0       3.1850       0.3226
 303.0   33.0       2.9700       0.0748
 303.0   39.0       3.1100       0.0539
 303.0   45.0       3.1900       0.0624
 303.0   51.0       3.2400       0.0548
 303.0   57.0       0.0000       0.0000
 303.0   63.0       0.0000       0.0000
 303.0   69.0       0.0000       0.0000
 303.0   75.0       0.0000       0.0000
 303.0   81.0       0.0000       0.0000
 303.0   87.0       0.0000       0.0000
 309.0  -87.0       2.4800       0.0265
 309.0  -81.0       2.4500       0.0245
 309.0  -75.0       2.3700       0.0173
 309.0  -69.0       2.3100       0.0200
 309.0  -63.0       2.2600       0.0245
 309.0  -57.0       2.1900       0.0616
 309.0  -51.0       2.1200       0.0854
 309.0  -45.0       2.0400       0.0985
 309.0  -39.0       1.9600       0.0500
 309.0  -33.0       1.9400       0.0469
 309.0  -27.0       2.0500       0.0707
 309.0  -21.0       2.1800       0.2726
 309.0  -15.0       2.2300       0.2730
 309.0   -9.0       0.0000       0.0000
 309.0   -3.0       2.9150       0.0723
 309.0    3.0       2.8950       0.9860
 309.0    9.0       2.9550       0.6386
 309.0   15.0       3.0950       0.4297
 309.0   21.0       3.5000       0.3456
 309.0   27.0       3.2550       0.3191
 309.0   33.0       3.0400       0.1296
 309.0   39.0       3.1800       0.0721
 309.0   45.0       3.2500       0.0529
 309.0   51.0       0.0000       0.0000
 309.0   57.0       0.0000       0.0000
 309.0   63.0       0.0000       0.0000
 309.0   69.0       0.0000       0.0000
 309.0   75.0       0.0000       0.0000
 309.0   81.0       0.0000       0.0000
 309.0   87.0       0.0000       0.0000
 315.0  -87.0       2.5100       0.0283
 315.0  -81.0       2.4800       0.0245
 315.0  -75.0       2.3900       0.0173
 315.0  -69.0       2.3500       0.0141
 315.0  -63.0       2.3000       0.0265
 315.0  -57.0       2.2600       0.0332
 315.0  -51.0       2.2500       0.0469
 315.0  -45.0       2.1800       0.1241
 315.0  -39.0       2.0700       1.8478
 315.0  -33.0       0.0000       0.0000
 315.0  -27.0       0.0000       0.0000
 315.0  -21.0       1.9150       0.3803
 315.0  -15.0       0.0000       0.0000
 315.0   -9.0       2.4100       0.7572
 315.0   -3.0       0.0000       0.0000
 315.0    3.0       2.9300       0.5536
 315.0    9.0       0.0000       0.0000
 315.0   15.0       0.0000       0.0000
 315.0   21.0       0.0000       0.0000
 315.0   27.0       3.4000       0.4133
 315.0   33.0       3.2600       0.1072
 315.0   39.0       3.2600       0.0632
 315.0   45.0       0.0000       0.0000
 315.0   51.0       0.0000       0.0000
 315.0   57.0       0.0000       0.0000
 315.0   63.0       0.0000       0.0000
 315.0   69.0       0.0000       0.0000
 315.0   75.0       0.0000       0.0000
 315.0   81.0       0.0000       0.0000
 315.0   87.0       0.0000       0.0000
 321.0  -87.0       2.5300       0.0283
 321.0  -81.0       2.4900       0.0224
 321.0  -75.0       2.4200       0.0173
 321.0  -69.0       2.3900       0.0200
 321.0  -63.0       2.3600       0.0173
 321.0  -57.0       2.3300       0.0173
 321.0  -51.0       2.3400       0.0300
 321.0  -45.0       0.0000       0.0000
 321.0  -39.0       0.0000       0.0000
 321.0  -33.0       0.0000       0.0000
 321.0  -27.0       0.0000       0.0000
 321.0  -21.0       0.0000       0.0000
 321.0  -15.0       0.0000       0.0000
 321.0   -9.0       0.0000       0.0000
 321.0   -3.0       3.3300       0.1353
 321.0    3.0       0.0000       0.0000
 321.0    9.0       0.0000       0.0000
 321.0   15.0       0.0000       0.0000
 321.0   21.0       0.0000       0.0000
 321.0   27.0       0.0000       0.0000
 321.0   33.0       3.3500       0.0583
 321.0   39.0       0.0000       0.0000
 321.0   45.0       0.0000       0.0000
 321.0   51.0       0.0000       0.0000
 321.0   57.0       0.0000       0.0000
 321.0   63.0       0.0000       0.0000
 321.0   69.0       0.0000       0.0000
 321.0   75.0       0.0000       0.0000
 321.0   81.0       0.0000       0.0000
 321.0   87.0       0.0000       0.0000
 327.0  -87.0       2.5600       0.0387
 327.0  -81.0       2.5200       0.0283
 327.0  -75.0       2.4500       0.0224
 327.0  -69.0       2.4300       0.0173
 327.0  -63.0       2.4100       0.0200
 327.0  -57.0       2.3800       0.0200
 327.0  -51.0       0.0000       0.0000
 327.0  -45.0       0.0000       0.0000
 327.0  -39.0       0.0000       0.0000
 327.0  -33.0       0.0000       0.0000
 327.0  -27.0       0.0000       0.0000
 327.0  -21.0       0.0000       0.0000
 327.0  -15.0       0.0000       0.0000
 327.0   -9.0       0.0000       0.0000
 327.0   -3.0       0.0000       0.0000
 327.0    3.0       0.0000       0.0000
 327.0    9.0       0.0000       0.0000
 327.0   15.0       3.7800       0.0686
 327.0   21.0       0.0000       0.0000
 327.0   27.0       0.0000       0.0000
 327.0   33.0       0.0000       0.0000
 327.0   39.0       0.0000       0.0000
 327.0   45.0       0.0000       0.0000
 327.0   51.0       0.0000       0.0000
 327.0   57.0       0.0000       0.0000
 327.0   63.0       0.0000       0.0000
 327.0   69.0       0.0000       0.0000
 327.0   75.0       0.0000       0.0000
 327.0   81.0       0.0000       0.0000
 327.0   87.0       0.0000       0.0000
 333.0  -87.0       2.6000       0.0436
 333.0  -81.0       2.5500       0.0316
 333.0  -75.0       2.4900       0.0173
 333.0  -69.0       2.4500       0.0265
 333.0  -63.0       2.4400       0.0245
 333.0  -57.0       2.4100       0.0265
 333.0  -51.0       0.0000       0.0000
 333.0  -45.0       0.0000       0.0000
 333.0  -39.0       0.0000       0.0000
 333.0  -33.0       0.0000       0.0000
 333.0  -27.0       0.0000       0.0000
 333.0  -21.0       0.0000       0.0000
 333.0  -15.0       0.0000       0.0000
 333.0   -9.0       3.3600       0.1572
 333.0   -3.0       3.3300       0.1828
 333.0    3.0       3.6400       0.3694
 333.0    9.0       0.0000       0.0000
 333.0   15.0       0.0000       0.0000
 333.0   21.0       0.0000       0.0000
 333.0   27.0       0.0000       0.0000
 333.0   33.0       0.0000       0.0000
 333.0   39.0       0.0000       0.0000
 333.0   45.0       0.0000       0.0000
 333.0   51.0       0.0000       0.0000
 333.0   57.0       0.0000       0.0000
 333.0   63.0       0.0000       0.0000
 333.0   69.0       0.0000       0.0000
 333.0   75.0       0.0000       0.0000
 333.0   81.0       0.0000       0.0000
 333.0   87.0       0.0000       0.0000
 339.0  -87.0       2.6200       0.0520
 339.0  -81.0       2.5700       0.0283
 339.0  -75.0       2.5300       0.0300
 339.0  -69.0       2.4800       0.0173
 339.0  -63.0       2.4700       0.0265
 339.0  -57.0       2.4400       0.0224
 339.0  -51.0       0.0000       0.0000
 339.0  -45.0       0.0000       0.0000
 339.0  -39.0       0.0000       0.0000
 339.0  -33.0       0.0000       0.0000
 339.0  -27.0       0.0000       0.0000
 339.0  -21.0       3.5800       0.1536
 339.0  -15.0       0.0000       0.0000
 339.0   -9.0       3.5900       0.2592
 339.0   -3.0       3.6200       0.2347
 339.0    3.0       3.6500       0.3599
 339.0    9.0       0.0000       0.0000
 339.0   15.0       0.0000       0.0000
 339.0   21.0       0.0000       0.0000
 339.0   27.0       0.0000       0.0000
 339.0   33.0       0.0000       0.0000
 339.0   39.0       0.0000       0.0000
 339.0   45.0       0.0000       0.0000
 339.0   51.0       0.0000       0.0000
 339.0   57.0       0.0000       0.0000
 339.0   63.0       0.0000       0.0000
 339.0   69.0       0.0000       0.0000
 339.0   75.0       0.0000       0.0000
 339.0   81.0       0.0000       0.0000
 339.0   87.0       0.0000       0.0000
 345.0  -87.0       2.6300       0.0447
 345.0  -81.0       2.5900       0.0374
 345.0  -75.0       2.5600       0.0300
 345.0  -69.0       2.5100       0.0346
 345.0  -63.0       2.8500       0.5818
 345.0  -57.0       2.4800       0.0316
 345.0  -51.0       2.4500       0.0173
 345.0  -45.0       2.4200       0.0224
 345.0  -39.0       0.0000       0.0000
 345.0  -33.0       0.0000       0.0000
 345.0  -27.0       3.5700       0.0539
 345.0  -21.0       3.5000       0.0775
 345.0  -15.0       3.5300       0.0964
 345.0   -9.0       0.0000       0.0000
 345.0   -3.0       0.0000       0.0000
 345.0    3.0       0.0000       0.0000
 345.0    9.0       0.0000       0.0000
 345.0   15.0       0.0000       0.0000
 345.0   21.0       0.0000       0.0000
 345.0   27.0       0.0000       0.0000
 345.0   33.0       0.0000       0.0000
 345.0   39.0       0.0000       0.0000
 345.0   45.0       0.0000       0.0000
 345.0   51.0       0.0000       0.0000
 345.0   57.0       0.0000       0.0000
 345.0   63.0       0.0000       0.0000
 345.0   69.0       0.0000       0.0000
 345.0   75.0       0.0000       0.0000
 345.0   81.0       0.0000       0.0000
 345.0   87.0       0.0000       0.0000
 351.0  -87.0       2.6400       0.0510
 351.0  -81.0       2.6100       0.0283
 351.0  -75.0       2.5800       0.0332
 351.0  -69.0       2.5600       0.3094
 351.0  -63.0       2.8950       0.2445
 351.0  -57.0       3.0900       0.4731
 351.0  -51.0       2.5300       0.6260
 351.0  -45.0       0.0000       0.0000
 351.0  -39.0       0.0000       0.0000
 351.0  -33.0       0.0000       0.0000
 351.0  -27.0       0.0000       0.0000
 351.0  -21.0       0.0000       0.0000
 351.0  -15.0       0.0000       0.0000
 351.0   -9.0       0.0000       0.0000
 351.0   -3.0       0.0000       0.0000
 351.0    3.0       0.0000       0.0000
 351.0    9.0       0.0000       0.0000
 351.0   15.0       0.0000       0.0000
 351.0   21.0       0.0000       0.0000
 351.0   27.0       0.0000       0.0000
 351.0   33.0       0.0000       0.0000
 351.0   39.0       0.0000       0.0000
 351.0   45.0       0.0000       0.0000
 351.0   51.0       0.0000       0.0000
 351.0   57.0       0.0000       0.0000
 351.0   63.0       0.0000       0.0000
 351.0   69.0       0.0000       0.0000
 351.0   75.0       0.0000       0.0000
 351.0   81.0       0.0000       0.0000
 351.0   87.0       0.0000       0.0000
 357.0  -87.0       2.6600       0.0520
 357.0  -81.0       2.6400       0.0374
 357.0  -75.0       2.6200       0.0480
 357.0  -69.0       2.8150       0.3232
 357.0  -63.0       2.9150       0.2524
 357.0  -57.0       0.0000       0.0000
 357.0  -51.0       0.0000       0.0000
 357.0  -45.0       0.0000       0.0000
 357.0  -39.0       0.0000       0.0000
 357.0  -33.0       0.0000       0.0000
 357.0  -27.0       0.0000       0.0000
 357.0  -21.0       0.0000       0.0000
 357.0  -15.0       0.0000       0.0000
 357.0   -9.0       0.0000       0.0000
 357.0   -3.0       0.0000       0.0000
 357.0    3.0       0.0000       0.0000
 357.0    9.0       0.0000       0.0000
 357.0   15.0       0.0000       0.0000
 357.0   21.0       0.0000       0.0000
 357.0   27.0       0.0000       0.0000
 357.0   33.0       0.0000       0.0000
 357.0   39.0       0.0000       0.0000
 357.0   45.0       0.0000       0.0000
 357.0   51.0       0.0000       0.0000
 357.0   57.0       0.0000       0.0000
 357.0   63.0       0.0000       0.0000
 357.0   69.0       0.0000       0.0000
 357.0   75.0       0.0000       0.0000
 357.0   81.0       0.0000       0.0000
 357.0   87.0       0.0000       0.0000
