# Supplementary material for: Oblique and rippled heliosphere structures from the Interstellar Boundary Explorer
Source: Nat Astron. 2022 Oct 10;6(12):1398–413. doi: 10.1038/s41550-022-01798-6 (PMC9744672; doi:10.1038/s41550-022-01798-6)
Supplement: Source Data Fig. 5a,d — Distances to the HTS and their uncertainties from Fig. 5. [file 41550_2022_1798_MOESM7_ESM.txt]

### Distances to heliospheric termination shock - Zirnstein et al. (2022)
#
# Column definitions:
# (1) longitude, (2) latitude, (3) distance (raw), (4) uncertainty (raw)
#
# Variable descriptions:
# longitude: range = [3, 357] deg in steps of 6 deg
# latitude: range = [-87, 87] deg in steps of 6 deg
# distance: units = au
# uncertainty: units = au
#
# Note: Values of 0 indicate data removal. See Zirnstein et al. (2022) for more details.
#
###
   3.0  -87.0       0.0000       0.0000
   3.0  -81.0       0.0000       0.0000
   3.0  -75.0     125.5952      11.0727
   3.0  -69.0       0.0000       0.0000
   3.0  -63.0       0.0000       0.0000
   3.0  -57.0       0.0000       0.0000
   3.0  -51.0       0.0000       0.0000
   3.0  -45.0       0.0000       0.0000
   3.0  -39.0       0.0000       0.0000
   3.0  -33.0       0.0000       0.0000
   3.0  -27.0       0.0000       0.0000
   3.0  -21.0       0.0000       0.0000
   3.0  -15.0       0.0000       0.0000
   3.0   -9.0       0.0000       0.0000
   3.0   -3.0       0.0000       0.0000
   3.0    3.0       0.0000       0.0000
   3.0    9.0       0.0000       0.0000
   3.0   15.0       0.0000       0.0000
   3.0   21.0       0.0000       0.0000
   3.0   27.0       0.0000       0.0000
   3.0   33.0       0.0000       0.0000
   3.0   39.0       0.0000       0.0000
   3.0   45.0       0.0000       0.0000
   3.0   51.0       0.0000       0.0000
   3.0   57.0       0.0000       0.0000
   3.0   63.0       0.0000       0.0000
   3.0   69.0       0.0000       0.0000
   3.0   75.0       0.0000       0.0000
   3.0   81.0       0.0000       0.0000
   3.0   87.0       0.0000       0.0000
   9.0  -87.0       0.0000       0.0000
   9.0  -81.0       0.0000       0.0000
   9.0  -75.0     126.5166      10.9820
   9.0  -69.0       0.0000       0.0000
   9.0  -63.0       0.0000       0.0000
   9.0  -57.0       0.0000       0.0000
   9.0  -51.0       0.0000       0.0000
   9.0  -45.0       0.0000       0.0000
   9.0  -39.0       0.0000       0.0000
   9.0  -33.0       0.0000       0.0000
   9.0  -27.0       0.0000       0.0000
   9.0  -21.0       0.0000       0.0000
   9.0  -15.0       0.0000       0.0000
   9.0   -9.0       0.0000       0.0000
   9.0   -3.0       0.0000       0.0000
   9.0    3.0       0.0000       0.0000
   9.0    9.0       0.0000       0.0000
   9.0   15.0       0.0000       0.0000
   9.0   21.0       0.0000       0.0000
   9.0   27.0       0.0000       0.0000
   9.0   33.0       0.0000       0.0000
   9.0   39.0       0.0000       0.0000
   9.0   45.0       0.0000       0.0000
   9.0   51.0       0.0000       0.0000
   9.0   57.0       0.0000       0.0000
   9.0   63.0       0.0000       0.0000
   9.0   69.0       0.0000       0.0000
   9.0   75.0       0.0000       0.0000
   9.0   81.0       0.0000       0.0000
   9.0   87.0       0.0000       0.0000
  15.0  -87.0       0.0000       0.0000
  15.0  -81.0       0.0000       0.0000
  15.0  -75.0     127.0980      11.0518
  15.0  -69.0       0.0000       0.0000
  15.0  -63.0       0.0000       0.0000
  15.0  -57.0       0.0000       0.0000
  15.0  -51.0       0.0000       0.0000
  15.0  -45.0       0.0000       0.0000
  15.0  -39.0       0.0000       0.0000
  15.0  -33.0       0.0000       0.0000
  15.0  -27.0       0.0000       0.0000
  15.0  -21.0       0.0000       0.0000
  15.0  -15.0       0.0000       0.0000
  15.0   -9.0       0.0000       0.0000
  15.0   -3.0       0.0000       0.0000
  15.0    3.0       0.0000       0.0000
  15.0    9.0       0.0000       0.0000
  15.0   15.0       0.0000       0.0000
  15.0   21.0       0.0000       0.0000
  15.0   27.0       0.0000       0.0000
  15.0   33.0       0.0000       0.0000
  15.0   39.0       0.0000       0.0000
  15.0   45.0       0.0000       0.0000
  15.0   51.0       0.0000       0.0000
  15.0   57.0       0.0000       0.0000
  15.0   63.0       0.0000       0.0000
  15.0   69.0       0.0000       0.0000
  15.0   75.0       0.0000       0.0000
  15.0   81.0       0.0000       0.0000
  15.0   87.0       0.0000       0.0000
  21.0  -87.0       0.0000       0.0000
  21.0  -81.0     129.0251      16.3652
  21.0  -75.0       0.0000       0.0000
  21.0  -69.0     127.7744      11.2651
  21.0  -63.0     158.4213      10.5408
  21.0  -57.0     130.3954      14.9593
  21.0  -51.0       0.0000       0.0000
  21.0  -45.0       0.0000       0.0000
  21.0  -39.0       0.0000       0.0000
  21.0  -33.0       0.0000       0.0000
  21.0  -27.0       0.0000       0.0000
  21.0  -21.0       0.0000       0.0000
  21.0  -15.0       0.0000       0.0000
  21.0   -9.0       0.0000       0.0000
  21.0   -3.0       0.0000       0.0000
  21.0    3.0       0.0000       0.0000
  21.0    9.0       0.0000       0.0000
  21.0   15.0       0.0000       0.0000
  21.0   21.0       0.0000       0.0000
  21.0   27.0       0.0000       0.0000
  21.0   33.0       0.0000       0.0000
  21.0   39.0       0.0000       0.0000
  21.0   45.0       0.0000       0.0000
  21.0   51.0       0.0000       0.0000
  21.0   57.0       0.0000       0.0000
  21.0   63.0       0.0000       0.0000
  21.0   69.0       0.0000       0.0000
  21.0   75.0       0.0000       0.0000
  21.0   81.0       0.0000       0.0000
  21.0   87.0       0.0000       0.0000
  27.0  -87.0       0.0000       0.0000
  27.0  -81.0     127.4942      14.7081
  27.0  -75.0       0.0000       0.0000
  27.0  -69.0     129.5109      11.6050
  27.0  -63.0     137.3422      16.2975
  27.0  -57.0     148.4029      14.7195
  27.0  -51.0       0.0000       0.0000
  27.0  -45.0       0.0000       0.0000
  27.0  -39.0       0.0000       0.0000
  27.0  -33.0       0.0000       0.0000
  27.0  -27.0       0.0000       0.0000
  27.0  -21.0       0.0000       0.0000
  27.0  -15.0       0.0000       0.0000
  27.0   -9.0       0.0000       0.0000
  27.0   -3.0       0.0000       0.0000
  27.0    3.0       0.0000       0.0000
  27.0    9.0       0.0000       0.0000
  27.0   15.0       0.0000       0.0000
  27.0   21.0       0.0000       0.0000
  27.0   27.0       0.0000       0.0000
  27.0   33.0       0.0000       0.0000
  27.0   39.0       0.0000       0.0000
  27.0   45.0       0.0000       0.0000
  27.0   51.0       0.0000       0.0000
  27.0   57.0       0.0000       0.0000
  27.0   63.0       0.0000       0.0000
  27.0   69.0       0.0000       0.0000
  27.0   75.0       0.0000       0.0000
  27.0   81.0       0.0000       0.0000
  27.0   87.0       0.0000       0.0000
  33.0  -87.0     115.3112      11.4157
  33.0  -81.0     121.2024      12.3535
  33.0  -75.0       0.0000       0.0000
  33.0  -69.0     130.2795      12.1952
  33.0  -63.0       0.0000       0.0000
  33.0  -57.0       0.0000       0.0000
  33.0  -51.0       0.0000       0.0000
  33.0  -45.0       0.0000       0.0000
  33.0  -39.0       0.0000       0.0000
  33.0  -33.0       0.0000       0.0000
  33.0  -27.0       0.0000       0.0000
  33.0  -21.0       0.0000       0.0000
  33.0  -15.0       0.0000       0.0000
  33.0   -9.0       0.0000       0.0000
  33.0   -3.0       0.0000       0.0000
  33.0    3.0       0.0000       0.0000
  33.0    9.0       0.0000       0.0000
  33.0   15.0       0.0000       0.0000
  33.0   21.0       0.0000       0.0000
  33.0   27.0       0.0000       0.0000
  33.0   33.0       0.0000       0.0000
  33.0   39.0       0.0000       0.0000
  33.0   45.0       0.0000       0.0000
  33.0   51.0       0.0000       0.0000
  33.0   57.0       0.0000       0.0000
  33.0   63.0       0.0000       0.0000
  33.0   69.0       0.0000       0.0000
  33.0   75.0       0.0000       0.0000
  33.0   81.0       0.0000       0.0000
  33.0   87.0       0.0000       0.0000
  39.0  -87.0     115.9226      10.5225
  39.0  -81.0     117.1481      10.6356
  39.0  -75.0     120.9908      12.7850
  39.0  -69.0     132.9476      13.4209
  39.0  -63.0       0.0000       0.0000
  39.0  -57.0       0.0000       0.0000
  39.0  -51.0       0.0000       0.0000
  39.0  -45.0       0.0000       0.0000
  39.0  -39.0       0.0000       0.0000
  39.0  -33.0       0.0000       0.0000
  39.0  -27.0       0.0000       0.0000
  39.0  -21.0       0.0000       0.0000
  39.0  -15.0       0.0000       0.0000
  39.0   -9.0       0.0000       0.0000
  39.0   -3.0       0.0000       0.0000
  39.0    3.0       0.0000       0.0000
  39.0    9.0       0.0000       0.0000
  39.0   15.0       0.0000       0.0000
  39.0   21.0       0.0000       0.0000
  39.0   27.0       0.0000       0.0000
  39.0   33.0       0.0000       0.0000
  39.0   39.0       0.0000       0.0000
  39.0   45.0       0.0000       0.0000
  39.0   51.0       0.0000       0.0000
  39.0   57.0       0.0000       0.0000
  39.0   63.0       0.0000       0.0000
  39.0   69.0       0.0000       0.0000
  39.0   75.0       0.0000       0.0000
  39.0   81.0       0.0000       0.0000
  39.0   87.0       0.0000       0.0000
  45.0  -87.0     117.0299       9.8246
  45.0  -81.0     116.6390      11.4673
  45.0  -75.0     115.9569      13.8372
  45.0  -69.0     136.1954      15.3075
  45.0  -63.0       0.0000       0.0000
  45.0  -57.0       0.0000       0.0000
  45.0  -51.0       0.0000       0.0000
  45.0  -45.0       0.0000       0.0000
  45.0  -39.0       0.0000       0.0000
  45.0  -33.0       0.0000       0.0000
  45.0  -27.0       0.0000       0.0000
  45.0  -21.0       0.0000       0.0000
  45.0  -15.0       0.0000       0.0000
  45.0   -9.0       0.0000       0.0000
  45.0   -3.0       0.0000       0.0000
  45.0    3.0       0.0000       0.0000
  45.0    9.0       0.0000       0.0000
  45.0   15.0       0.0000       0.0000
  45.0   21.0       0.0000       0.0000
  45.0   27.0       0.0000       0.0000
  45.0   33.0       0.0000       0.0000
  45.0   39.0       0.0000       0.0000
  45.0   45.0       0.0000       0.0000
  45.0   51.0       0.0000       0.0000
  45.0   57.0       0.0000       0.0000
  45.0   63.0       0.0000       0.0000
  45.0   69.0       0.0000       0.0000
  45.0   75.0       0.0000       0.0000
  45.0   81.0       0.0000       0.0000
  45.0   87.0       0.0000       0.0000
  51.0  -87.0     114.2473      11.5020
  51.0  -81.0     114.8525      12.8043
  51.0  -75.0     116.9122      15.1570
  51.0  -69.0       0.0000       0.0000
  51.0  -63.0       0.0000       0.0000
  51.0  -57.0       0.0000       0.0000
  51.0  -51.0       0.0000       0.0000
  51.0  -45.0       0.0000       0.0000
  51.0  -39.0       0.0000       0.0000
  51.0  -33.0       0.0000       0.0000
  51.0  -27.0       0.0000       0.0000
  51.0  -21.0       0.0000       0.0000
  51.0  -15.0       0.0000       0.0000
  51.0   -9.0       0.0000       0.0000
  51.0   -3.0       0.0000       0.0000
  51.0    3.0       0.0000       0.0000
  51.0    9.0       0.0000       0.0000
  51.0   15.0       0.0000       0.0000
  51.0   21.0       0.0000       0.0000
  51.0   27.0       0.0000       0.0000
  51.0   33.0       0.0000       0.0000
  51.0   39.0       0.0000       0.0000
  51.0   45.0       0.0000       0.0000
  51.0   51.0       0.0000       0.0000
  51.0   57.0       0.0000       0.0000
  51.0   63.0       0.0000       0.0000
  51.0   69.0       0.0000       0.0000
  51.0   75.0       0.0000       0.0000
  51.0   81.0       0.0000       0.0000
  51.0   87.0       0.0000       0.0000
  57.0  -87.0     112.0874      13.0938
  57.0  -81.0     113.8004      13.5784
  57.0  -75.0     115.5445      16.0657
  57.0  -69.0       0.0000       0.0000
  57.0  -63.0       0.0000       0.0000
  57.0  -57.0       0.0000       0.0000
  57.0  -51.0       0.0000       0.0000
  57.0  -45.0       0.0000       0.0000
  57.0  -39.0       0.0000       0.0000
  57.0  -33.0       0.0000       0.0000
  57.0  -27.0       0.0000       0.0000
  57.0  -21.0       0.0000       0.0000
  57.0  -15.0       0.0000       0.0000
  57.0   -9.0       0.0000       0.0000
  57.0   -3.0       0.0000       0.0000
  57.0    3.0       0.0000       0.0000
  57.0    9.0       0.0000       0.0000
  57.0   15.0       0.0000       0.0000
  57.0   21.0       0.0000       0.0000
  57.0   27.0       0.0000       0.0000
  57.0   33.0       0.0000       0.0000
  57.0   39.0       0.0000       0.0000
  57.0   45.0       0.0000       0.0000
  57.0   51.0       0.0000       0.0000
  57.0   57.0       0.0000       0.0000
  57.0   63.0       0.0000       0.0000
  57.0   69.0       0.0000       0.0000
  57.0   75.0       0.0000       0.0000
  57.0   81.0       0.0000       0.0000
  57.0   87.0       0.0000       0.0000
  63.0  -87.0     110.4180      14.1854
  63.0  -81.0     112.3129      14.7072
  63.0  -75.0     112.9641      18.0272
  63.0  -69.0       0.0000       0.0000
  63.0  -63.0     173.7600      11.8023
  63.0  -57.0       0.0000       0.0000
  63.0  -51.0       0.0000       0.0000
  63.0  -45.0       0.0000       0.0000
  63.0  -39.0       0.0000       0.0000
  63.0  -33.0       0.0000       0.0000
  63.0  -27.0       0.0000       0.0000
  63.0  -21.0       0.0000       0.0000
  63.0  -15.0       0.0000       0.0000
  63.0   -9.0       0.0000       0.0000
  63.0   -3.0       0.0000       0.0000
  63.0    3.0       0.0000       0.0000
  63.0    9.0       0.0000       0.0000
  63.0   15.0       0.0000       0.0000
  63.0   21.0       0.0000       0.0000
  63.0   27.0       0.0000       0.0000
  63.0   33.0       0.0000       0.0000
  63.0   39.0       0.0000       0.0000
  63.0   45.0       0.0000       0.0000
  63.0   51.0       0.0000       0.0000
  63.0   57.0       0.0000       0.0000
  63.0   63.0       0.0000       0.0000
  63.0   69.0       0.0000       0.0000
  63.0   75.0       0.0000       0.0000
  63.0   81.0       0.0000       0.0000
  63.0   87.0       0.0000       0.0000
  69.0  -87.0     109.4449      15.3763
  69.0  -81.0     111.3861      15.6458
  69.0  -75.0     112.6853      18.5701
  69.0  -69.0       0.0000       0.0000
  69.0  -63.0       0.0000       0.0000
  69.0  -57.0       0.0000       0.0000
  69.0  -51.0       0.0000       0.0000
  69.0  -45.0       0.0000       0.0000
  69.0  -39.0       0.0000       0.0000
  69.0  -33.0       0.0000       0.0000
  69.0  -27.0       0.0000       0.0000
  69.0  -21.0       0.0000       0.0000
  69.0  -15.0       0.0000       0.0000
  69.0   -9.0       0.0000       0.0000
  69.0   -3.0       0.0000       0.0000
  69.0    3.0       0.0000       0.0000
  69.0    9.0       0.0000       0.0000
  69.0   15.0       0.0000       0.0000
  69.0   21.0       0.0000       0.0000
  69.0   27.0       0.0000       0.0000
  69.0   33.0       0.0000       0.0000
  69.0   39.0       0.0000       0.0000
  69.0   45.0       0.0000       0.0000
  69.0   51.0       0.0000       0.0000
  69.0   57.0       0.0000       0.0000
  69.0   63.0       0.0000       0.0000
  69.0   69.0       0.0000       0.0000
  69.0   75.0       0.0000       0.0000
  69.0   81.0       0.0000       0.0000
  69.0   87.0       0.0000       0.0000
  75.0  -87.0     116.2330      15.0260
  75.0  -81.0     111.2480      16.4773
  75.0  -75.0     114.6285      18.1281
  75.0  -69.0     146.5706      19.0748
  75.0  -63.0       0.0000       0.0000
  75.0  -57.0       0.0000       0.0000
  75.0  -51.0       0.0000       0.0000
  75.0  -45.0       0.0000       0.0000
  75.0  -39.0       0.0000       0.0000
  75.0  -33.0       0.0000       0.0000
  75.0  -27.0       0.0000       0.0000
  75.0  -21.0       0.0000       0.0000
  75.0  -15.0       0.0000       0.0000
  75.0   -9.0       0.0000       0.0000
  75.0   -3.0       0.0000       0.0000
  75.0    3.0       0.0000       0.0000
  75.0    9.0       0.0000       0.0000
  75.0   15.0       0.0000       0.0000
  75.0   21.0       0.0000       0.0000
  75.0   27.0       0.0000       0.0000
  75.0   33.0       0.0000       0.0000
  75.0   39.0       0.0000       0.0000
  75.0   45.0       0.0000       0.0000
  75.0   51.0       0.0000       0.0000
  75.0   57.0       0.0000       0.0000
  75.0   63.0       0.0000       0.0000
  75.0   69.0       0.0000       0.0000
  75.0   75.0       0.0000       0.0000
  75.0   81.0       0.0000       0.0000
  75.0   87.0       0.0000       0.0000
  81.0  -87.0     116.6605      13.6731
  81.0  -81.0     112.5219      15.9139
  81.0  -75.0     132.9887      13.6006
  81.0  -69.0       0.0000       0.0000
  81.0  -63.0     165.5711      12.2679
  81.0  -57.0       0.0000       0.0000
  81.0  -51.0       0.0000       0.0000
  81.0  -45.0       0.0000       0.0000
  81.0  -39.0       0.0000       0.0000
  81.0  -33.0       0.0000       0.0000
  81.0  -27.0       0.0000       0.0000
  81.0  -21.0       0.0000       0.0000
  81.0  -15.0       0.0000       0.0000
  81.0   -9.0       0.0000       0.0000
  81.0   -3.0       0.0000       0.0000
  81.0    3.0       0.0000       0.0000
  81.0    9.0       0.0000       0.0000
  81.0   15.0       0.0000       0.0000
  81.0   21.0       0.0000       0.0000
  81.0   27.0       0.0000       0.0000
  81.0   33.0       0.0000       0.0000
  81.0   39.0       0.0000       0.0000
  81.0   45.0       0.0000       0.0000
  81.0   51.0       0.0000       0.0000
  81.0   57.0       0.0000       0.0000
  81.0   63.0       0.0000       0.0000
  81.0   69.0       0.0000       0.0000
  81.0   75.0       0.0000       0.0000
  81.0   81.0       0.0000       0.0000
  81.0   87.0       0.0000       0.0000
  87.0  -87.0     111.4969      13.9052
  87.0  -81.0     115.7670      14.4603
  87.0  -75.0     135.1688      14.8564
  87.0  -69.0     149.3674      16.9758
  87.0  -63.0     163.9374      12.8481
  87.0  -57.0       0.0000       0.0000
  87.0  -51.0       0.0000       0.0000
  87.0  -45.0       0.0000       0.0000
  87.0  -39.0       0.0000       0.0000
  87.0  -33.0       0.0000       0.0000
  87.0  -27.0       0.0000       0.0000
  87.0  -21.0       0.0000       0.0000
  87.0  -15.0       0.0000       0.0000
  87.0   -9.0       0.0000       0.0000
  87.0   -3.0       0.0000       0.0000
  87.0    3.0       0.0000       0.0000
  87.0    9.0       0.0000       0.0000
  87.0   15.0       0.0000       0.0000
  87.0   21.0       0.0000       0.0000
  87.0   27.0       0.0000       0.0000
  87.0   33.0       0.0000       0.0000
  87.0   39.0       0.0000       0.0000
  87.0   45.0       0.0000       0.0000
  87.0   51.0       0.0000       0.0000
  87.0   57.0       0.0000       0.0000
  87.0   63.0       0.0000       0.0000
  87.0   69.0       0.0000       0.0000
  87.0   75.0       0.0000       0.0000
  87.0   81.0       0.0000       0.0000
  87.0   87.0       0.0000       0.0000
  93.0  -87.0     113.5959      13.2234
  93.0  -81.0     124.0205      12.2733
  93.0  -75.0     133.7216      14.9424
  93.0  -69.0     149.6541      17.1824
  93.0  -63.0     160.2480      13.4933
  93.0  -57.0       0.0000       0.0000
  93.0  -51.0       0.0000       0.0000
  93.0  -45.0       0.0000       0.0000
  93.0  -39.0       0.0000       0.0000
  93.0  -33.0       0.0000       0.0000
  93.0  -27.0       0.0000       0.0000
  93.0  -21.0       0.0000       0.0000
  93.0  -15.0       0.0000       0.0000
  93.0   -9.0       0.0000       0.0000
  93.0   -3.0       0.0000       0.0000
  93.0    3.0       0.0000       0.0000
  93.0    9.0       0.0000       0.0000
  93.0   15.0       0.0000       0.0000
  93.0   21.0       0.0000       0.0000
  93.0   27.0       0.0000       0.0000
  93.0   33.0       0.0000       0.0000
  93.0   39.0       0.0000       0.0000
  93.0   45.0       0.0000       0.0000
  93.0   51.0       0.0000       0.0000
  93.0   57.0       0.0000       0.0000
  93.0   63.0       0.0000       0.0000
  93.0   69.0       0.0000       0.0000
  93.0   75.0       0.0000       0.0000
  93.0   81.0       0.0000       0.0000
  93.0   87.0       0.0000       0.0000
  99.0  -87.0     126.0762      12.0121
  99.0  -81.0     130.5480      13.5411
  99.0  -75.0     136.1555      16.6558
  99.0  -69.0     152.6218      11.8659
  99.0  -63.0     158.7486      13.4823
  99.0  -57.0       0.0000       0.0000
  99.0  -51.0       0.0000       0.0000
  99.0  -45.0       0.0000       0.0000
  99.0  -39.0       0.0000       0.0000
  99.0  -33.0       0.0000       0.0000
  99.0  -27.0       0.0000       0.0000
  99.0  -21.0       0.0000       0.0000
  99.0  -15.0       0.0000       0.0000
  99.0   -9.0       0.0000       0.0000
  99.0   -3.0       0.0000       0.0000
  99.0    3.0       0.0000       0.0000
  99.0    9.0       0.0000       0.0000
  99.0   15.0       0.0000       0.0000
  99.0   21.0       0.0000       0.0000
  99.0   27.0       0.0000       0.0000
  99.0   33.0       0.0000       0.0000
  99.0   39.0       0.0000       0.0000
  99.0   45.0       0.0000       0.0000
  99.0   51.0       0.0000       0.0000
  99.0   57.0       0.0000       0.0000
  99.0   63.0       0.0000       0.0000
  99.0   69.0       0.0000       0.0000
  99.0   75.0       0.0000       0.0000
  99.0   81.0       0.0000       0.0000
  99.0   87.0       0.0000       0.0000
 105.0  -87.0     125.6348      12.7414
 105.0  -81.0     130.1754      13.1345
 105.0  -75.0     138.5189      13.5334
 105.0  -69.0       0.0000       0.0000
 105.0  -63.0     156.2060      11.9293
 105.0  -57.0       0.0000       0.0000
 105.0  -51.0       0.0000       0.0000
 105.0  -45.0       0.0000       0.0000
 105.0  -39.0       0.0000       0.0000
 105.0  -33.0       0.0000       0.0000
 105.0  -27.0       0.0000       0.0000
 105.0  -21.0       0.0000       0.0000
 105.0  -15.0       0.0000       0.0000
 105.0   -9.0       0.0000       0.0000
 105.0   -3.0       0.0000       0.0000
 105.0    3.0       0.0000       0.0000
 105.0    9.0       0.0000       0.0000
 105.0   15.0       0.0000       0.0000
 105.0   21.0       0.0000       0.0000
 105.0   27.0       0.0000       0.0000
 105.0   33.0       0.0000       0.0000
 105.0   39.0       0.0000       0.0000
 105.0   45.0       0.0000       0.0000
 105.0   51.0       0.0000       0.0000
 105.0   57.0       0.0000       0.0000
 105.0   63.0       0.0000       0.0000
 105.0   69.0       0.0000       0.0000
 105.0   75.0       0.0000       0.0000
 105.0   81.0       0.0000       0.0000
 105.0   87.0       0.0000       0.0000
 111.0  -87.0     121.8071      11.7320
 111.0  -81.0     123.6164      11.7606
 111.0  -75.0     136.4311      13.5449
 111.0  -69.0       0.0000       0.0000
 111.0  -63.0     155.5347      11.6762
 111.0  -57.0       0.0000       0.0000
 111.0  -51.0       0.0000       0.0000
 111.0  -45.0       0.0000       0.0000
 111.0  -39.0       0.0000       0.0000
 111.0  -33.0       0.0000       0.0000
 111.0  -27.0       0.0000       0.0000
 111.0  -21.0       0.0000       0.0000
 111.0  -15.0       0.0000       0.0000
 111.0   -9.0       0.0000       0.0000
 111.0   -3.0       0.0000       0.0000
 111.0    3.0       0.0000       0.0000
 111.0    9.0       0.0000       0.0000
 111.0   15.0       0.0000       0.0000
 111.0   21.0       0.0000       0.0000
 111.0   27.0       0.0000       0.0000
 111.0   33.0       0.0000       0.0000
 111.0   39.0       0.0000       0.0000
 111.0   45.0       0.0000       0.0000
 111.0   51.0       0.0000       0.0000
 111.0   57.0       0.0000       0.0000
 111.0   63.0       0.0000       0.0000
 111.0   69.0       0.0000       0.0000
 111.0   75.0       0.0000       0.0000
 111.0   81.0       0.0000       0.0000
 111.0   87.0       0.0000       0.0000
 117.0  -87.0     126.0703      12.3477
 117.0  -81.0     124.2232      11.7087
 117.0  -75.0     132.9222      14.9132
 117.0  -69.0       0.0000       0.0000
 117.0  -63.0       0.0000       0.0000
 117.0  -57.0     153.1507      10.0855
 117.0  -51.0       0.0000       0.0000
 117.0  -45.0       0.0000       0.0000
 117.0  -39.0       0.0000       0.0000
 117.0  -33.0       0.0000       0.0000
 117.0  -27.0       0.0000       0.0000
 117.0  -21.0       0.0000       0.0000
 117.0  -15.0       0.0000       0.0000
 117.0   -9.0       0.0000       0.0000
 117.0   -3.0       0.0000       0.0000
 117.0    3.0       0.0000       0.0000
 117.0    9.0       0.0000       0.0000
 117.0   15.0       0.0000       0.0000
 117.0   21.0       0.0000       0.0000
 117.0   27.0       0.0000       0.0000
 117.0   33.0       0.0000       0.0000
 117.0   39.0       0.0000       0.0000
 117.0   45.0       0.0000       0.0000
 117.0   51.0       0.0000       0.0000
 117.0   57.0       0.0000       0.0000
 117.0   63.0       0.0000       0.0000
 117.0   69.0       0.0000       0.0000
 117.0   75.0       0.0000       0.0000
 117.0   81.0       0.0000       0.0000
 117.0   87.0       0.0000       0.0000
 123.0  -87.0     123.0255      11.5824
 123.0  -81.0     123.6946      11.8657
 123.0  -75.0     132.6300      14.5463
 123.0  -69.0     143.2743      11.5703
 123.0  -63.0       0.0000       0.0000
 123.0  -57.0       0.0000       0.0000
 123.0  -51.0       0.0000       0.0000
 123.0  -45.0       0.0000       0.0000
 123.0  -39.0       0.0000       0.0000
 123.0  -33.0       0.0000       0.0000
 123.0  -27.0       0.0000       0.0000
 123.0  -21.0       0.0000       0.0000
 123.0  -15.0       0.0000       0.0000
 123.0   -9.0       0.0000       0.0000
 123.0   -3.0       0.0000       0.0000
 123.0    3.0       0.0000       0.0000
 123.0    9.0       0.0000       0.0000
 123.0   15.0       0.0000       0.0000
 123.0   21.0       0.0000       0.0000
 123.0   27.0       0.0000       0.0000
 123.0   33.0       0.0000       0.0000
 123.0   39.0       0.0000       0.0000
 123.0   45.0       0.0000       0.0000
 123.0   51.0       0.0000       0.0000
 123.0   57.0       0.0000       0.0000
 123.0   63.0       0.0000       0.0000
 123.0   69.0       0.0000       0.0000
 123.0   75.0       0.0000       0.0000
 123.0   81.0       0.0000       0.0000
 123.0   87.0       0.0000       0.0000
 129.0  -87.0     122.4919      11.6308
 129.0  -81.0     121.8936      11.6647
 129.0  -75.0     133.0510      14.6027
 129.0  -69.0     139.6639      13.2295
 129.0  -63.0       0.0000       0.0000
 129.0  -57.0     155.0597      10.8248
 129.0  -51.0     156.8818      12.2244
 129.0  -45.0       0.0000       0.0000
 129.0  -39.0       0.0000       0.0000
 129.0  -33.0       0.0000       0.0000
 129.0  -27.0       0.0000       0.0000
 129.0  -21.0       0.0000       0.0000
 129.0  -15.0       0.0000       0.0000
 129.0   -9.0       0.0000       0.0000
 129.0   -3.0       0.0000       0.0000
 129.0    3.0       0.0000       0.0000
 129.0    9.0       0.0000       0.0000
 129.0   15.0       0.0000       0.0000
 129.0   21.0       0.0000       0.0000
 129.0   27.0       0.0000       0.0000
 129.0   33.0       0.0000       0.0000
 129.0   39.0       0.0000       0.0000
 129.0   45.0       0.0000       0.0000
 129.0   51.0       0.0000       0.0000
 129.0   57.0       0.0000       0.0000
 129.0   63.0       0.0000       0.0000
 129.0   69.0       0.0000       0.0000
 129.0   75.0       0.0000       0.0000
 129.0   81.0       0.0000       0.0000
 129.0   87.0       0.0000       0.0000
 135.0  -87.0     121.3656      11.7634
 135.0  -81.0     123.5520      11.8855
 135.0  -75.0     133.7204      14.7738
 135.0  -69.0     137.2888      14.4154
 135.0  -63.0       0.0000       0.0000
 135.0  -57.0     152.4804      12.1165
 135.0  -51.0     157.9758      12.7665
 135.0  -45.0     160.2788      12.3542
 135.0  -39.0       0.0000       0.0000
 135.0  -33.0       0.0000       0.0000
 135.0  -27.0       0.0000       0.0000
 135.0  -21.0       0.0000       0.0000
 135.0  -15.0       0.0000       0.0000
 135.0   -9.0       0.0000       0.0000
 135.0   -3.0       0.0000       0.0000
 135.0    3.0       0.0000       0.0000
 135.0    9.0       0.0000       0.0000
 135.0   15.0       0.0000       0.0000
 135.0   21.0       0.0000       0.0000
 135.0   27.0       0.0000       0.0000
 135.0   33.0       0.0000       0.0000
 135.0   39.0       0.0000       0.0000
 135.0   45.0       0.0000       0.0000
 135.0   51.0       0.0000       0.0000
 135.0   57.0       0.0000       0.0000
 135.0   63.0       0.0000       0.0000
 135.0   69.0       0.0000       0.0000
 135.0   75.0       0.0000       0.0000
 135.0   81.0       0.0000       0.0000
 135.0   87.0       0.0000       0.0000
 141.0  -87.0     123.3281      11.8058
 141.0  -81.0     124.8723      11.9626
 141.0  -75.0     126.2900      11.4952
 141.0  -69.0     136.0391      12.9209
 141.0  -63.0       0.0000       0.0000
 141.0  -57.0     153.0688      12.3433
 141.0  -51.0     156.9115      12.7003
 141.0  -45.0     160.5702      13.6803
 141.0  -39.0       0.0000       0.0000
 141.0  -33.0       0.0000       0.0000
 141.0  -27.0       0.0000       0.0000
 141.0  -21.0       0.0000       0.0000
 141.0  -15.0       0.0000       0.0000
 141.0   -9.0       0.0000       0.0000
 141.0   -3.0       0.0000       0.0000
 141.0    3.0       0.0000       0.0000
 141.0    9.0       0.0000       0.0000
 141.0   15.0       0.0000       0.0000
 141.0   21.0       0.0000       0.0000
 141.0   27.0       0.0000       0.0000
 141.0   33.0       0.0000       0.0000
 141.0   39.0       0.0000       0.0000
 141.0   45.0       0.0000       0.0000
 141.0   51.0       0.0000       0.0000
 141.0   57.0       0.0000       0.0000
 141.0   63.0       0.0000       0.0000
 141.0   69.0       0.0000       0.0000
 141.0   75.0       0.0000       0.0000
 141.0   81.0       0.0000       0.0000
 141.0   87.0       0.0000       0.0000
 147.0  -87.0     124.1796      12.0365
 147.0  -81.0     124.7080      11.8729
 147.0  -75.0     133.7085      14.5664
 147.0  -69.0     137.4946      11.2446
 147.0  -63.0       0.0000       0.0000
 147.0  -57.0     153.9150      13.0633
 147.0  -51.0       0.0000       0.0000
 147.0  -45.0       0.0000       0.0000
 147.0  -39.0       0.0000       0.0000
 147.0  -33.0       0.0000       0.0000
 147.0  -27.0       0.0000       0.0000
 147.0  -21.0       0.0000       0.0000
 147.0  -15.0       0.0000       0.0000
 147.0   -9.0       0.0000       0.0000
 147.0   -3.0       0.0000       0.0000
 147.0    3.0       0.0000       0.0000
 147.0    9.0       0.0000       0.0000
 147.0   15.0       0.0000       0.0000
 147.0   21.0       0.0000       0.0000
 147.0   27.0       0.0000       0.0000
 147.0   33.0       0.0000       0.0000
 147.0   39.0       0.0000       0.0000
 147.0   45.0       0.0000       0.0000
 147.0   51.0       0.0000       0.0000
 147.0   57.0       0.0000       0.0000
 147.0   63.0       0.0000       0.0000
 147.0   69.0       0.0000       0.0000
 147.0   75.0       0.0000       0.0000
 147.0   81.0       0.0000       0.0000
 147.0   87.0       0.0000       0.0000
 153.0  -87.0     124.2515      12.0431
 153.0  -81.0     125.5613      11.8350
 153.0  -75.0     127.0445      10.8347
 153.0  -69.0     134.5259      11.9670
 153.0  -63.0       0.0000       0.0000
 153.0  -57.0       0.0000       0.0000
 153.0  -51.0       0.0000       0.0000
 153.0  -45.0       0.0000       0.0000
 153.0  -39.0       0.0000       0.0000
 153.0  -33.0       0.0000       0.0000
 153.0  -27.0       0.0000       0.0000
 153.0  -21.0       0.0000       0.0000
 153.0  -15.0       0.0000       0.0000
 153.0   -9.0       0.0000       0.0000
 153.0   -3.0       0.0000       0.0000
 153.0    3.0       0.0000       0.0000
 153.0    9.0       0.0000       0.0000
 153.0   15.0       0.0000       0.0000
 153.0   21.0       0.0000       0.0000
 153.0   27.0       0.0000       0.0000
 153.0   33.0       0.0000       0.0000
 153.0   39.0       0.0000       0.0000
 153.0   45.0       0.0000       0.0000
 153.0   51.0       0.0000       0.0000
 153.0   57.0       0.0000       0.0000
 153.0   63.0       0.0000       0.0000
 153.0   69.0       0.0000       0.0000
 153.0   75.0       0.0000       0.0000
 153.0   81.0       0.0000       0.0000
 153.0   87.0       0.0000       0.0000
 159.0  -87.0     124.5734      11.8923
 159.0  -81.0     125.8688      11.6465
 159.0  -75.0     126.8661      10.3010
 159.0  -69.0     117.5739      12.0872
 159.0  -63.0       0.0000       0.0000
 159.0  -57.0       0.0000       0.0000
 159.0  -51.0       0.0000       0.0000
 159.0  -45.0     111.1096       7.3578
 159.0  -39.0       0.0000       0.0000
 159.0  -33.0       0.0000       0.0000
 159.0  -27.0       0.0000       0.0000
 159.0  -21.0       0.0000       0.0000
 159.0  -15.0       0.0000       0.0000
 159.0   -9.0       0.0000       0.0000
 159.0   -3.0       0.0000       0.0000
 159.0    3.0       0.0000       0.0000
 159.0    9.0       0.0000       0.0000
 159.0   15.0       0.0000       0.0000
 159.0   21.0       0.0000       0.0000
 159.0   27.0       0.0000       0.0000
 159.0   33.0       0.0000       0.0000
 159.0   39.0       0.0000       0.0000
 159.0   45.0       0.0000       0.0000
 159.0   51.0       0.0000       0.0000
 159.0   57.0       0.0000       0.0000
 159.0   63.0       0.0000       0.0000
 159.0   69.0       0.0000       0.0000
 159.0   75.0       0.0000       0.0000
 159.0   81.0       0.0000       0.0000
 159.0   87.0       0.0000       0.0000
 165.0  -87.0     127.2706      12.1967
 165.0  -81.0     126.4282      11.5123
 165.0  -75.0     126.6649      10.3053
 165.0  -69.0     127.4323       9.9364
 165.0  -63.0     128.0024       9.9959
 165.0  -57.0     126.0797      10.3966
 165.0  -51.0       0.0000       0.0000
 165.0  -45.0       0.0000       0.0000
 165.0  -39.0       0.0000       0.0000
 165.0  -33.0       0.0000       0.0000
 165.0  -27.0       0.0000       0.0000
 165.0  -21.0       0.0000       0.0000
 165.0  -15.0       0.0000       0.0000
 165.0   -9.0       0.0000       0.0000
 165.0   -3.0       0.0000       0.0000
 165.0    3.0       0.0000       0.0000
 165.0    9.0       0.0000       0.0000
 165.0   15.0       0.0000       0.0000
 165.0   21.0       0.0000       0.0000
 165.0   27.0       0.0000       0.0000
 165.0   33.0       0.0000       0.0000
 165.0   39.0       0.0000       0.0000
 165.0   45.0       0.0000       0.0000
 165.0   51.0       0.0000       0.0000
 165.0   57.0       0.0000       0.0000
 165.0   63.0       0.0000       0.0000
 165.0   69.0       0.0000       0.0000
 165.0   75.0       0.0000       0.0000
 165.0   81.0       0.0000       0.0000
 165.0   87.0       0.0000       0.0000
 171.0  -87.0     128.2638      12.1603
 171.0  -81.0     125.8733      11.3078
 171.0  -75.0     127.2078      10.6409
 171.0  -69.0     126.3846      10.3269
 171.0  -63.0     127.4784      10.3750
 171.0  -57.0     126.3862      10.9087
 171.0  -51.0     122.8738      11.2390
 171.0  -45.0       0.0000       0.0000
 171.0  -39.0       0.0000       0.0000
 171.0  -33.0       0.0000       0.0000
 171.0  -27.0       0.0000       0.0000
 171.0  -21.0       0.0000       0.0000
 171.0  -15.0       0.0000       0.0000
 171.0   -9.0       0.0000       0.0000
 171.0   -3.0       0.0000       0.0000
 171.0    3.0       0.0000       0.0000
 171.0    9.0       0.0000       0.0000
 171.0   15.0       0.0000       0.0000
 171.0   21.0       0.0000       0.0000
 171.0   27.0       0.0000       0.0000
 171.0   33.0       0.0000       0.0000
 171.0   39.0       0.0000       0.0000
 171.0   45.0       0.0000       0.0000
 171.0   51.0       0.0000       0.0000
 171.0   57.0       0.0000       0.0000
 171.0   63.0       0.0000       0.0000
 171.0   69.0       0.0000       0.0000
 171.0   75.0       0.0000       0.0000
 171.0   81.0       0.0000       0.0000
 171.0   87.0       0.0000       0.0000
 177.0  -87.0     128.3945      12.3247
 177.0  -81.0     126.7345      11.4867
 177.0  -75.0       0.0000       0.0000
 177.0  -69.0       0.0000       0.0000
 177.0  -63.0       0.0000       0.0000
 177.0  -57.0     127.9780      15.6424
 177.0  -51.0     123.1001      11.8500
 177.0  -45.0       0.0000       0.0000
 177.0  -39.0       0.0000       0.0000
 177.0  -33.0       0.0000       0.0000
 177.0  -27.0       0.0000       0.0000
 177.0  -21.0       0.0000       0.0000
 177.0  -15.0       0.0000       0.0000
 177.0   -9.0       0.0000       0.0000
 177.0   -3.0       0.0000       0.0000
 177.0    3.0       0.0000       0.0000
 177.0    9.0       0.0000       0.0000
 177.0   15.0       0.0000       0.0000
 177.0   21.0       0.0000       0.0000
 177.0   27.0       0.0000       0.0000
 177.0   33.0       0.0000       0.0000
 177.0   39.0       0.0000       0.0000
 177.0   45.0       0.0000       0.0000
 177.0   51.0       0.0000       0.0000
 177.0   57.0       0.0000       0.0000
 177.0   63.0       0.0000       0.0000
 177.0   69.0       0.0000       0.0000
 177.0   75.0       0.0000       0.0000
 177.0   81.0       0.0000       0.0000
 177.0   87.0       0.0000       0.0000
 183.0  -87.0     116.5003      24.7347
 183.0  -81.0     115.3644      25.8499
 183.0  -75.0      87.8493      17.2818
 183.0  -69.0      94.0118      20.6653
 183.0  -63.0       0.0000       0.0000
 183.0  -57.0     113.6455      14.7305
 183.0  -51.0     110.5208       9.4795
 183.0  -45.0     105.8054      12.9037
 183.0  -39.0      95.4115       9.5448
 183.0  -33.0       0.0000       0.0000
 183.0  -27.0       0.0000       0.0000
 183.0  -21.0       0.0000       0.0000
 183.0  -15.0       0.0000       0.0000
 183.0   -9.0       0.0000       0.0000
 183.0   -3.0       0.0000       0.0000
 183.0    3.0       0.0000       0.0000
 183.0    9.0       0.0000       0.0000
 183.0   15.0       0.0000       0.0000
 183.0   21.0       0.0000       0.0000
 183.0   27.0       0.0000       0.0000
 183.0   33.0       0.0000       0.0000
 183.0   39.0       0.0000       0.0000
 183.0   45.0       0.0000       0.0000
 183.0   51.0       0.0000       0.0000
 183.0   57.0       0.0000       0.0000
 183.0   63.0       0.0000       0.0000
 183.0   69.0       0.0000       0.0000
 183.0   75.0       0.0000       0.0000
 183.0   81.0       0.0000       0.0000
 183.0   87.0       0.0000       0.0000
 189.0  -87.0     113.2580      18.6911
 189.0  -81.0     112.1207      21.3207
 189.0  -75.0      87.4859      16.8717
 189.0  -69.0      78.6325      19.7502
 189.0  -63.0       0.0000       0.0000
 189.0  -57.0     100.2414      14.1501
 189.0  -51.0     119.6030      14.6916
 189.0  -45.0       0.0000       0.0000
 189.0  -39.0       0.0000       0.0000
 189.0  -33.0     106.0695       7.7913
 189.0  -27.0       0.0000       0.0000
 189.0  -21.0       0.0000       0.0000
 189.0  -15.0       0.0000       0.0000
 189.0   -9.0       0.0000       0.0000
 189.0   -3.0       0.0000       0.0000
 189.0    3.0       0.0000       0.0000
 189.0    9.0       0.0000       0.0000
 189.0   15.0       0.0000       0.0000
 189.0   21.0       0.0000       0.0000
 189.0   27.0       0.0000       0.0000
 189.0   33.0     149.4052      11.4076
 189.0   39.0       0.0000       0.0000
 189.0   45.0       0.0000       0.0000
 189.0   51.0       0.0000       0.0000
 189.0   57.0       0.0000       0.0000
 189.0   63.0       0.0000       0.0000
 189.0   69.0       0.0000       0.0000
 189.0   75.0       0.0000       0.0000
 189.0   81.0       0.0000       0.0000
 189.0   87.0       0.0000       0.0000
 195.0  -87.0      96.6830      15.8582
 195.0  -81.0      96.5910      17.3509
 195.0  -75.0      82.6415      17.2004
 195.0  -69.0      85.0582      15.3626
 195.0  -63.0      91.3688      17.1377
 195.0  -57.0     113.2845      20.0530
 195.0  -51.0       0.0000       0.0000
 195.0  -45.0     102.7978      16.2066
 195.0  -39.0      94.5011      14.6474
 195.0  -33.0     106.7617      11.8544
 195.0  -27.0       0.0000       0.0000
 195.0  -21.0       0.0000       0.0000
 195.0  -15.0       0.0000       0.0000
 195.0   -9.0       0.0000       0.0000
 195.0   -3.0     139.4166      11.6711
 195.0    3.0       0.0000       0.0000
 195.0    9.0     129.7204      14.4186
 195.0   15.0     131.9574      10.5344
 195.0   21.0     130.7218      10.0425
 195.0   27.0     136.3150      12.9761
 195.0   33.0     138.2813      13.2779
 195.0   39.0     138.9932      13.4963
 195.0   45.0       0.0000       0.0000
 195.0   51.0       0.0000       0.0000
 195.0   57.0       0.0000       0.0000
 195.0   63.0       0.0000       0.0000
 195.0   69.0       0.0000       0.0000
 195.0   75.0       0.0000       0.0000
 195.0   81.0       0.0000       0.0000
 195.0   87.0       0.0000       0.0000
 201.0  -87.0      90.6791      16.8412
 201.0  -81.0      90.0326      14.1330
 201.0  -75.0      87.3945      14.1942
 201.0  -69.0      86.5525      15.2329
 201.0  -63.0     104.6838      18.5720
 201.0  -57.0       0.0000       0.0000
 201.0  -51.0       0.0000       0.0000
 201.0  -45.0      97.3533      26.6077
 201.0  -39.0      90.2021      24.0025
 201.0  -33.0      91.8485      19.9300
 201.0  -27.0       0.0000       0.0000
 201.0  -21.0       0.0000       0.0000
 201.0  -15.0       0.0000       0.0000
 201.0   -9.0       0.0000       0.0000
 201.0   -3.0       0.0000       0.0000
 201.0    3.0       0.0000       0.0000
 201.0    9.0     126.3981      10.2186
 201.0   15.0     130.1874      10.8908
 201.0   21.0     130.5963       9.4173
 201.0   27.0     133.9074      10.6210
 201.0   33.0     135.2452      10.9494
 201.0   39.0     137.7186      11.0434
 201.0   45.0     132.8329      10.9676
 201.0   51.0       0.0000       0.0000
 201.0   57.0       0.0000       0.0000
 201.0   63.0       0.0000       0.0000
 201.0   69.0       0.0000       0.0000
 201.0   75.0       0.0000       0.0000
 201.0   81.0       0.0000       0.0000
 201.0   87.0       0.0000       0.0000
 207.0  -87.0      91.6155      10.6180
 207.0  -81.0      90.1239      14.2854
 207.0  -75.0      88.1689      14.4132
 207.0  -69.0      92.3471      13.3154
 207.0  -63.0       0.0000       0.0000
 207.0  -57.0       0.0000       0.0000
 207.0  -51.0       0.0000       0.0000
 207.0  -45.0      98.3527      21.6685
 207.0  -39.0      83.2258      18.3953
 207.0  -33.0       0.0000       0.0000
 207.0  -27.0       0.0000       0.0000
 207.0  -21.0       0.0000       0.0000
 207.0  -15.0       0.0000       0.0000
 207.0   -9.0       0.0000       0.0000
 207.0   -3.0       0.0000       0.0000
 207.0    3.0       0.0000       0.0000
 207.0    9.0     126.7012       9.8911
 207.0   15.0     128.9293       9.6908
 207.0   21.0     130.5925       8.8778
 207.0   27.0     132.4702       9.2773
 207.0   33.0     134.4146      12.1585
 207.0   39.0     139.0672       9.7773
 207.0   45.0     133.0184      10.5348
 207.0   51.0     131.8700      10.5696
 207.0   57.0       0.0000       0.0000
 207.0   63.0       0.0000       0.0000
 207.0   69.0       0.0000       0.0000
 207.0   75.0       0.0000       0.0000
 207.0   81.0       0.0000       0.0000
 207.0   87.0       0.0000       0.0000
 213.0  -87.0      96.1026      11.6973
 213.0  -81.0      93.1174      14.0654
 213.0  -75.0      90.3091      14.5470
 213.0  -69.0     100.8139      19.1503
 213.0  -63.0       0.0000       0.0000
 213.0  -57.0       0.0000       0.0000
 213.0  -51.0      99.3111      16.8025
 213.0  -45.0      96.8213      17.9010
 213.0  -39.0      78.1217      14.0622
 213.0  -33.0      92.2103      13.2137
 213.0  -27.0      96.4664      10.6800
 213.0  -21.0      95.3674      11.3800
 213.0  -15.0      99.2991       8.9503
 213.0   -9.0     100.4236       8.5445
 213.0   -3.0       0.0000       0.0000
 213.0    3.0      98.1119      10.3527
 213.0    9.0       0.0000       0.0000
 213.0   15.0       0.0000       0.0000
 213.0   21.0     135.1489      19.6634
 213.0   27.0     114.5169      18.6141
 213.0   33.0       0.0000       0.0000
 213.0   39.0       0.0000       0.0000
 213.0   45.0       0.0000       0.0000
 213.0   51.0     132.0376       9.5639
 213.0   57.0       0.0000       0.0000
 213.0   63.0       0.0000       0.0000
 213.0   69.0       0.0000       0.0000
 213.0   75.0       0.0000       0.0000
 213.0   81.0       0.0000       0.0000
 213.0   87.0       0.0000       0.0000
 219.0  -87.0      97.8237      11.8014
 219.0  -81.0      94.5949      13.9747
 219.0  -75.0      93.8976      13.7427
 219.0  -69.0     100.4330      17.2802
 219.0  -63.0       0.0000       0.0000
 219.0  -57.0       0.0000       0.0000
 219.0  -51.0       0.0000       0.0000
 219.0  -45.0       0.0000       0.0000
 219.0  -39.0      89.0945       8.5703
 219.0  -33.0      85.5373      11.1751
 219.0  -27.0       0.0000       0.0000
 219.0  -21.0      87.3140      13.2708
 219.0  -15.0      93.0024       9.3226
 219.0   -9.0      96.6355       9.4300
 219.0   -3.0      95.5714       8.5711
 219.0    3.0      90.5130       8.4150
 219.0    9.0      89.6064       9.7088
 219.0   15.0       0.0000       0.0000
 219.0   21.0       0.0000       0.0000
 219.0   27.0       0.0000       0.0000
 219.0   33.0     116.3927      15.9625
 219.0   39.0     124.7911      21.0715
 219.0   45.0     134.6915      16.0547
 219.0   51.0     130.5642      10.3558
 219.0   57.0     129.5255       9.7595
 219.0   63.0       0.0000       0.0000
 219.0   69.0       0.0000       0.0000
 219.0   75.0       0.0000       0.0000
 219.0   81.0       0.0000       0.0000
 219.0   87.0       0.0000       0.0000
 225.0  -87.0      99.6040      12.0642
 225.0  -81.0      95.8407      13.7283
 225.0  -75.0      94.9720      13.6741
 225.0  -69.0      98.3001      13.9581
 225.0  -63.0       0.0000       0.0000
 225.0  -57.0       0.0000       0.0000
 225.0  -51.0      84.9940       9.4992
 225.0  -45.0      88.4434       7.9929
 225.0  -39.0      91.8706       7.3479
 225.0  -33.0      85.6108      11.1599
 225.0  -27.0      79.6471      10.1366
 225.0  -21.0      77.9497      10.6817
 225.0  -15.0      81.7442      14.7006
 225.0   -9.0      92.2194       7.6643
 225.0   -3.0      95.3681       7.8990
 225.0    3.0      91.5077       6.7902
 225.0    9.0      90.6233       9.1184
 225.0   15.0      94.7333       9.7996
 225.0   21.0      94.9281      12.1957
 225.0   27.0     105.7944       8.7146
 225.0   33.0     108.6305      12.5318
 225.0   39.0     101.9835      13.4949
 225.0   45.0     100.6742      16.3621
 225.0   51.0     116.7761      10.6727
 225.0   57.0     124.4710      12.8123
 225.0   63.0       0.0000       0.0000
 225.0   69.0       0.0000       0.0000
 225.0   75.0       0.0000       0.0000
 225.0   81.0       0.0000       0.0000
 225.0   87.0       0.0000       0.0000
 231.0  -87.0     102.8046      10.7130
 231.0  -81.0      98.1229      11.8893
 231.0  -75.0      96.5084      13.2063
 231.0  -69.0      99.2279      13.5163
 231.0  -63.0      88.2767      16.2762
 231.0  -57.0      90.2048       9.2200
 231.0  -51.0      90.3644      10.1097
 231.0  -45.0      89.7386      11.5249
 231.0  -39.0      95.3262       7.5435
 231.0  -33.0       0.0000       0.0000
 231.0  -27.0       0.0000       0.0000
 231.0  -21.0       0.0000       0.0000
 231.0  -15.0       0.0000       0.0000
 231.0   -9.0       0.0000       0.0000
 231.0   -3.0       0.0000       0.0000
 231.0    3.0       0.0000       0.0000
 231.0    9.0       0.0000       0.0000
 231.0   15.0       0.0000       0.0000
 231.0   21.0       0.0000       0.0000
 231.0   27.0       0.0000       0.0000
 231.0   33.0       0.0000       0.0000
 231.0   39.0     109.3013      11.2285
 231.0   45.0     108.3968      14.1649
 231.0   51.0       0.0000       0.0000
 231.0   57.0       0.0000       0.0000
 231.0   63.0       0.0000       0.0000
 231.0   69.0       0.0000       0.0000
 231.0   75.0       0.0000       0.0000
 231.0   81.0       0.0000       0.0000
 231.0   87.0       0.0000       0.0000
 237.0  -87.0     105.2781       9.3695
 237.0  -81.0     100.0832      10.8277
 237.0  -75.0      96.9476      13.1401
 237.0  -69.0      96.0141      12.7533
 237.0  -63.0      95.1989       9.1474
 237.0  -57.0      90.7482       8.8722
 237.0  -51.0      85.2757      19.3085
 237.0  -45.0       0.0000       0.0000
 237.0  -39.0      90.4593      16.1054
 237.0  -33.0       0.0000       0.0000
 237.0  -27.0      58.6527      23.1668
 237.0  -21.0      89.9139      20.8855
 237.0  -15.0       0.0000       0.0000
 237.0   -9.0       0.0000       0.0000
 237.0   -3.0       0.0000       0.0000
 237.0    3.0      94.7630       9.0097
 237.0    9.0      94.7840       9.3124
 237.0   15.0     102.9111      14.9423
 237.0   21.0     103.2269      15.2408
 237.0   27.0     115.5849      12.4833
 237.0   33.0     112.2851      10.8875
 237.0   39.0     112.4180       9.5140
 237.0   45.0     110.9578      11.1000
 237.0   51.0     116.9545       9.2118
 237.0   57.0     117.0817       9.4007
 237.0   63.0       0.0000       0.0000
 237.0   69.0       0.0000       0.0000
 237.0   75.0       0.0000       0.0000
 237.0   81.0       0.0000       0.0000
 237.0   87.0       0.0000       0.0000
 243.0  -87.0     108.7733       7.6817
 243.0  -81.0     103.7252       9.2802
 243.0  -75.0      99.2327      12.4026
 243.0  -69.0      91.7301      12.5533
 243.0  -63.0       0.0000       0.0000
 243.0  -57.0      88.3695      10.0032
 243.0  -51.0      84.6192      15.8971
 243.0  -45.0      84.9981      11.9480
 243.0  -39.0      81.9417      12.1872
 243.0  -33.0       0.0000       0.0000
 243.0  -27.0      62.4934      14.5258
 243.0  -21.0      64.7615       9.2243
 243.0  -15.0       0.0000       0.0000
 243.0   -9.0      67.3980      15.5214
 243.0   -3.0      71.8688      17.2949
 243.0    3.0      81.5082      13.4886
 243.0    9.0       0.0000       0.0000
 243.0   15.0     101.3688      10.5450
 243.0   21.0     109.6825      13.9323
 243.0   27.0     111.5501      11.2488
 243.0   33.0     110.3217       9.0991
 243.0   39.0     111.5219      10.4763
 243.0   45.0     110.6605      11.8297
 243.0   51.0     113.2628      10.3148
 243.0   57.0       0.0000       0.0000
 243.0   63.0       0.0000       0.0000
 243.0   69.0       0.0000       0.0000
 243.0   75.0       0.0000       0.0000
 243.0   81.0       0.0000       0.0000
 243.0   87.0       0.0000       0.0000
 249.0  -87.0     108.5556       8.1666
 249.0  -81.0     106.6929       8.2756
 249.0  -75.0     104.7514      11.1755
 249.0  -69.0      94.7990      17.0875
 249.0  -63.0      93.8239       8.2577
 249.0  -57.0      80.9266      13.8050
 249.0  -51.0      76.3305      12.8629
 249.0  -45.0      81.4437      13.0436
 249.0  -39.0      78.5525      13.1506
 249.0  -33.0       0.0000       0.0000
 249.0  -27.0       0.0000       0.0000
 249.0  -21.0       0.0000       0.0000
 249.0  -15.0       0.0000       0.0000
 249.0   -9.0       0.0000       0.0000
 249.0   -3.0       0.0000       0.0000
 249.0    3.0       0.0000       0.0000
 249.0    9.0       0.0000       0.0000
 249.0   15.0       0.0000       0.0000
 249.0   21.0       0.0000       0.0000
 249.0   27.0     102.5584      13.7899
 249.0   33.0     105.2331      10.9979
 249.0   39.0     106.8015      10.1062
 249.0   45.0     109.0825      10.7891
 249.0   51.0     113.4471      11.8301
 249.0   57.0     107.3320       9.1738
 249.0   63.0       0.0000       0.0000
 249.0   69.0       0.0000       0.0000
 249.0   75.0       0.0000       0.0000
 249.0   81.0       0.0000       0.0000
 249.0   87.0       0.0000       0.0000
 255.0  -87.0       0.0000       0.0000
 255.0  -81.0     106.5193       8.4601
 255.0  -75.0      97.1258      14.2296
 255.0  -69.0      89.6833      15.8099
 255.0  -63.0      90.2050      10.5490
 255.0  -57.0       0.0000       0.0000
 255.0  -51.0      56.5756      10.9620
 255.0  -45.0      77.7996      11.5151
 255.0  -39.0      78.2493      10.3603
 255.0  -33.0      75.5869      13.1067
 255.0  -27.0      72.2484      13.1843
 255.0  -21.0      74.8833      10.1019
 255.0  -15.0      76.6291       8.7621
 255.0   -9.0      75.2791      13.2735
 255.0   -3.0      77.8324      14.0894
 255.0    3.0      91.2597       9.4113
 255.0    9.0      92.6441       8.8839
 255.0   15.0      92.1117      10.5289
 255.0   21.0      97.9019      10.9242
 255.0   27.0     100.8672      11.4277
 255.0   33.0     102.7864      12.5687
 255.0   39.0     103.5138      11.1500
 255.0   45.0     105.8767      10.0897
 255.0   51.0     106.5166       9.4938
 255.0   57.0     104.1493       8.4314
 255.0   63.0       0.0000       0.0000
 255.0   69.0       0.0000       0.0000
 255.0   75.0       0.0000       0.0000
 255.0   81.0       0.0000       0.0000
 255.0   87.0       0.0000       0.0000
 261.0  -87.0     108.5899       7.9688
 261.0  -81.0     107.2212       8.2792
 261.0  -75.0      98.7763      12.1597
 261.0  -69.0      89.6154      13.9052
 261.0  -63.0      84.7817      16.8423
 261.0  -57.0      58.3960       9.7504
 261.0  -51.0      62.7401      11.2680
 261.0  -45.0      66.9057      11.9015
 261.0  -39.0      73.9866      12.0466
 261.0  -33.0      72.9412      11.5625
 261.0  -27.0      72.4249      11.7389
 261.0  -21.0      73.0628      11.1392
 261.0  -15.0      74.0798      12.2569
 261.0   -9.0      80.9957      11.7508
 261.0   -3.0      88.8636      12.0658
 261.0    3.0      92.3246       7.2150
 261.0    9.0      93.1214       9.2995
 261.0   15.0      92.3621      10.5013
 261.0   21.0      96.5065       9.9874
 261.0   27.0     101.2630      10.1515
 261.0   33.0     102.1824      11.9271
 261.0   39.0     102.7624      12.4720
 261.0   45.0     103.0277      11.7284
 261.0   51.0     106.7418      10.1386
 261.0   57.0     104.2008       8.8624
 261.0   63.0       0.0000       0.0000
 261.0   69.0       0.0000       0.0000
 261.0   75.0       0.0000       0.0000
 261.0   81.0       0.0000       0.0000
 261.0   87.0       0.0000       0.0000
 267.0  -87.0     108.9195       8.1641
 267.0  -81.0     107.8540       8.4667
 267.0  -75.0      97.3165      14.7401
 267.0  -69.0      89.6175      11.0720
 267.0  -63.0      81.0510      15.6789
 267.0  -57.0      60.9999      10.1438
 267.0  -51.0      64.6848      12.1193
 267.0  -45.0      70.1460      11.1879
 267.0  -39.0      76.0187      10.4962
 267.0  -33.0      65.6444      12.1892
 267.0  -27.0      69.4590      12.6000
 267.0  -21.0      74.4369      10.1696
 267.0  -15.0      74.5164      10.8998
 267.0   -9.0      63.8362      17.2498
 267.0   -3.0      88.9817       9.4543
 267.0    3.0      90.9809       8.3878
 267.0    9.0      91.2958      10.5568
 267.0   15.0      95.3297      10.8322
 267.0   21.0       0.0000       0.0000
 267.0   27.0     101.7752       9.1605
 267.0   33.0     103.2536      10.8815
 267.0   39.0     102.9570      12.2881
 267.0   45.0     105.6424      11.9037
 267.0   51.0     105.8004      10.3762
 267.0   57.0     104.7998       9.4354
 267.0   63.0       0.0000       0.0000
 267.0   69.0       0.0000       0.0000
 267.0   75.0       0.0000       0.0000
 267.0   81.0       0.0000       0.0000
 267.0   87.0       0.0000       0.0000
 273.0  -87.0     109.3159       8.5984
 273.0  -81.0     108.1689       8.6349
 273.0  -75.0      97.6297      14.6388
 273.0  -69.0      90.2908      11.2567
 273.0  -63.0      81.1618      17.8144
 273.0  -57.0      66.1401      13.5801
 273.0  -51.0      67.5680      12.7447
 273.0  -45.0      71.7256      11.2648
 273.0  -39.0      77.0528      10.3927
 273.0  -33.0      66.5715      10.9659
 273.0  -27.0      71.8608      11.2294
 273.0  -21.0      80.3978       8.2665
 273.0  -15.0      79.5455       8.6488
 273.0   -9.0       0.0000       0.0000
 273.0   -3.0      85.2237      13.1187
 273.0    3.0      86.3111       9.6616
 273.0    9.0      81.8981      15.5234
 273.0   15.0      94.9268       9.6845
 273.0   21.0      97.9760      10.3504
 273.0   27.0     105.2873       7.5567
 273.0   33.0     105.7936       9.8025
 273.0   39.0     104.1044      11.5991
 273.0   45.0     108.5292      10.9459
 273.0   51.0     106.4276      11.3839
 273.0   57.0     107.6236      10.7260
 273.0   63.0       0.0000       0.0000
 273.0   69.0       0.0000       0.0000
 273.0   75.0       0.0000       0.0000
 273.0   81.0       0.0000       0.0000
 273.0   87.0       0.0000       0.0000
 279.0  -87.0     109.7046       9.0402
 279.0  -81.0     107.6845       8.9472
 279.0  -75.0      97.5474      13.4968
 279.0  -69.0      90.3956      12.1127
 279.0  -63.0      82.5012      16.1808
 279.0  -57.0      68.9391      13.7332
 279.0  -51.0      72.6800      12.0519
 279.0  -45.0      76.2130      11.5331
 279.0  -39.0      75.3836      10.6464
 279.0  -33.0      67.9757      12.9275
 279.0  -27.0      72.6384      11.2234
 279.0  -21.0      82.3268       9.6710
 279.0  -15.0      82.6152       9.8644
 279.0   -9.0       0.0000       0.0000
 279.0   -3.0      85.0890       9.4476
 279.0    3.0      90.9076       7.7955
 279.0    9.0      92.7181       9.6177
 279.0   15.0      97.3569       7.9048
 279.0   21.0     101.5471       8.9927
 279.0   27.0     106.4826       7.1609
 279.0   33.0     106.5836       9.7174
 279.0   39.0     106.7361      11.0508
 279.0   45.0     109.7520      10.4760
 279.0   51.0     109.8794      10.7553
 279.0   57.0     108.9667      10.6469
 279.0   63.0       0.0000       0.0000
 279.0   69.0       0.0000       0.0000
 279.0   75.0       0.0000       0.0000
 279.0   81.0       0.0000       0.0000
 279.0   87.0       0.0000       0.0000
 285.0  -87.0     106.2648      10.7931
 285.0  -81.0     104.9424      10.2274
 285.0  -75.0      98.7962      12.2703
 285.0  -69.0      91.4056      11.7689
 285.0  -63.0      82.3040      14.6541
 285.0  -57.0      72.1422      13.3828
 285.0  -51.0      78.3285      10.5574
 285.0  -45.0      83.6442       9.3430
 285.0  -39.0      80.4286       8.9608
 285.0  -33.0      77.6775      10.3948
 285.0  -27.0      74.4178      11.7109
 285.0  -21.0      85.3278      10.7998
 285.0  -15.0      79.8981      14.7825
 285.0   -9.0      84.2597      11.7642
 285.0   -3.0      90.3715       9.5704
 285.0    3.0      95.9278       8.1126
 285.0    9.0      97.4566       8.9937
 285.0   15.0      99.3289       7.4681
 285.0   21.0     103.2389       7.9396
 285.0   27.0     108.1619       8.6949
 285.0   33.0     106.4042      10.4693
 285.0   39.0     107.9288      11.1002
 285.0   45.0     109.6642      10.6783
 285.0   51.0     111.1800      10.9770
 285.0   57.0     110.9992      10.3716
 285.0   63.0       0.0000       0.0000
 285.0   69.0       0.0000       0.0000
 285.0   75.0       0.0000       0.0000
 285.0   81.0       0.0000       0.0000
 285.0   87.0       0.0000       0.0000
 291.0  -87.0     105.3822      10.8010
 291.0  -81.0     104.0946      10.2910
 291.0  -75.0     101.2354      11.1880
 291.0  -69.0      94.7076      11.1369
 291.0  -63.0      80.2614      17.2914
 291.0  -57.0      78.3873      13.7218
 291.0  -51.0      81.7645      11.0496
 291.0  -45.0      81.4731      11.2085
 291.0  -39.0      76.8749      11.0872
 291.0  -33.0       0.0000       0.0000
 291.0  -27.0       0.0000       0.0000
 291.0  -21.0       0.0000       0.0000
 291.0  -15.0       0.0000       0.0000
 291.0   -9.0       0.0000       0.0000
 291.0   -3.0       0.0000       0.0000
 291.0    3.0      99.4085       7.8877
 291.0    9.0      98.0334       8.1538
 291.0   15.0      98.1208       9.6512
 291.0   21.0     102.3322      10.4140
 291.0   27.0     107.1592      10.2155
 291.0   33.0     104.5643      10.6688
 291.0   39.0     106.4562      12.0362
 291.0   45.0     109.4473      11.7836
 291.0   51.0     112.8101      11.2617
 291.0   57.0     112.4921      10.1822
 291.0   63.0       0.0000       0.0000
 291.0   69.0       0.0000       0.0000
 291.0   75.0       0.0000       0.0000
 291.0   81.0       0.0000       0.0000
 291.0   87.0       0.0000       0.0000
 297.0  -87.0     106.2232      10.3863
 297.0  -81.0     105.6714       9.7396
 297.0  -75.0     103.7450       8.7450
 297.0  -69.0      96.2041      11.3263
 297.0  -63.0       0.0000       0.0000
 297.0  -57.0      79.5958      14.7066
 297.0  -51.0      83.7487      12.0529
 297.0  -45.0      78.4489      12.5782
 297.0  -39.0      80.2168      10.0480
 297.0  -33.0      80.1443       7.1753
 297.0  -27.0       0.0000       0.0000
 297.0  -21.0      82.8181      13.0232
 297.0  -15.0       0.0000       0.0000
 297.0   -9.0       0.0000       0.0000
 297.0   -3.0       0.0000       0.0000
 297.0    3.0     101.1666       8.0094
 297.0    9.0      99.3462       8.3800
 297.0   15.0     100.2135       7.5835
 297.0   21.0     105.3352      11.5120
 297.0   27.0     106.7982      11.3578
 297.0   33.0     105.4978      11.7311
 297.0   39.0     105.3292      12.1959
 297.0   45.0     107.7748      12.8493
 297.0   51.0     116.0018       9.6302
 297.0   57.0       0.0000       0.0000
 297.0   63.0       0.0000       0.0000
 297.0   69.0       0.0000       0.0000
 297.0   75.0       0.0000       0.0000
 297.0   81.0       0.0000       0.0000
 297.0   87.0       0.0000       0.0000
 303.0  -87.0     106.8600       9.9122
 303.0  -81.0     107.1984       8.7611
 303.0  -75.0     105.6183       8.4647
 303.0  -69.0      97.8548      10.8172
 303.0  -63.0      86.9600      15.8451
 303.0  -57.0      79.6792      14.4986
 303.0  -51.0      80.7736      12.7824
 303.0  -45.0      81.3669      12.7884
 303.0  -39.0      84.6975      10.1921
 303.0  -33.0      84.0189      11.3073
 303.0  -27.0      83.5039      13.0560
 303.0  -21.0      86.1773      14.7163
 303.0  -15.0       0.0000       0.0000
 303.0   -9.0       0.0000       0.0000
 303.0   -3.0       0.0000       0.0000
 303.0    3.0     107.2205      16.1869
 303.0    9.0     103.1707      10.2433
 303.0   15.0     103.5897       7.8375
 303.0   21.0     111.1943       8.2495
 303.0   27.0     111.0145      11.4040
 303.0   33.0     108.4635      12.1017
 303.0   39.0     105.9266      12.2491
 303.0   45.0     104.7468      12.9607
 303.0   51.0     115.7155       9.3162
 303.0   57.0       0.0000       0.0000
 303.0   63.0       0.0000       0.0000
 303.0   69.0       0.0000       0.0000
 303.0   75.0       0.0000       0.0000
 303.0   81.0       0.0000       0.0000
 303.0   87.0       0.0000       0.0000
 309.0  -87.0     107.5601       9.3034
 309.0  -81.0     108.2420       7.9734
 309.0  -75.0     106.5741       7.9863
 309.0  -69.0     104.1763       8.7865
 309.0  -63.0      94.4572       9.0350
 309.0  -57.0      81.4544      13.2772
 309.0  -51.0      79.1489      12.2394
 309.0  -45.0      83.9449      12.2076
 309.0  -39.0      90.6444       9.6448
 309.0  -33.0       0.0000       0.0000
 309.0  -27.0      93.6685      12.6524
 309.0  -21.0       0.0000       0.0000
 309.0  -15.0       0.0000       0.0000
 309.0   -9.0       0.0000       0.0000
 309.0   -3.0     106.0543      11.2519
 309.0    3.0       0.0000       0.0000
 309.0    9.0      99.9655       9.3537
 309.0   15.0     104.2903      11.0505
 309.0   21.0     114.2282       7.7983
 309.0   27.0     114.8549      10.6669
 309.0   33.0     109.7976      13.0709
 309.0   39.0     106.3989      12.2475
 309.0   45.0     104.4264      12.2765
 309.0   51.0       0.0000       0.0000
 309.0   57.0       0.0000       0.0000
 309.0   63.0       0.0000       0.0000
 309.0   69.0       0.0000       0.0000
 309.0   75.0       0.0000       0.0000
 309.0   81.0       0.0000       0.0000
 309.0   87.0       0.0000       0.0000
 315.0  -87.0     108.5286       9.1975
 315.0  -81.0     108.7563       7.9645
 315.0  -75.0     107.1908       8.1662
 315.0  -69.0     105.5849       7.6506
 315.0  -63.0     100.3903       9.6783
 315.0  -57.0      87.8953      11.5423
 315.0  -51.0      80.8998      10.8257
 315.0  -45.0      86.2379      11.5736
 315.0  -39.0       0.0000       0.0000
 315.0  -33.0       0.0000       0.0000
 315.0  -27.0       0.0000       0.0000
 315.0  -21.0       0.0000       0.0000
 315.0  -15.0       0.0000       0.0000
 315.0   -9.0       0.0000       0.0000
 315.0   -3.0       0.0000       0.0000
 315.0    3.0     105.5366       7.5861
 315.0    9.0       0.0000       0.0000
 315.0   15.0       0.0000       0.0000
 315.0   21.0       0.0000       0.0000
 315.0   27.0     115.9920      11.9259
 315.0   33.0     111.8445      12.5854
 315.0   39.0     107.6542      11.5814
 315.0   45.0       0.0000       0.0000
 315.0   51.0       0.0000       0.0000
 315.0   57.0       0.0000       0.0000
 315.0   63.0       0.0000       0.0000
 315.0   69.0       0.0000       0.0000
 315.0   75.0       0.0000       0.0000
 315.0   81.0       0.0000       0.0000
 315.0   87.0       0.0000       0.0000
 321.0  -87.0     109.8735       9.5723
 321.0  -81.0     109.3478       8.0707
 321.0  -75.0     107.6777       7.3961
 321.0  -69.0     107.0081       7.5057
 321.0  -63.0     103.1417       6.8095
 321.0  -57.0     102.9460       7.8204
 321.0  -51.0     105.3710       9.7638
 321.0  -45.0       0.0000       0.0000
 321.0  -39.0       0.0000       0.0000
 321.0  -33.0       0.0000       0.0000
 321.0  -27.0       0.0000       0.0000
 321.0  -21.0       0.0000       0.0000
 321.0  -15.0       0.0000       0.0000
 321.0   -9.0       0.0000       0.0000
 321.0   -3.0     115.3781      14.2235
 321.0    3.0       0.0000       0.0000
 321.0    9.0       0.0000       0.0000
 321.0   15.0       0.0000       0.0000
 321.0   21.0       0.0000       0.0000
 321.0   27.0       0.0000       0.0000
 321.0   33.0     112.7782      12.3076
 321.0   39.0       0.0000       0.0000
 321.0   45.0       0.0000       0.0000
 321.0   51.0       0.0000       0.0000
 321.0   57.0       0.0000       0.0000
 321.0   63.0       0.0000       0.0000
 321.0   69.0       0.0000       0.0000
 321.0   75.0       0.0000       0.0000
 321.0   81.0       0.0000       0.0000
 321.0   87.0       0.0000       0.0000
 327.0  -87.0     112.6591      18.2565
 327.0  -81.0     111.2058       8.7825
 327.0  -75.0     111.8812       8.8073
 327.0  -69.0     107.9591       7.2145
 327.0  -63.0     104.4556       6.8737
 327.0  -57.0     105.0365       7.6439
 327.0  -51.0       0.0000       0.0000
 327.0  -45.0       0.0000       0.0000
 327.0  -39.0       0.0000       0.0000
 327.0  -33.0       0.0000       0.0000
 327.0  -27.0       0.0000       0.0000
 327.0  -21.0       0.0000       0.0000
 327.0  -15.0       0.0000       0.0000
 327.0   -9.0       0.0000       0.0000
 327.0   -3.0       0.0000       0.0000
 327.0    3.0       0.0000       0.0000
 327.0    9.0       0.0000       0.0000
 327.0   15.0     123.5789      15.7386
 327.0   21.0       0.0000       0.0000
 327.0   27.0       0.0000       0.0000
 327.0   33.0       0.0000       0.0000
 327.0   39.0       0.0000       0.0000
 327.0   45.0       0.0000       0.0000
 327.0   51.0       0.0000       0.0000
 327.0   57.0       0.0000       0.0000
 327.0   63.0       0.0000       0.0000
 327.0   69.0       0.0000       0.0000
 327.0   75.0       0.0000       0.0000
 327.0   81.0       0.0000       0.0000
 327.0   87.0       0.0000       0.0000
 333.0  -87.0     112.1883      14.9631
 333.0  -81.0     112.8450      11.1922
 333.0  -75.0     112.5552       8.9080
 333.0  -69.0     110.8206       8.5737
 333.0  -63.0     106.1940       7.4205
 333.0  -57.0     106.5083       7.2528
 333.0  -51.0       0.0000       0.0000
 333.0  -45.0       0.0000       0.0000
 333.0  -39.0       0.0000       0.0000
 333.0  -33.0       0.0000       0.0000
 333.0  -27.0       0.0000       0.0000
 333.0  -21.0       0.0000       0.0000
 333.0  -15.0       0.0000       0.0000
 333.0   -9.0       0.0000       0.0000
 333.0   -3.0       0.0000       0.0000
 333.0    3.0     130.6406      10.2030
 333.0    9.0       0.0000       0.0000
 333.0   15.0       0.0000       0.0000
 333.0   21.0       0.0000       0.0000
 333.0   27.0       0.0000       0.0000
 333.0   33.0       0.0000       0.0000
 333.0   39.0       0.0000       0.0000
 333.0   45.0       0.0000       0.0000
 333.0   51.0       0.0000       0.0000
 333.0   57.0       0.0000       0.0000
 333.0   63.0       0.0000       0.0000
 333.0   69.0       0.0000       0.0000
 333.0   75.0       0.0000       0.0000
 333.0   81.0       0.0000       0.0000
 333.0   87.0       0.0000       0.0000
 339.0  -87.0     114.9695      18.4735
 339.0  -81.0     113.6823      11.0367
 339.0  -75.0     115.1785       9.0736
 339.0  -69.0     112.3831       8.9998
 339.0  -63.0     110.7242       9.2632
 339.0  -57.0     108.6060       7.3781
 339.0  -51.0       0.0000       0.0000
 339.0  -45.0       0.0000       0.0000
 339.0  -39.0       0.0000       0.0000
 339.0  -33.0       0.0000       0.0000
 339.0  -27.0       0.0000       0.0000
 339.0  -21.0     123.2463      34.0637
 339.0  -15.0       0.0000       0.0000
 339.0   -9.0       0.0000       0.0000
 339.0   -3.0       0.0000       0.0000
 339.0    3.0     130.8892      11.1741
 339.0    9.0       0.0000       0.0000
 339.0   15.0       0.0000       0.0000
 339.0   21.0       0.0000       0.0000
 339.0   27.0       0.0000       0.0000
 339.0   33.0       0.0000       0.0000
 339.0   39.0       0.0000       0.0000
 339.0   45.0       0.0000       0.0000
 339.0   51.0       0.0000       0.0000
 339.0   57.0       0.0000       0.0000
 339.0   63.0       0.0000       0.0000
 339.0   69.0       0.0000       0.0000
 339.0   75.0       0.0000       0.0000
 339.0   81.0       0.0000       0.0000
 339.0   87.0       0.0000       0.0000
 345.0  -87.0     116.1969      19.1302
 345.0  -81.0     116.7812      11.4756
 345.0  -75.0       0.0000       0.0000
 345.0  -69.0       0.0000       0.0000
 345.0  -63.0     112.1558       9.1588
 345.0  -57.0     109.6587       7.1916
 345.0  -51.0     112.3142       7.6365
 345.0  -45.0     119.7584      11.5740
 345.0  -39.0       0.0000       0.0000
 345.0  -33.0       0.0000       0.0000
 345.0  -27.0     151.1168      24.8946
 345.0  -21.0     139.6783      23.7535
 345.0  -15.0     160.1285      13.5014
 345.0   -9.0       0.0000       0.0000
 345.0   -3.0       0.0000       0.0000
 345.0    3.0       0.0000       0.0000
 345.0    9.0       0.0000       0.0000
 345.0   15.0       0.0000       0.0000
 345.0   21.0       0.0000       0.0000
 345.0   27.0       0.0000       0.0000
 345.0   33.0       0.0000       0.0000
 345.0   39.0       0.0000       0.0000
 345.0   45.0       0.0000       0.0000
 345.0   51.0       0.0000       0.0000
 345.0   57.0       0.0000       0.0000
 345.0   63.0       0.0000       0.0000
 345.0   69.0       0.0000       0.0000
 345.0   75.0       0.0000       0.0000
 345.0   81.0       0.0000       0.0000
 345.0   87.0       0.0000       0.0000
 351.0  -87.0       0.0000       0.0000
 351.0  -81.0     115.7684      11.5595
 351.0  -75.0     118.0265       9.5781
 351.0  -69.0       0.0000       0.0000
 351.0  -63.0     111.8978       9.2485
 351.0  -57.0     111.8695       8.6583
 351.0  -51.0     117.5630      10.1529
 351.0  -45.0       0.0000       0.0000
 351.0  -39.0       0.0000       0.0000
 351.0  -33.0       0.0000       0.0000
 351.0  -27.0       0.0000       0.0000
 351.0  -21.0       0.0000       0.0000
 351.0  -15.0       0.0000       0.0000
 351.0   -9.0       0.0000       0.0000
 351.0   -3.0       0.0000       0.0000
 351.0    3.0       0.0000       0.0000
 351.0    9.0       0.0000       0.0000
 351.0   15.0       0.0000       0.0000
 351.0   21.0       0.0000       0.0000
 351.0   27.0       0.0000       0.0000
 351.0   33.0       0.0000       0.0000
 351.0   39.0       0.0000       0.0000
 351.0   45.0       0.0000       0.0000
 351.0   51.0       0.0000       0.0000
 351.0   57.0       0.0000       0.0000
 351.0   63.0       0.0000       0.0000
 351.0   69.0       0.0000       0.0000
 351.0   75.0       0.0000       0.0000
 351.0   81.0       0.0000       0.0000
 351.0   87.0       0.0000       0.0000
 357.0  -87.0       0.0000       0.0000
 357.0  -81.0       0.0000       0.0000
 357.0  -75.0       0.0000       0.0000
 357.0  -69.0       0.0000       0.0000
 357.0  -63.0       0.0000       0.0000
 357.0  -57.0       0.0000       0.0000
 357.0  -51.0       0.0000       0.0000
 357.0  -45.0       0.0000       0.0000
 357.0  -39.0       0.0000       0.0000
 357.0  -33.0       0.0000       0.0000
 357.0  -27.0       0.0000       0.0000
 357.0  -21.0       0.0000       0.0000
 357.0  -15.0       0.0000       0.0000
 357.0   -9.0       0.0000       0.0000
 357.0   -3.0       0.0000       0.0000
 357.0    3.0       0.0000       0.0000
 357.0    9.0       0.0000       0.0000
 357.0   15.0       0.0000       0.0000
 357.0   21.0       0.0000       0.0000
 357.0   27.0       0.0000       0.0000
 357.0   33.0       0.0000       0.0000
 357.0   39.0       0.0000       0.0000
 357.0   45.0       0.0000       0.0000
 357.0   51.0       0.0000       0.0000
 357.0   57.0       0.0000       0.0000
 357.0   63.0       0.0000       0.0000
 357.0   69.0       0.0000       0.0000
 357.0   75.0       0.0000       0.0000
 357.0   81.0       0.0000       0.0000
 357.0   87.0       0.0000       0.0000
