# Supplementary material for: Oblique and rippled heliosphere structures from the Interstellar Boundary Explorer
Source: Nat Astron. 2022 Oct 10;6(12):1398–413. doi: 10.1038/s41550-022-01798-6 (PMC9744672; doi:10.1038/s41550-022-01798-6)
Supplement: Source Data Fig. 5b,e — Distances to the mean ENA source and their uncertainties from Fig. 5. [file 41550_2022_1798_MOESM8_ESM.txt]

### Distances to mean ENA source - Zirnstein et al. (2022)
#
# Column definitions:
# (1) longitude, (2) latitude, (3) distance (raw), (4) uncertainty (raw)
#
# Variable descriptions:
# longitude: range = [3, 357] deg in steps of 6 deg
# latitude: range = [-87, 87] deg in steps of 6 deg
# distance: units = au
# uncertainty: units = au
#
# Note: Values of 0 indicate data removal. See Zirnstein et al. (2022) for more details.
#
###
   3.0  -87.0       0.0000       0.0000
   3.0  -81.0       0.0000       0.0000
   3.0  -75.0     134.3553       8.6290
   3.0  -69.0       0.0000       0.0000
   3.0  -63.0       0.0000       0.0000
   3.0  -57.0       0.0000       0.0000
   3.0  -51.0       0.0000       0.0000
   3.0  -45.0       0.0000       0.0000
   3.0  -39.0       0.0000       0.0000
   3.0  -33.0       0.0000       0.0000
   3.0  -27.0       0.0000       0.0000
   3.0  -21.0       0.0000       0.0000
   3.0  -15.0       0.0000       0.0000
   3.0   -9.0       0.0000       0.0000
   3.0   -3.0       0.0000       0.0000
   3.0    3.0       0.0000       0.0000
   3.0    9.0       0.0000       0.0000
   3.0   15.0       0.0000       0.0000
   3.0   21.0       0.0000       0.0000
   3.0   27.0       0.0000       0.0000
   3.0   33.0       0.0000       0.0000
   3.0   39.0       0.0000       0.0000
   3.0   45.0       0.0000       0.0000
   3.0   51.0       0.0000       0.0000
   3.0   57.0       0.0000       0.0000
   3.0   63.0       0.0000       0.0000
   3.0   69.0       0.0000       0.0000
   3.0   75.0       0.0000       0.0000
   3.0   81.0       0.0000       0.0000
   3.0   87.0       0.0000       0.0000
   9.0  -87.0       0.0000       0.0000
   9.0  -81.0       0.0000       0.0000
   9.0  -75.0     135.6426       9.3211
   9.0  -69.0       0.0000       0.0000
   9.0  -63.0       0.0000       0.0000
   9.0  -57.0       0.0000       0.0000
   9.0  -51.0       0.0000       0.0000
   9.0  -45.0       0.0000       0.0000
   9.0  -39.0       0.0000       0.0000
   9.0  -33.0       0.0000       0.0000
   9.0  -27.0       0.0000       0.0000
   9.0  -21.0       0.0000       0.0000
   9.0  -15.0       0.0000       0.0000
   9.0   -9.0       0.0000       0.0000
   9.0   -3.0       0.0000       0.0000
   9.0    3.0       0.0000       0.0000
   9.0    9.0       0.0000       0.0000
   9.0   15.0       0.0000       0.0000
   9.0   21.0       0.0000       0.0000
   9.0   27.0       0.0000       0.0000
   9.0   33.0       0.0000       0.0000
   9.0   39.0       0.0000       0.0000
   9.0   45.0       0.0000       0.0000
   9.0   51.0       0.0000       0.0000
   9.0   57.0       0.0000       0.0000
   9.0   63.0       0.0000       0.0000
   9.0   69.0       0.0000       0.0000
   9.0   75.0       0.0000       0.0000
   9.0   81.0       0.0000       0.0000
   9.0   87.0       0.0000       0.0000
  15.0  -87.0       0.0000       0.0000
  15.0  -81.0       0.0000       0.0000
  15.0  -75.0     137.5921       9.1094
  15.0  -69.0       0.0000       0.0000
  15.0  -63.0       0.0000       0.0000
  15.0  -57.0       0.0000       0.0000
  15.0  -51.0       0.0000       0.0000
  15.0  -45.0       0.0000       0.0000
  15.0  -39.0       0.0000       0.0000
  15.0  -33.0       0.0000       0.0000
  15.0  -27.0       0.0000       0.0000
  15.0  -21.0       0.0000       0.0000
  15.0  -15.0       0.0000       0.0000
  15.0   -9.0       0.0000       0.0000
  15.0   -3.0       0.0000       0.0000
  15.0    3.0       0.0000       0.0000
  15.0    9.0       0.0000       0.0000
  15.0   15.0       0.0000       0.0000
  15.0   21.0       0.0000       0.0000
  15.0   27.0       0.0000       0.0000
  15.0   33.0       0.0000       0.0000
  15.0   39.0       0.0000       0.0000
  15.0   45.0       0.0000       0.0000
  15.0   51.0       0.0000       0.0000
  15.0   57.0       0.0000       0.0000
  15.0   63.0       0.0000       0.0000
  15.0   69.0       0.0000       0.0000
  15.0   75.0       0.0000       0.0000
  15.0   81.0       0.0000       0.0000
  15.0   87.0       0.0000       0.0000
  21.0  -87.0       0.0000       0.0000
  21.0  -81.0     134.5446      12.6482
  21.0  -75.0       0.0000       0.0000
  21.0  -69.0     138.3960      11.4440
  21.0  -63.0     163.3642      12.2911
  21.0  -57.0     134.2808      15.9949
  21.0  -51.0       0.0000       0.0000
  21.0  -45.0       0.0000       0.0000
  21.0  -39.0       0.0000       0.0000
  21.0  -33.0       0.0000       0.0000
  21.0  -27.0       0.0000       0.0000
  21.0  -21.0       0.0000       0.0000
  21.0  -15.0       0.0000       0.0000
  21.0   -9.0       0.0000       0.0000
  21.0   -3.0       0.0000       0.0000
  21.0    3.0       0.0000       0.0000
  21.0    9.0       0.0000       0.0000
  21.0   15.0       0.0000       0.0000
  21.0   21.0       0.0000       0.0000
  21.0   27.0       0.0000       0.0000
  21.0   33.0       0.0000       0.0000
  21.0   39.0       0.0000       0.0000
  21.0   45.0       0.0000       0.0000
  21.0   51.0       0.0000       0.0000
  21.0   57.0       0.0000       0.0000
  21.0   63.0       0.0000       0.0000
  21.0   69.0       0.0000       0.0000
  21.0   75.0       0.0000       0.0000
  21.0   81.0       0.0000       0.0000
  21.0   87.0       0.0000       0.0000
  27.0  -87.0       0.0000       0.0000
  27.0  -81.0     134.1398      10.8368
  27.0  -75.0       0.0000       0.0000
  27.0  -69.0     140.6154      12.2733
  27.0  -63.0     141.8469      16.9259
  27.0  -57.0     154.4404      18.6057
  27.0  -51.0       0.0000       0.0000
  27.0  -45.0       0.0000       0.0000
  27.0  -39.0       0.0000       0.0000
  27.0  -33.0       0.0000       0.0000
  27.0  -27.0       0.0000       0.0000
  27.0  -21.0       0.0000       0.0000
  27.0  -15.0       0.0000       0.0000
  27.0   -9.0       0.0000       0.0000
  27.0   -3.0       0.0000       0.0000
  27.0    3.0       0.0000       0.0000
  27.0    9.0       0.0000       0.0000
  27.0   15.0       0.0000       0.0000
  27.0   21.0       0.0000       0.0000
  27.0   27.0       0.0000       0.0000
  27.0   33.0       0.0000       0.0000
  27.0   39.0       0.0000       0.0000
  27.0   45.0       0.0000       0.0000
  27.0   51.0       0.0000       0.0000
  27.0   57.0       0.0000       0.0000
  27.0   63.0       0.0000       0.0000
  27.0   69.0       0.0000       0.0000
  27.0   75.0       0.0000       0.0000
  27.0   81.0       0.0000       0.0000
  27.0   87.0       0.0000       0.0000
  33.0  -87.0     128.9377      11.0280
  33.0  -81.0     130.8418      10.3614
  33.0  -75.0       0.0000       0.0000
  33.0  -69.0     139.8972      12.8106
  33.0  -63.0       0.0000       0.0000
  33.0  -57.0       0.0000       0.0000
  33.0  -51.0       0.0000       0.0000
  33.0  -45.0       0.0000       0.0000
  33.0  -39.0       0.0000       0.0000
  33.0  -33.0       0.0000       0.0000
  33.0  -27.0       0.0000       0.0000
  33.0  -21.0       0.0000       0.0000
  33.0  -15.0       0.0000       0.0000
  33.0   -9.0       0.0000       0.0000
  33.0   -3.0       0.0000       0.0000
  33.0    3.0       0.0000       0.0000
  33.0    9.0       0.0000       0.0000
  33.0   15.0       0.0000       0.0000
  33.0   21.0       0.0000       0.0000
  33.0   27.0       0.0000       0.0000
  33.0   33.0       0.0000       0.0000
  33.0   39.0       0.0000       0.0000
  33.0   45.0       0.0000       0.0000
  33.0   51.0       0.0000       0.0000
  33.0   57.0       0.0000       0.0000
  33.0   63.0       0.0000       0.0000
  33.0   69.0       0.0000       0.0000
  33.0   75.0       0.0000       0.0000
  33.0   81.0       0.0000       0.0000
  33.0   87.0       0.0000       0.0000
  39.0  -87.0     129.9044      10.6896
  39.0  -81.0     130.3566      10.6908
  39.0  -75.0     131.7381      11.6173
  39.0  -69.0     142.3086      13.8549
  39.0  -63.0       0.0000       0.0000
  39.0  -57.0       0.0000       0.0000
  39.0  -51.0       0.0000       0.0000
  39.0  -45.0       0.0000       0.0000
  39.0  -39.0       0.0000       0.0000
  39.0  -33.0       0.0000       0.0000
  39.0  -27.0       0.0000       0.0000
  39.0  -21.0       0.0000       0.0000
  39.0  -15.0       0.0000       0.0000
  39.0   -9.0       0.0000       0.0000
  39.0   -3.0       0.0000       0.0000
  39.0    3.0       0.0000       0.0000
  39.0    9.0       0.0000       0.0000
  39.0   15.0       0.0000       0.0000
  39.0   21.0       0.0000       0.0000
  39.0   27.0       0.0000       0.0000
  39.0   33.0       0.0000       0.0000
  39.0   39.0       0.0000       0.0000
  39.0   45.0       0.0000       0.0000
  39.0   51.0       0.0000       0.0000
  39.0   57.0       0.0000       0.0000
  39.0   63.0       0.0000       0.0000
  39.0   69.0       0.0000       0.0000
  39.0   75.0       0.0000       0.0000
  39.0   81.0       0.0000       0.0000
  39.0   87.0       0.0000       0.0000
  45.0  -87.0     130.5792      10.3006
  45.0  -81.0     131.4532      11.1130
  45.0  -75.0     131.0345      12.2196
  45.0  -69.0     146.1695      15.2565
  45.0  -63.0       0.0000       0.0000
  45.0  -57.0       0.0000       0.0000
  45.0  -51.0       0.0000       0.0000
  45.0  -45.0       0.0000       0.0000
  45.0  -39.0       0.0000       0.0000
  45.0  -33.0       0.0000       0.0000
  45.0  -27.0       0.0000       0.0000
  45.0  -21.0       0.0000       0.0000
  45.0  -15.0       0.0000       0.0000
  45.0   -9.0       0.0000       0.0000
  45.0   -3.0       0.0000       0.0000
  45.0    3.0       0.0000       0.0000
  45.0    9.0       0.0000       0.0000
  45.0   15.0       0.0000       0.0000
  45.0   21.0       0.0000       0.0000
  45.0   27.0       0.0000       0.0000
  45.0   33.0       0.0000       0.0000
  45.0   39.0       0.0000       0.0000
  45.0   45.0       0.0000       0.0000
  45.0   51.0       0.0000       0.0000
  45.0   57.0       0.0000       0.0000
  45.0   63.0       0.0000       0.0000
  45.0   69.0       0.0000       0.0000
  45.0   75.0       0.0000       0.0000
  45.0   81.0       0.0000       0.0000
  45.0   87.0       0.0000       0.0000
  51.0  -87.0     130.6250      10.2950
  51.0  -81.0     132.2530      10.9540
  51.0  -75.0     134.1600      12.7119
  51.0  -69.0       0.0000       0.0000
  51.0  -63.0       0.0000       0.0000
  51.0  -57.0       0.0000       0.0000
  51.0  -51.0       0.0000       0.0000
  51.0  -45.0       0.0000       0.0000
  51.0  -39.0       0.0000       0.0000
  51.0  -33.0       0.0000       0.0000
  51.0  -27.0       0.0000       0.0000
  51.0  -21.0       0.0000       0.0000
  51.0  -15.0       0.0000       0.0000
  51.0   -9.0       0.0000       0.0000
  51.0   -3.0       0.0000       0.0000
  51.0    3.0       0.0000       0.0000
  51.0    9.0       0.0000       0.0000
  51.0   15.0       0.0000       0.0000
  51.0   21.0       0.0000       0.0000
  51.0   27.0       0.0000       0.0000
  51.0   33.0       0.0000       0.0000
  51.0   39.0       0.0000       0.0000
  51.0   45.0       0.0000       0.0000
  51.0   51.0       0.0000       0.0000
  51.0   57.0       0.0000       0.0000
  51.0   63.0       0.0000       0.0000
  51.0   69.0       0.0000       0.0000
  51.0   75.0       0.0000       0.0000
  51.0   81.0       0.0000       0.0000
  51.0   87.0       0.0000       0.0000
  57.0  -87.0     128.7865      11.9115
  57.0  -81.0     132.4445      11.2735
  57.0  -75.0     134.1802      12.9320
  57.0  -69.0       0.0000       0.0000
  57.0  -63.0       0.0000       0.0000
  57.0  -57.0       0.0000       0.0000
  57.0  -51.0       0.0000       0.0000
  57.0  -45.0       0.0000       0.0000
  57.0  -39.0       0.0000       0.0000
  57.0  -33.0       0.0000       0.0000
  57.0  -27.0       0.0000       0.0000
  57.0  -21.0       0.0000       0.0000
  57.0  -15.0       0.0000       0.0000
  57.0   -9.0       0.0000       0.0000
  57.0   -3.0       0.0000       0.0000
  57.0    3.0       0.0000       0.0000
  57.0    9.0       0.0000       0.0000
  57.0   15.0       0.0000       0.0000
  57.0   21.0       0.0000       0.0000
  57.0   27.0       0.0000       0.0000
  57.0   33.0       0.0000       0.0000
  57.0   39.0       0.0000       0.0000
  57.0   45.0       0.0000       0.0000
  57.0   51.0       0.0000       0.0000
  57.0   57.0       0.0000       0.0000
  57.0   63.0       0.0000       0.0000
  57.0   69.0       0.0000       0.0000
  57.0   75.0       0.0000       0.0000
  57.0   81.0       0.0000       0.0000
  57.0   87.0       0.0000       0.0000
  63.0  -87.0     127.5623      12.5718
  63.0  -81.0     131.4965      12.0410
  63.0  -75.0     131.6590      15.9671
  63.0  -69.0       0.0000       0.0000
  63.0  -63.0     180.3976      13.3682
  63.0  -57.0       0.0000       0.0000
  63.0  -51.0       0.0000       0.0000
  63.0  -45.0       0.0000       0.0000
  63.0  -39.0       0.0000       0.0000
  63.0  -33.0       0.0000       0.0000
  63.0  -27.0       0.0000       0.0000
  63.0  -21.0       0.0000       0.0000
  63.0  -15.0       0.0000       0.0000
  63.0   -9.0       0.0000       0.0000
  63.0   -3.0       0.0000       0.0000
  63.0    3.0       0.0000       0.0000
  63.0    9.0       0.0000       0.0000
  63.0   15.0       0.0000       0.0000
  63.0   21.0       0.0000       0.0000
  63.0   27.0       0.0000       0.0000
  63.0   33.0       0.0000       0.0000
  63.0   39.0       0.0000       0.0000
  63.0   45.0       0.0000       0.0000
  63.0   51.0       0.0000       0.0000
  63.0   57.0       0.0000       0.0000
  63.0   63.0       0.0000       0.0000
  63.0   69.0       0.0000       0.0000
  63.0   75.0       0.0000       0.0000
  63.0   81.0       0.0000       0.0000
  63.0   87.0       0.0000       0.0000
  69.0  -87.0     127.0442      13.1840
  69.0  -81.0     129.5692      13.5908
  69.0  -75.0     134.8285      15.9515
  69.0  -69.0       0.0000       0.0000
  69.0  -63.0       0.0000       0.0000
  69.0  -57.0       0.0000       0.0000
  69.0  -51.0       0.0000       0.0000
  69.0  -45.0       0.0000       0.0000
  69.0  -39.0       0.0000       0.0000
  69.0  -33.0       0.0000       0.0000
  69.0  -27.0       0.0000       0.0000
  69.0  -21.0       0.0000       0.0000
  69.0  -15.0       0.0000       0.0000
  69.0   -9.0       0.0000       0.0000
  69.0   -3.0       0.0000       0.0000
  69.0    3.0       0.0000       0.0000
  69.0    9.0       0.0000       0.0000
  69.0   15.0       0.0000       0.0000
  69.0   21.0       0.0000       0.0000
  69.0   27.0       0.0000       0.0000
  69.0   33.0       0.0000       0.0000
  69.0   39.0       0.0000       0.0000
  69.0   45.0       0.0000       0.0000
  69.0   51.0       0.0000       0.0000
  69.0   57.0       0.0000       0.0000
  69.0   63.0       0.0000       0.0000
  69.0   69.0       0.0000       0.0000
  69.0   75.0       0.0000       0.0000
  69.0   81.0       0.0000       0.0000
  69.0   87.0       0.0000       0.0000
  75.0  -87.0     128.7930      13.1652
  75.0  -81.0     129.4637      13.9607
  75.0  -75.0     135.7911      16.0392
  75.0  -69.0     157.6660      25.6092
  75.0  -63.0       0.0000       0.0000
  75.0  -57.0       0.0000       0.0000
  75.0  -51.0       0.0000       0.0000
  75.0  -45.0       0.0000       0.0000
  75.0  -39.0       0.0000       0.0000
  75.0  -33.0       0.0000       0.0000
  75.0  -27.0       0.0000       0.0000
  75.0  -21.0       0.0000       0.0000
  75.0  -15.0       0.0000       0.0000
  75.0   -9.0       0.0000       0.0000
  75.0   -3.0       0.0000       0.0000
  75.0    3.0       0.0000       0.0000
  75.0    9.0       0.0000       0.0000
  75.0   15.0       0.0000       0.0000
  75.0   21.0       0.0000       0.0000
  75.0   27.0       0.0000       0.0000
  75.0   33.0       0.0000       0.0000
  75.0   39.0       0.0000       0.0000
  75.0   45.0       0.0000       0.0000
  75.0   51.0       0.0000       0.0000
  75.0   57.0       0.0000       0.0000
  75.0   63.0       0.0000       0.0000
  75.0   69.0       0.0000       0.0000
  75.0   75.0       0.0000       0.0000
  75.0   81.0       0.0000       0.0000
  75.0   87.0       0.0000       0.0000
  81.0  -87.0     129.5188      12.3232
  81.0  -81.0     129.9939      13.5694
  81.0  -75.0     145.7397      10.7402
  81.0  -69.0       0.0000       0.0000
  81.0  -63.0     173.9395      12.4016
  81.0  -57.0       0.0000       0.0000
  81.0  -51.0       0.0000       0.0000
  81.0  -45.0       0.0000       0.0000
  81.0  -39.0       0.0000       0.0000
  81.0  -33.0       0.0000       0.0000
  81.0  -27.0       0.0000       0.0000
  81.0  -21.0       0.0000       0.0000
  81.0  -15.0       0.0000       0.0000
  81.0   -9.0       0.0000       0.0000
  81.0   -3.0       0.0000       0.0000
  81.0    3.0       0.0000       0.0000
  81.0    9.0       0.0000       0.0000
  81.0   15.0       0.0000       0.0000
  81.0   21.0       0.0000       0.0000
  81.0   27.0       0.0000       0.0000
  81.0   33.0       0.0000       0.0000
  81.0   39.0       0.0000       0.0000
  81.0   45.0       0.0000       0.0000
  81.0   51.0       0.0000       0.0000
  81.0   57.0       0.0000       0.0000
  81.0   63.0       0.0000       0.0000
  81.0   69.0       0.0000       0.0000
  81.0   75.0       0.0000       0.0000
  81.0   81.0       0.0000       0.0000
  81.0   87.0       0.0000       0.0000
  87.0  -87.0     128.2376      12.2837
  87.0  -81.0     133.8592      11.7173
  87.0  -75.0     146.1880      10.8020
  87.0  -69.0     157.8428      22.2521
  87.0  -63.0     173.0692      13.6506
  87.0  -57.0       0.0000       0.0000
  87.0  -51.0       0.0000       0.0000
  87.0  -45.0       0.0000       0.0000
  87.0  -39.0       0.0000       0.0000
  87.0  -33.0       0.0000       0.0000
  87.0  -27.0       0.0000       0.0000
  87.0  -21.0       0.0000       0.0000
  87.0  -15.0       0.0000       0.0000
  87.0   -9.0       0.0000       0.0000
  87.0   -3.0       0.0000       0.0000
  87.0    3.0       0.0000       0.0000
  87.0    9.0       0.0000       0.0000
  87.0   15.0       0.0000       0.0000
  87.0   21.0       0.0000       0.0000
  87.0   27.0       0.0000       0.0000
  87.0   33.0       0.0000       0.0000
  87.0   39.0       0.0000       0.0000
  87.0   45.0       0.0000       0.0000
  87.0   51.0       0.0000       0.0000
  87.0   57.0       0.0000       0.0000
  87.0   63.0       0.0000       0.0000
  87.0   69.0       0.0000       0.0000
  87.0   75.0       0.0000       0.0000
  87.0   81.0       0.0000       0.0000
  87.0   87.0       0.0000       0.0000
  93.0  -87.0     131.8355      11.0068
  93.0  -81.0     139.1611      10.3731
  93.0  -75.0     143.9261      14.8785
  93.0  -69.0     157.4142      22.8183
  93.0  -63.0     170.6386      12.9396
  93.0  -57.0       0.0000       0.0000
  93.0  -51.0       0.0000       0.0000
  93.0  -45.0       0.0000       0.0000
  93.0  -39.0       0.0000       0.0000
  93.0  -33.0       0.0000       0.0000
  93.0  -27.0       0.0000       0.0000
  93.0  -21.0       0.0000       0.0000
  93.0  -15.0       0.0000       0.0000
  93.0   -9.0       0.0000       0.0000
  93.0   -3.0       0.0000       0.0000
  93.0    3.0       0.0000       0.0000
  93.0    9.0       0.0000       0.0000
  93.0   15.0       0.0000       0.0000
  93.0   21.0       0.0000       0.0000
  93.0   27.0       0.0000       0.0000
  93.0   33.0       0.0000       0.0000
  93.0   39.0       0.0000       0.0000
  93.0   45.0       0.0000       0.0000
  93.0   51.0       0.0000       0.0000
  93.0   57.0       0.0000       0.0000
  93.0   63.0       0.0000       0.0000
  93.0   69.0       0.0000       0.0000
  93.0   75.0       0.0000       0.0000
  93.0   81.0       0.0000       0.0000
  93.0   87.0       0.0000       0.0000
  99.0  -87.0     138.5520       9.4285
  99.0  -81.0     141.0128       9.4535
  99.0  -75.0     145.7409      13.8477
  99.0  -69.0     161.5031      12.9127
  99.0  -63.0     169.8914      12.9279
  99.0  -57.0       0.0000       0.0000
  99.0  -51.0       0.0000       0.0000
  99.0  -45.0       0.0000       0.0000
  99.0  -39.0       0.0000       0.0000
  99.0  -33.0       0.0000       0.0000
  99.0  -27.0       0.0000       0.0000
  99.0  -21.0       0.0000       0.0000
  99.0  -15.0       0.0000       0.0000
  99.0   -9.0       0.0000       0.0000
  99.0   -3.0       0.0000       0.0000
  99.0    3.0       0.0000       0.0000
  99.0    9.0       0.0000       0.0000
  99.0   15.0       0.0000       0.0000
  99.0   21.0       0.0000       0.0000
  99.0   27.0       0.0000       0.0000
  99.0   33.0       0.0000       0.0000
  99.0   39.0       0.0000       0.0000
  99.0   45.0       0.0000       0.0000
  99.0   51.0       0.0000       0.0000
  99.0   57.0       0.0000       0.0000
  99.0   63.0       0.0000       0.0000
  99.0   69.0       0.0000       0.0000
  99.0   75.0       0.0000       0.0000
  99.0   81.0       0.0000       0.0000
  99.0   87.0       0.0000       0.0000
 105.0  -87.0     138.6846       8.9734
 105.0  -81.0     141.1030       9.4568
 105.0  -75.0     144.5306      13.8242
 105.0  -69.0       0.0000       0.0000
 105.0  -63.0     167.9415      12.0509
 105.0  -57.0       0.0000       0.0000
 105.0  -51.0       0.0000       0.0000
 105.0  -45.0       0.0000       0.0000
 105.0  -39.0       0.0000       0.0000
 105.0  -33.0       0.0000       0.0000
 105.0  -27.0       0.0000       0.0000
 105.0  -21.0       0.0000       0.0000
 105.0  -15.0       0.0000       0.0000
 105.0   -9.0       0.0000       0.0000
 105.0   -3.0       0.0000       0.0000
 105.0    3.0       0.0000       0.0000
 105.0    9.0       0.0000       0.0000
 105.0   15.0       0.0000       0.0000
 105.0   21.0       0.0000       0.0000
 105.0   27.0       0.0000       0.0000
 105.0   33.0       0.0000       0.0000
 105.0   39.0       0.0000       0.0000
 105.0   45.0       0.0000       0.0000
 105.0   51.0       0.0000       0.0000
 105.0   57.0       0.0000       0.0000
 105.0   63.0       0.0000       0.0000
 105.0   69.0       0.0000       0.0000
 105.0   75.0       0.0000       0.0000
 105.0   81.0       0.0000       0.0000
 105.0   87.0       0.0000       0.0000
 111.0  -87.0     137.6194       8.9589
 111.0  -81.0     135.4465      10.2036
 111.0  -75.0     144.0731      14.7388
 111.0  -69.0       0.0000       0.0000
 111.0  -63.0     167.8921      11.9828
 111.0  -57.0       0.0000       0.0000
 111.0  -51.0       0.0000       0.0000
 111.0  -45.0       0.0000       0.0000
 111.0  -39.0       0.0000       0.0000
 111.0  -33.0       0.0000       0.0000
 111.0  -27.0       0.0000       0.0000
 111.0  -21.0       0.0000       0.0000
 111.0  -15.0       0.0000       0.0000
 111.0   -9.0       0.0000       0.0000
 111.0   -3.0       0.0000       0.0000
 111.0    3.0       0.0000       0.0000
 111.0    9.0       0.0000       0.0000
 111.0   15.0       0.0000       0.0000
 111.0   21.0       0.0000       0.0000
 111.0   27.0       0.0000       0.0000
 111.0   33.0       0.0000       0.0000
 111.0   39.0       0.0000       0.0000
 111.0   45.0       0.0000       0.0000
 111.0   51.0       0.0000       0.0000
 111.0   57.0       0.0000       0.0000
 111.0   63.0       0.0000       0.0000
 111.0   69.0       0.0000       0.0000
 111.0   75.0       0.0000       0.0000
 111.0   81.0       0.0000       0.0000
 111.0   87.0       0.0000       0.0000
 117.0  -87.0     138.9341       9.1756
 117.0  -81.0     135.3869      10.4325
 117.0  -75.0     139.6896      14.5703
 117.0  -69.0       0.0000       0.0000
 117.0  -63.0       0.0000       0.0000
 117.0  -57.0     168.7305      11.8572
 117.0  -51.0       0.0000       0.0000
 117.0  -45.0       0.0000       0.0000
 117.0  -39.0       0.0000       0.0000
 117.0  -33.0       0.0000       0.0000
 117.0  -27.0       0.0000       0.0000
 117.0  -21.0       0.0000       0.0000
 117.0  -15.0       0.0000       0.0000
 117.0   -9.0       0.0000       0.0000
 117.0   -3.0       0.0000       0.0000
 117.0    3.0       0.0000       0.0000
 117.0    9.0       0.0000       0.0000
 117.0   15.0       0.0000       0.0000
 117.0   21.0       0.0000       0.0000
 117.0   27.0       0.0000       0.0000
 117.0   33.0       0.0000       0.0000
 117.0   39.0       0.0000       0.0000
 117.0   45.0       0.0000       0.0000
 117.0   51.0       0.0000       0.0000
 117.0   57.0       0.0000       0.0000
 117.0   63.0       0.0000       0.0000
 117.0   69.0       0.0000       0.0000
 117.0   75.0       0.0000       0.0000
 117.0   81.0       0.0000       0.0000
 117.0   87.0       0.0000       0.0000
 123.0  -87.0     138.7507       9.2503
 123.0  -81.0     135.1947      10.3426
 123.0  -75.0     137.8178      13.0707
 123.0  -69.0     154.2546      12.1878
 123.0  -63.0       0.0000       0.0000
 123.0  -57.0       0.0000       0.0000
 123.0  -51.0       0.0000       0.0000
 123.0  -45.0       0.0000       0.0000
 123.0  -39.0       0.0000       0.0000
 123.0  -33.0       0.0000       0.0000
 123.0  -27.0       0.0000       0.0000
 123.0  -21.0       0.0000       0.0000
 123.0  -15.0       0.0000       0.0000
 123.0   -9.0       0.0000       0.0000
 123.0   -3.0       0.0000       0.0000
 123.0    3.0       0.0000       0.0000
 123.0    9.0       0.0000       0.0000
 123.0   15.0       0.0000       0.0000
 123.0   21.0       0.0000       0.0000
 123.0   27.0       0.0000       0.0000
 123.0   33.0       0.0000       0.0000
 123.0   39.0       0.0000       0.0000
 123.0   45.0       0.0000       0.0000
 123.0   51.0       0.0000       0.0000
 123.0   57.0       0.0000       0.0000
 123.0   63.0       0.0000       0.0000
 123.0   69.0       0.0000       0.0000
 123.0   75.0       0.0000       0.0000
 123.0   81.0       0.0000       0.0000
 123.0   87.0       0.0000       0.0000
 129.0  -87.0     138.6202       9.5209
 129.0  -81.0     133.5190      10.2745
 129.0  -75.0     138.2637      12.7919
 129.0  -69.0     147.3067      16.8148
 129.0  -63.0       0.0000       0.0000
 129.0  -57.0     169.5210      11.3543
 129.0  -51.0     171.0058      12.9949
 129.0  -45.0       0.0000       0.0000
 129.0  -39.0       0.0000       0.0000
 129.0  -33.0       0.0000       0.0000
 129.0  -27.0       0.0000       0.0000
 129.0  -21.0       0.0000       0.0000
 129.0  -15.0       0.0000       0.0000
 129.0   -9.0       0.0000       0.0000
 129.0   -3.0       0.0000       0.0000
 129.0    3.0       0.0000       0.0000
 129.0    9.0       0.0000       0.0000
 129.0   15.0       0.0000       0.0000
 129.0   21.0       0.0000       0.0000
 129.0   27.0       0.0000       0.0000
 129.0   33.0       0.0000       0.0000
 129.0   39.0       0.0000       0.0000
 129.0   45.0       0.0000       0.0000
 129.0   51.0       0.0000       0.0000
 129.0   57.0       0.0000       0.0000
 129.0   63.0       0.0000       0.0000
 129.0   69.0       0.0000       0.0000
 129.0   75.0       0.0000       0.0000
 129.0   81.0       0.0000       0.0000
 129.0   87.0       0.0000       0.0000
 135.0  -87.0     134.8754      10.7753
 135.0  -81.0     132.6036       9.6494
 135.0  -75.0     138.7280      11.8640
 135.0  -69.0     141.0988      13.5108
 135.0  -63.0       0.0000       0.0000
 135.0  -57.0     164.2003      13.1889
 135.0  -51.0     170.0764      13.8086
 135.0  -45.0     168.9308      13.5539
 135.0  -39.0       0.0000       0.0000
 135.0  -33.0       0.0000       0.0000
 135.0  -27.0       0.0000       0.0000
 135.0  -21.0       0.0000       0.0000
 135.0  -15.0       0.0000       0.0000
 135.0   -9.0       0.0000       0.0000
 135.0   -3.0       0.0000       0.0000
 135.0    3.0       0.0000       0.0000
 135.0    9.0       0.0000       0.0000
 135.0   15.0       0.0000       0.0000
 135.0   21.0       0.0000       0.0000
 135.0   27.0       0.0000       0.0000
 135.0   33.0       0.0000       0.0000
 135.0   39.0       0.0000       0.0000
 135.0   45.0       0.0000       0.0000
 135.0   51.0       0.0000       0.0000
 135.0   57.0       0.0000       0.0000
 135.0   63.0       0.0000       0.0000
 135.0   69.0       0.0000       0.0000
 135.0   75.0       0.0000       0.0000
 135.0   81.0       0.0000       0.0000
 135.0   87.0       0.0000       0.0000
 141.0  -87.0     135.0477      10.6774
 141.0  -81.0     133.3713       9.3152
 141.0  -75.0     136.4602      10.0276
 141.0  -69.0     140.7946      11.6311
 141.0  -63.0       0.0000       0.0000
 141.0  -57.0     163.0792      13.7950
 141.0  -51.0     166.6414      14.1451
 141.0  -45.0     169.0867      17.0388
 141.0  -39.0       0.0000       0.0000
 141.0  -33.0       0.0000       0.0000
 141.0  -27.0       0.0000       0.0000
 141.0  -21.0       0.0000       0.0000
 141.0  -15.0       0.0000       0.0000
 141.0   -9.0       0.0000       0.0000
 141.0   -3.0       0.0000       0.0000
 141.0    3.0       0.0000       0.0000
 141.0    9.0       0.0000       0.0000
 141.0   15.0       0.0000       0.0000
 141.0   21.0       0.0000       0.0000
 141.0   27.0       0.0000       0.0000
 141.0   33.0       0.0000       0.0000
 141.0   39.0       0.0000       0.0000
 141.0   45.0       0.0000       0.0000
 141.0   51.0       0.0000       0.0000
 141.0   57.0       0.0000       0.0000
 141.0   63.0       0.0000       0.0000
 141.0   69.0       0.0000       0.0000
 141.0   75.0       0.0000       0.0000
 141.0   81.0       0.0000       0.0000
 141.0   87.0       0.0000       0.0000
 147.0  -87.0     135.1040      10.5524
 147.0  -81.0     133.0891       9.3624
 147.0  -75.0     139.7598      12.3022
 147.0  -69.0     142.7081      11.6616
 147.0  -63.0       0.0000       0.0000
 147.0  -57.0     159.5013      15.8332
 147.0  -51.0       0.0000       0.0000
 147.0  -45.0       0.0000       0.0000
 147.0  -39.0       0.0000       0.0000
 147.0  -33.0       0.0000       0.0000
 147.0  -27.0       0.0000       0.0000
 147.0  -21.0       0.0000       0.0000
 147.0  -15.0       0.0000       0.0000
 147.0   -9.0       0.0000       0.0000
 147.0   -3.0       0.0000       0.0000
 147.0    3.0       0.0000       0.0000
 147.0    9.0       0.0000       0.0000
 147.0   15.0       0.0000       0.0000
 147.0   21.0       0.0000       0.0000
 147.0   27.0       0.0000       0.0000
 147.0   33.0       0.0000       0.0000
 147.0   39.0       0.0000       0.0000
 147.0   45.0       0.0000       0.0000
 147.0   51.0       0.0000       0.0000
 147.0   57.0       0.0000       0.0000
 147.0   63.0       0.0000       0.0000
 147.0   69.0       0.0000       0.0000
 147.0   75.0       0.0000       0.0000
 147.0   81.0       0.0000       0.0000
 147.0   87.0       0.0000       0.0000
 153.0  -87.0     134.9170      10.5298
 153.0  -81.0     133.7332       9.5052
 153.0  -75.0     135.7032       8.7111
 153.0  -69.0     141.8095      10.9398
 153.0  -63.0       0.0000       0.0000
 153.0  -57.0       0.0000       0.0000
 153.0  -51.0       0.0000       0.0000
 153.0  -45.0       0.0000       0.0000
 153.0  -39.0       0.0000       0.0000
 153.0  -33.0       0.0000       0.0000
 153.0  -27.0       0.0000       0.0000
 153.0  -21.0       0.0000       0.0000
 153.0  -15.0       0.0000       0.0000
 153.0   -9.0       0.0000       0.0000
 153.0   -3.0       0.0000       0.0000
 153.0    3.0       0.0000       0.0000
 153.0    9.0       0.0000       0.0000
 153.0   15.0       0.0000       0.0000
 153.0   21.0       0.0000       0.0000
 153.0   27.0       0.0000       0.0000
 153.0   33.0       0.0000       0.0000
 153.0   39.0       0.0000       0.0000
 153.0   45.0       0.0000       0.0000
 153.0   51.0       0.0000       0.0000
 153.0   57.0       0.0000       0.0000
 153.0   63.0       0.0000       0.0000
 153.0   69.0       0.0000       0.0000
 153.0   75.0       0.0000       0.0000
 153.0   81.0       0.0000       0.0000
 153.0   87.0       0.0000       0.0000
 159.0  -87.0     133.2138       9.7329
 159.0  -81.0     134.3971       9.3617
 159.0  -75.0     135.7657       8.4006
 159.0  -69.0     127.1001      14.3780
 159.0  -63.0       0.0000       0.0000
 159.0  -57.0       0.0000       0.0000
 159.0  -51.0       0.0000       0.0000
 159.0  -45.0     117.1991       9.2710
 159.0  -39.0       0.0000       0.0000
 159.0  -33.0       0.0000       0.0000
 159.0  -27.0       0.0000       0.0000
 159.0  -21.0       0.0000       0.0000
 159.0  -15.0       0.0000       0.0000
 159.0   -9.0       0.0000       0.0000
 159.0   -3.0       0.0000       0.0000
 159.0    3.0       0.0000       0.0000
 159.0    9.0       0.0000       0.0000
 159.0   15.0       0.0000       0.0000
 159.0   21.0       0.0000       0.0000
 159.0   27.0       0.0000       0.0000
 159.0   33.0       0.0000       0.0000
 159.0   39.0       0.0000       0.0000
 159.0   45.0       0.0000       0.0000
 159.0   51.0       0.0000       0.0000
 159.0   57.0       0.0000       0.0000
 159.0   63.0       0.0000       0.0000
 159.0   69.0       0.0000       0.0000
 159.0   75.0       0.0000       0.0000
 159.0   81.0       0.0000       0.0000
 159.0   87.0       0.0000       0.0000
 165.0  -87.0     135.2183       9.7674
 165.0  -81.0     134.5301       9.1854
 165.0  -75.0     135.5530       8.3890
 165.0  -69.0     135.7545       8.5847
 165.0  -63.0     136.2068      10.1336
 165.0  -57.0     131.3639      10.8097
 165.0  -51.0       0.0000       0.0000
 165.0  -45.0       0.0000       0.0000
 165.0  -39.0       0.0000       0.0000
 165.0  -33.0       0.0000       0.0000
 165.0  -27.0       0.0000       0.0000
 165.0  -21.0       0.0000       0.0000
 165.0  -15.0       0.0000       0.0000
 165.0   -9.0       0.0000       0.0000
 165.0   -3.0       0.0000       0.0000
 165.0    3.0       0.0000       0.0000
 165.0    9.0       0.0000       0.0000
 165.0   15.0       0.0000       0.0000
 165.0   21.0       0.0000       0.0000
 165.0   27.0       0.0000       0.0000
 165.0   33.0       0.0000       0.0000
 165.0   39.0       0.0000       0.0000
 165.0   45.0       0.0000       0.0000
 165.0   51.0       0.0000       0.0000
 165.0   57.0       0.0000       0.0000
 165.0   63.0       0.0000       0.0000
 165.0   69.0       0.0000       0.0000
 165.0   75.0       0.0000       0.0000
 165.0   81.0       0.0000       0.0000
 165.0   87.0       0.0000       0.0000
 171.0  -87.0     135.7067       9.6300
 171.0  -81.0     133.7544       8.9064
 171.0  -75.0     135.8517       8.4850
 171.0  -69.0     135.8069       8.8744
 171.0  -63.0     133.7889      10.2109
 171.0  -57.0     132.0908      10.9807
 171.0  -51.0     128.3038      11.4676
 171.0  -45.0       0.0000       0.0000
 171.0  -39.0       0.0000       0.0000
 171.0  -33.0       0.0000       0.0000
 171.0  -27.0       0.0000       0.0000
 171.0  -21.0       0.0000       0.0000
 171.0  -15.0       0.0000       0.0000
 171.0   -9.0       0.0000       0.0000
 171.0   -3.0       0.0000       0.0000
 171.0    3.0       0.0000       0.0000
 171.0    9.0       0.0000       0.0000
 171.0   15.0       0.0000       0.0000
 171.0   21.0       0.0000       0.0000
 171.0   27.0       0.0000       0.0000
 171.0   33.0       0.0000       0.0000
 171.0   39.0       0.0000       0.0000
 171.0   45.0       0.0000       0.0000
 171.0   51.0       0.0000       0.0000
 171.0   57.0       0.0000       0.0000
 171.0   63.0       0.0000       0.0000
 171.0   69.0       0.0000       0.0000
 171.0   75.0       0.0000       0.0000
 171.0   81.0       0.0000       0.0000
 171.0   87.0       0.0000       0.0000
 177.0  -87.0     135.5420       9.6075
 177.0  -81.0     134.4643       9.0139
 177.0  -75.0       0.0000       0.0000
 177.0  -69.0       0.0000       0.0000
 177.0  -63.0       0.0000       0.0000
 177.0  -57.0     133.8010      15.9533
 177.0  -51.0     129.4124      12.2388
 177.0  -45.0       0.0000       0.0000
 177.0  -39.0       0.0000       0.0000
 177.0  -33.0       0.0000       0.0000
 177.0  -27.0       0.0000       0.0000
 177.0  -21.0       0.0000       0.0000
 177.0  -15.0       0.0000       0.0000
 177.0   -9.0       0.0000       0.0000
 177.0   -3.0       0.0000       0.0000
 177.0    3.0       0.0000       0.0000
 177.0    9.0       0.0000       0.0000
 177.0   15.0       0.0000       0.0000
 177.0   21.0       0.0000       0.0000
 177.0   27.0       0.0000       0.0000
 177.0   33.0       0.0000       0.0000
 177.0   39.0       0.0000       0.0000
 177.0   45.0       0.0000       0.0000
 177.0   51.0       0.0000       0.0000
 177.0   57.0       0.0000       0.0000
 177.0   63.0       0.0000       0.0000
 177.0   69.0       0.0000       0.0000
 177.0   75.0       0.0000       0.0000
 177.0   81.0       0.0000       0.0000
 177.0   87.0       0.0000       0.0000
 183.0  -87.0     120.7033      12.7370
 183.0  -81.0     120.2557      13.1280
 183.0  -75.0     103.9784      15.1394
 183.0  -69.0     104.1379      18.3896
 183.0  -63.0       0.0000       0.0000
 183.0  -57.0     120.2676      11.4871
 183.0  -51.0     116.9605       7.9137
 183.0  -45.0     110.2494       9.5622
 183.0  -39.0     108.6712      11.0489
 183.0  -33.0       0.0000       0.0000
 183.0  -27.0       0.0000       0.0000
 183.0  -21.0       0.0000       0.0000
 183.0  -15.0       0.0000       0.0000
 183.0   -9.0       0.0000       0.0000
 183.0   -3.0       0.0000       0.0000
 183.0    3.0       0.0000       0.0000
 183.0    9.0       0.0000       0.0000
 183.0   15.0       0.0000       0.0000
 183.0   21.0       0.0000       0.0000
 183.0   27.0       0.0000       0.0000
 183.0   33.0       0.0000       0.0000
 183.0   39.0       0.0000       0.0000
 183.0   45.0       0.0000       0.0000
 183.0   51.0       0.0000       0.0000
 183.0   57.0       0.0000       0.0000
 183.0   63.0       0.0000       0.0000
 183.0   69.0       0.0000       0.0000
 183.0   75.0       0.0000       0.0000
 183.0   81.0       0.0000       0.0000
 183.0   87.0       0.0000       0.0000
 189.0  -87.0     117.9481      11.8697
 189.0  -81.0     117.4489      12.6687
 189.0  -75.0     103.5152      14.3365
 189.0  -69.0     101.9859      14.6584
 189.0  -63.0       0.0000       0.0000
 189.0  -57.0     108.3195      12.5010
 189.0  -51.0     127.4986      13.4965
 189.0  -45.0       0.0000       0.0000
 189.0  -39.0       0.0000       0.0000
 189.0  -33.0     115.8976       8.9440
 189.0  -27.0       0.0000       0.0000
 189.0  -21.0       0.0000       0.0000
 189.0  -15.0       0.0000       0.0000
 189.0   -9.0       0.0000       0.0000
 189.0   -3.0       0.0000       0.0000
 189.0    3.0       0.0000       0.0000
 189.0    9.0       0.0000       0.0000
 189.0   15.0       0.0000       0.0000
 189.0   21.0       0.0000       0.0000
 189.0   27.0       0.0000       0.0000
 189.0   33.0     157.5866      11.4311
 189.0   39.0       0.0000       0.0000
 189.0   45.0       0.0000       0.0000
 189.0   51.0       0.0000       0.0000
 189.0   57.0       0.0000       0.0000
 189.0   63.0       0.0000       0.0000
 189.0   69.0       0.0000       0.0000
 189.0   75.0       0.0000       0.0000
 189.0   81.0       0.0000       0.0000
 189.0   87.0       0.0000       0.0000
 195.0  -87.0     108.2126      13.3732
 195.0  -81.0     109.2988      14.6271
 195.0  -75.0     104.8847      13.2281
 195.0  -69.0     106.3724      12.1438
 195.0  -63.0     108.2013      13.1158
 195.0  -57.0     116.2588      14.9438
 195.0  -51.0       0.0000       0.0000
 195.0  -45.0     106.4557      14.0547
 195.0  -39.0     104.3226      12.4734
 195.0  -33.0     114.8868      15.5577
 195.0  -27.0       0.0000       0.0000
 195.0  -21.0       0.0000       0.0000
 195.0  -15.0       0.0000       0.0000
 195.0   -9.0       0.0000       0.0000
 195.0   -3.0     146.0902      13.9390
 195.0    3.0       0.0000       0.0000
 195.0    9.0     140.8034      18.7527
 195.0   15.0     140.1802      12.0304
 195.0   21.0     142.3393      10.6141
 195.0   27.0     146.6332      14.1266
 195.0   33.0     148.3269      14.1508
 195.0   39.0     149.9884      12.5102
 195.0   45.0       0.0000       0.0000
 195.0   51.0       0.0000       0.0000
 195.0   57.0       0.0000       0.0000
 195.0   63.0       0.0000       0.0000
 195.0   69.0       0.0000       0.0000
 195.0   75.0       0.0000       0.0000
 195.0   81.0       0.0000       0.0000
 195.0   87.0       0.0000       0.0000
 201.0  -87.0     106.8995      13.6726
 201.0  -81.0     109.3743      11.2798
 201.0  -75.0     106.8647      11.3826
 201.0  -69.0     105.7403      12.6133
 201.0  -63.0     112.5776      10.3181
 201.0  -57.0       0.0000       0.0000
 201.0  -51.0       0.0000       0.0000
 201.0  -45.0      99.8665      15.7355
 201.0  -39.0      95.9933      15.4793
 201.0  -33.0      98.6409      13.7052
 201.0  -27.0       0.0000       0.0000
 201.0  -21.0       0.0000       0.0000
 201.0  -15.0       0.0000       0.0000
 201.0   -9.0       0.0000       0.0000
 201.0   -3.0       0.0000       0.0000
 201.0    3.0       0.0000       0.0000
 201.0    9.0     137.0568      12.6911
 201.0   15.0     137.5200      13.4949
 201.0   21.0     137.3966       9.3049
 201.0   27.0     143.0935      11.6401
 201.0   33.0     142.8410      11.5614
 201.0   39.0     146.4267      10.5126
 201.0   45.0     145.5242      11.6050
 201.0   51.0       0.0000       0.0000
 201.0   57.0       0.0000       0.0000
 201.0   63.0       0.0000       0.0000
 201.0   69.0       0.0000       0.0000
 201.0   75.0       0.0000       0.0000
 201.0   81.0       0.0000       0.0000
 201.0   87.0       0.0000       0.0000
 207.0  -87.0     107.1786      11.1082
 207.0  -81.0     106.4241      11.9579
 207.0  -75.0     106.1853      11.6588
 207.0  -69.0     106.9199      10.7570
 207.0  -63.0       0.0000       0.0000
 207.0  -57.0       0.0000       0.0000
 207.0  -51.0       0.0000       0.0000
 207.0  -45.0      99.5942      14.7403
 207.0  -39.0      91.3485      15.5299
 207.0  -33.0       0.0000       0.0000
 207.0  -27.0       0.0000       0.0000
 207.0  -21.0       0.0000       0.0000
 207.0  -15.0       0.0000       0.0000
 207.0   -9.0       0.0000       0.0000
 207.0   -3.0       0.0000       0.0000
 207.0    3.0       0.0000       0.0000
 207.0    9.0     132.5953      10.7659
 207.0   15.0     135.1285      11.4296
 207.0   21.0     137.0422       8.8209
 207.0   27.0     142.3622      10.0052
 207.0   33.0     144.7066      15.6546
 207.0   39.0     146.4571       9.7741
 207.0   45.0     140.3035      10.0902
 207.0   51.0     140.7860      11.6205
 207.0   57.0       0.0000       0.0000
 207.0   63.0       0.0000       0.0000
 207.0   69.0       0.0000       0.0000
 207.0   75.0       0.0000       0.0000
 207.0   81.0       0.0000       0.0000
 207.0   87.0       0.0000       0.0000
 213.0  -87.0     112.1452      10.0529
 213.0  -81.0     110.4435      13.3002
 213.0  -75.0     106.9690      11.4616
 213.0  -69.0     109.9895      10.1532
 213.0  -63.0       0.0000       0.0000
 213.0  -57.0       0.0000       0.0000
 213.0  -51.0     100.9810      13.4656
 213.0  -45.0      98.9815      14.5019
 213.0  -39.0      89.5997      11.6470
 213.0  -33.0      98.7464       9.5428
 213.0  -27.0     102.6773      10.6153
 213.0  -21.0     103.1927      12.1160
 213.0  -15.0     111.8389       9.4863
 213.0   -9.0     110.9892       9.7130
 213.0   -3.0       0.0000       0.0000
 213.0    3.0     105.5540      14.0080
 213.0    9.0       0.0000       0.0000
 213.0   15.0       0.0000       0.0000
 213.0   21.0     142.5991      19.5362
 213.0   27.0     128.5842      13.6606
 213.0   33.0       0.0000       0.0000
 213.0   39.0       0.0000       0.0000
 213.0   45.0       0.0000       0.0000
 213.0   51.0     141.6197      10.0560
 213.0   57.0       0.0000       0.0000
 213.0   63.0       0.0000       0.0000
 213.0   69.0       0.0000       0.0000
 213.0   75.0       0.0000       0.0000
 213.0   81.0       0.0000       0.0000
 213.0   87.0       0.0000       0.0000
 219.0  -87.0     113.0246       9.8538
 219.0  -81.0     110.8934      12.6116
 219.0  -75.0     108.5957      10.8619
 219.0  -69.0     108.9644       9.0511
 219.0  -63.0       0.0000       0.0000
 219.0  -57.0       0.0000       0.0000
 219.0  -51.0       0.0000       0.0000
 219.0  -45.0       0.0000       0.0000
 219.0  -39.0      99.2484       9.3377
 219.0  -33.0      97.4725       8.8041
 219.0  -27.0       0.0000       0.0000
 219.0  -21.0      97.8372      12.7315
 219.0  -15.0     103.2352       8.1332
 219.0   -9.0     105.9039       8.9561
 219.0   -3.0     104.3300       9.4784
 219.0    3.0      99.2995       7.2174
 219.0    9.0      98.2504      11.2185
 219.0   15.0       0.0000       0.0000
 219.0   21.0       0.0000       0.0000
 219.0   27.0       0.0000       0.0000
 219.0   33.0     129.4651      11.0188
 219.0   39.0     132.4761      13.7017
 219.0   45.0     139.1510      11.6405
 219.0   51.0     138.1666      11.2156
 219.0   57.0     137.9267      10.0455
 219.0   63.0       0.0000       0.0000
 219.0   69.0       0.0000       0.0000
 219.0   75.0       0.0000       0.0000
 219.0   81.0       0.0000       0.0000
 219.0   87.0       0.0000       0.0000
 225.0  -87.0     113.5332       9.8759
 225.0  -81.0     111.0777      10.7084
 225.0  -75.0     108.7652      10.7389
 225.0  -69.0     104.9627      11.7010
 225.0  -63.0       0.0000       0.0000
 225.0  -57.0       0.0000       0.0000
 225.0  -51.0      90.9462      10.4080
 225.0  -45.0      93.8468       8.7886
 225.0  -39.0      97.9537       8.6352
 225.0  -33.0      98.4999      10.3687
 225.0  -27.0      91.5856       8.2282
 225.0  -21.0      90.6539       9.7685
 225.0  -15.0      95.3149      14.9280
 225.0   -9.0      98.8290       8.4255
 225.0   -3.0     103.3329       8.6740
 225.0    3.0      99.1050       6.5456
 225.0    9.0      98.9091       8.8414
 225.0   15.0     105.2579      11.0463
 225.0   21.0     107.2725      10.0435
 225.0   27.0     118.1623       9.6515
 225.0   33.0     124.1697      10.6439
 225.0   39.0     117.1036      11.1282
 225.0   45.0     116.6481      14.9966
 225.0   51.0     129.7445      10.6539
 225.0   57.0     133.4693      12.3826
 225.0   63.0       0.0000       0.0000
 225.0   69.0       0.0000       0.0000
 225.0   75.0       0.0000       0.0000
 225.0   81.0       0.0000       0.0000
 225.0   87.0       0.0000       0.0000
 231.0  -87.0     115.6224       9.0563
 231.0  -81.0     111.6961       9.5597
 231.0  -75.0     109.0076      10.3601
 231.0  -69.0     104.7204      11.8588
 231.0  -63.0      97.9233      13.0407
 231.0  -57.0      97.2392       8.8776
 231.0  -51.0      94.6824       9.1818
 231.0  -45.0      92.5776      11.9212
 231.0  -39.0     100.7323       9.3870
 231.0  -33.0       0.0000       0.0000
 231.0  -27.0       0.0000       0.0000
 231.0  -21.0       0.0000       0.0000
 231.0  -15.0       0.0000       0.0000
 231.0   -9.0       0.0000       0.0000
 231.0   -3.0       0.0000       0.0000
 231.0    3.0       0.0000       0.0000
 231.0    9.0       0.0000       0.0000
 231.0   15.0       0.0000       0.0000
 231.0   21.0       0.0000       0.0000
 231.0   27.0       0.0000       0.0000
 231.0   33.0       0.0000       0.0000
 231.0   39.0     121.6647       9.9717
 231.0   45.0     121.0523      14.5473
 231.0   51.0       0.0000       0.0000
 231.0   57.0       0.0000       0.0000
 231.0   63.0       0.0000       0.0000
 231.0   69.0       0.0000       0.0000
 231.0   75.0       0.0000       0.0000
 231.0   81.0       0.0000       0.0000
 231.0   87.0       0.0000       0.0000
 237.0  -87.0     116.8648       8.3176
 237.0  -81.0     112.8342       8.9743
 237.0  -75.0     106.6938      12.4108
 237.0  -69.0     106.8675      10.1204
 237.0  -63.0     104.4578       8.2613
 237.0  -57.0      95.5119       8.8263
 237.0  -51.0      88.5534      13.7349
 237.0  -45.0       0.0000       0.0000
 237.0  -39.0      95.5099      11.6624
 237.0  -33.0       0.0000       0.0000
 237.0  -27.0      77.9122      18.2251
 237.0  -21.0      91.7725      15.8545
 237.0  -15.0       0.0000       0.0000
 237.0   -9.0       0.0000       0.0000
 237.0   -3.0       0.0000       0.0000
 237.0    3.0     101.2647      11.2949
 237.0    9.0     103.7157      10.2378
 237.0   15.0     113.2065      14.0288
 237.0   21.0     114.8660      14.0503
 237.0   27.0     125.8404      16.1421
 237.0   33.0     122.9960      10.6302
 237.0   39.0     122.6999       8.5582
 237.0   45.0     120.5398      11.0097
 237.0   51.0     128.2583       8.7157
 237.0   57.0     129.5829       8.9149
 237.0   63.0       0.0000       0.0000
 237.0   69.0       0.0000       0.0000
 237.0   75.0       0.0000       0.0000
 237.0   81.0       0.0000       0.0000
 237.0   87.0       0.0000       0.0000
 243.0  -87.0     118.5913       7.6310
 243.0  -81.0     115.0897       8.2167
 243.0  -75.0     110.7480       9.8104
 243.0  -69.0     104.0340      10.1726
 243.0  -63.0       0.0000       0.0000
 243.0  -57.0      92.3157      10.4843
 243.0  -51.0      88.6096      11.5610
 243.0  -45.0      89.6204      11.1481
 243.0  -39.0      87.8262      13.1729
 243.0  -33.0       0.0000       0.0000
 243.0  -27.0      78.9704      13.4594
 243.0  -21.0      77.4564       9.0558
 243.0  -15.0       0.0000       0.0000
 243.0   -9.0      79.0011      13.1663
 243.0   -3.0      81.4207       9.3814
 243.0    3.0      85.4846      15.2289
 243.0    9.0       0.0000       0.0000
 243.0   15.0     108.5429      11.0673
 243.0   21.0     116.1116      11.8124
 243.0   27.0     120.1570      11.7796
 243.0   33.0     123.4887       8.9048
 243.0   39.0     123.2231       9.0816
 243.0   45.0     121.7515      11.2132
 243.0   51.0     124.3411      10.2977
 243.0   57.0       0.0000       0.0000
 243.0   63.0       0.0000       0.0000
 243.0   69.0       0.0000       0.0000
 243.0   75.0       0.0000       0.0000
 243.0   81.0       0.0000       0.0000
 243.0   87.0       0.0000       0.0000
 249.0  -87.0     119.1197       7.8144
 249.0  -81.0     116.8593       7.7891
 249.0  -75.0     114.9889      10.5044
 249.0  -69.0     105.4069      13.2179
 249.0  -63.0      99.7670       8.3637
 249.0  -57.0      85.8120      13.4378
 249.0  -51.0      83.1391      13.3151
 249.0  -45.0      87.2072      14.1629
 249.0  -39.0      84.9138      13.7243
 249.0  -33.0       0.0000       0.0000
 249.0  -27.0       0.0000       0.0000
 249.0  -21.0       0.0000       0.0000
 249.0  -15.0       0.0000       0.0000
 249.0   -9.0       0.0000       0.0000
 249.0   -3.0       0.0000       0.0000
 249.0    3.0       0.0000       0.0000
 249.0    9.0       0.0000       0.0000
 249.0   15.0       0.0000       0.0000
 249.0   21.0       0.0000       0.0000
 249.0   27.0     118.5222      14.3533
 249.0   33.0     119.1694       9.6143
 249.0   39.0     119.2313       8.8160
 249.0   45.0     121.4957       9.4800
 249.0   51.0     123.3619      11.5651
 249.0   57.0     123.9326       9.3456
 249.0   63.0       0.0000       0.0000
 249.0   69.0       0.0000       0.0000
 249.0   75.0       0.0000       0.0000
 249.0   81.0       0.0000       0.0000
 249.0   87.0       0.0000       0.0000
 255.0  -87.0       0.0000       0.0000
 255.0  -81.0     117.3719       7.8619
 255.0  -75.0     107.1398      12.3421
 255.0  -69.0     101.0675      12.5310
 255.0  -63.0      94.9358      12.5502
 255.0  -57.0       0.0000       0.0000
 255.0  -51.0      70.6823       8.2739
 255.0  -45.0      87.8724       9.9659
 255.0  -39.0      87.5439       9.3355
 255.0  -33.0      82.3015      13.5514
 255.0  -27.0      81.8818      17.6284
 255.0  -21.0      84.0908      13.5215
 255.0  -15.0      87.8039       8.8080
 255.0   -9.0      83.2671      12.2366
 255.0   -3.0      83.7285      11.7943
 255.0    3.0      97.9597      12.0531
 255.0    9.0     100.3372      11.5153
 255.0   15.0     104.2387      11.1068
 255.0   21.0     112.4200       9.7627
 255.0   27.0     116.3477       9.7205
 255.0   33.0     117.4942      10.0521
 255.0   39.0     117.0532       9.5613
 255.0   45.0     117.5940       9.1866
 255.0   51.0     120.5189       9.9190
 255.0   57.0     121.5213       9.8953
 255.0   63.0       0.0000       0.0000
 255.0   69.0       0.0000       0.0000
 255.0   75.0       0.0000       0.0000
 255.0   81.0       0.0000       0.0000
 255.0   87.0       0.0000       0.0000
 261.0  -87.0     117.8987       8.6549
 261.0  -81.0     118.2062       7.7975
 261.0  -75.0     108.1966      11.3032
 261.0  -69.0      97.1380      16.6669
 261.0  -63.0      89.6132      19.2595
 261.0  -57.0      70.6881       7.8081
 261.0  -51.0      74.3897      10.3810
 261.0  -45.0      77.6269      10.5592
 261.0  -39.0      82.6592      12.7916
 261.0  -33.0      82.9648      15.5020
 261.0  -27.0      81.2373      12.5523
 261.0  -21.0      83.9946      12.3966
 261.0  -15.0      87.0088      10.4067
 261.0   -9.0      87.4624      11.3903
 261.0   -3.0      96.5190      15.9437
 261.0    3.0      98.8817       7.9972
 261.0    9.0      99.8954      11.7102
 261.0   15.0     101.3967      11.0579
 261.0   21.0     110.2381      10.3060
 261.0   27.0     118.0543       9.9291
 261.0   33.0     116.6495       9.7622
 261.0   39.0     117.2631      11.6217
 261.0   45.0     117.0478      11.0883
 261.0   51.0     119.8697      10.1914
 261.0   57.0     121.2114      10.0457
 261.0   63.0       0.0000       0.0000
 261.0   69.0       0.0000       0.0000
 261.0   75.0       0.0000       0.0000
 261.0   81.0       0.0000       0.0000
 261.0   87.0       0.0000       0.0000
 267.0  -87.0     118.0514       8.7487
 267.0  -81.0     118.7998       7.8702
 267.0  -75.0     107.7039      11.0162
 267.0  -69.0      99.5090      10.4514
 267.0  -63.0      87.4545      16.5660
 267.0  -57.0      72.6339       9.0390
 267.0  -51.0      77.0373      12.9339
 267.0  -45.0      78.6201      11.9000
 267.0  -39.0      81.7910      11.4236
 267.0  -33.0      75.3385      11.6160
 267.0  -27.0      80.4725      12.9654
 267.0  -21.0      86.3459       8.8674
 267.0  -15.0      87.8402       9.3725
 267.0   -9.0      81.7153      13.6550
 267.0   -3.0      95.2587      10.8045
 267.0    3.0      97.9286      10.7667
 267.0    9.0     104.2475      13.2141
 267.0   15.0     108.5102      10.6739
 267.0   21.0       0.0000       0.0000
 267.0   27.0     117.2265       9.0076
 267.0   33.0     116.1615      10.4664
 267.0   39.0     116.7433      11.3527
 267.0   45.0     118.5437      11.0440
 267.0   51.0     118.0631       9.0538
 267.0   57.0     120.7132       9.0643
 267.0   63.0       0.0000       0.0000
 267.0   69.0       0.0000       0.0000
 267.0   75.0       0.0000       0.0000
 267.0   81.0       0.0000       0.0000
 267.0   87.0       0.0000       0.0000
 273.0  -87.0     118.3975       8.9338
 273.0  -81.0     119.2815       7.9311
 273.0  -75.0     107.9925      11.0095
 273.0  -69.0     100.1767      10.4969
 273.0  -63.0      87.9127      18.8716
 273.0  -57.0      76.9556      11.8646
 273.0  -51.0      79.7014      13.1121
 273.0  -45.0      80.3864      11.8597
 273.0  -39.0      83.8756      11.1440
 273.0  -33.0      78.3149       9.5841
 273.0  -27.0      81.9806      12.0205
 273.0  -21.0      90.2392       7.8511
 273.0  -15.0      91.0063       8.5016
 273.0   -9.0       0.0000       0.0000
 273.0   -3.0      94.0289      13.2330
 273.0    3.0      98.2601      11.7470
 273.0    9.0      97.6087      15.2473
 273.0   15.0     108.0553       9.3427
 273.0   21.0     115.5139      11.0954
 273.0   27.0     116.5181       7.9778
 273.0   33.0     116.8040       9.7313
 273.0   39.0     116.7372      10.9026
 273.0   45.0     120.0592      10.4195
 273.0   51.0     118.6183       9.5781
 273.0   57.0     121.6943       9.4247
 273.0   63.0       0.0000       0.0000
 273.0   69.0       0.0000       0.0000
 273.0   75.0       0.0000       0.0000
 273.0   81.0       0.0000       0.0000
 273.0   87.0       0.0000       0.0000
 279.0  -87.0     121.0191       8.2311
 279.0  -81.0     119.1272       8.0490
 279.0  -75.0     108.2643      11.2039
 279.0  -69.0     101.2856      10.0997
 279.0  -63.0      90.0446      17.3363
 279.0  -57.0      81.5406      11.6601
 279.0  -51.0      82.5700      10.4007
 279.0  -45.0      86.4633      11.6837
 279.0  -39.0      83.1965       9.7842
 279.0  -33.0      81.8015       9.7232
 279.0  -27.0      85.3227       9.6420
 279.0  -21.0      92.9369       8.3656
 279.0  -15.0      93.7604       9.0026
 279.0   -9.0       0.0000       0.0000
 279.0   -3.0      94.3926      10.1171
 279.0    3.0     100.3763       7.8472
 279.0    9.0     104.3140      12.3510
 279.0   15.0     108.7286       8.8574
 279.0   21.0     111.9466      11.2292
 279.0   27.0     117.7093       7.8630
 279.0   33.0     117.7639       9.7186
 279.0   39.0     118.4390      10.5596
 279.0   45.0     120.2882      10.0845
 279.0   51.0     121.8514       9.5006
 279.0   57.0     122.8989       9.3786
 279.0   63.0       0.0000       0.0000
 279.0   69.0       0.0000       0.0000
 279.0   75.0       0.0000       0.0000
 279.0   81.0       0.0000       0.0000
 279.0   87.0       0.0000       0.0000
 285.0  -87.0     116.7858      10.0445
 285.0  -81.0     115.6467       9.5896
 285.0  -75.0     110.0711      10.9936
 285.0  -69.0     101.6761      10.9064
 285.0  -63.0      90.7026      15.7492
 285.0  -57.0      84.0660      11.4866
 285.0  -51.0      87.8118       9.7038
 285.0  -45.0      94.3359       9.9111
 285.0  -39.0      92.1853       8.0363
 285.0  -33.0      90.0765       9.2495
 285.0  -27.0      85.5096      10.5358
 285.0  -21.0      94.6007       7.9595
 285.0  -15.0      87.7876      13.1508
 285.0   -9.0      94.9447      11.1953
 285.0   -3.0     101.7713       9.3524
 285.0    3.0     105.5134       9.1762
 285.0    9.0     106.7248      11.7545
 285.0   15.0     111.0829       8.5893
 285.0   21.0     113.9303       8.9976
 285.0   27.0     119.6416       9.2571
 285.0   33.0     118.4923      10.3508
 285.0   39.0     119.5383      10.5740
 285.0   45.0     120.3194      10.2246
 285.0   51.0     122.9426       9.6926
 285.0   57.0     124.1851       9.2149
 285.0   63.0       0.0000       0.0000
 285.0   69.0       0.0000       0.0000
 285.0   75.0       0.0000       0.0000
 285.0   81.0       0.0000       0.0000
 285.0   87.0       0.0000       0.0000
 291.0  -87.0     116.9846       9.9951
 291.0  -81.0     115.5855       9.2646
 291.0  -75.0     111.7185      10.5432
 291.0  -69.0     104.8258      10.0450
 291.0  -63.0      90.8009      17.6465
 291.0  -57.0      88.3800      12.2322
 291.0  -51.0      89.6195      10.2216
 291.0  -45.0      91.5940      11.6125
 291.0  -39.0      90.0658       9.5635
 291.0  -33.0       0.0000       0.0000
 291.0  -27.0       0.0000       0.0000
 291.0  -21.0       0.0000       0.0000
 291.0  -15.0       0.0000       0.0000
 291.0   -9.0       0.0000       0.0000
 291.0   -3.0       0.0000       0.0000
 291.0    3.0     108.6517       8.2555
 291.0    9.0     112.8425      10.1107
 291.0   15.0     111.5878       9.7186
 291.0   21.0     116.6399      10.4093
 291.0   27.0     117.1490      10.4244
 291.0   33.0     118.3938      10.5423
 291.0   39.0     119.3735      11.1557
 291.0   45.0     121.8601      11.0354
 291.0   51.0     123.8112      10.9901
 291.0   57.0     124.9405       9.1130
 291.0   63.0       0.0000       0.0000
 291.0   69.0       0.0000       0.0000
 291.0   75.0       0.0000       0.0000
 291.0   81.0       0.0000       0.0000
 291.0   87.0       0.0000       0.0000
 297.0  -87.0     117.4023       9.5025
 297.0  -81.0     117.1927       8.9441
 297.0  -75.0     114.0029       8.2321
 297.0  -69.0     105.7570      10.3102
 297.0  -63.0       0.0000       0.0000
 297.0  -57.0      88.6112      13.3885
 297.0  -51.0      89.9676      11.3672
 297.0  -45.0      87.4133      11.4928
 297.0  -39.0      91.7339      10.5088
 297.0  -33.0      89.9354       7.3353
 297.0  -27.0       0.0000       0.0000
 297.0  -21.0      91.8332      17.5241
 297.0  -15.0       0.0000       0.0000
 297.0   -9.0       0.0000       0.0000
 297.0   -3.0       0.0000       0.0000
 297.0    3.0     114.8765       9.6767
 297.0    9.0     113.4328       9.0645
 297.0   15.0     112.2517       7.7239
 297.0   21.0     119.3991      10.6751
 297.0   27.0     119.9925      10.6092
 297.0   33.0     118.9608      10.9639
 297.0   39.0     119.3302      11.3044
 297.0   45.0     121.8056      11.6789
 297.0   51.0     126.3612       9.0704
 297.0   57.0       0.0000       0.0000
 297.0   63.0       0.0000       0.0000
 297.0   69.0       0.0000       0.0000
 297.0   75.0       0.0000       0.0000
 297.0   81.0       0.0000       0.0000
 297.0   87.0       0.0000       0.0000
 303.0  -87.0     117.8221       9.2269
 303.0  -81.0     118.2956       8.4199
 303.0  -75.0     115.9900       7.9864
 303.0  -69.0     107.3235       9.7972
 303.0  -63.0      95.7812      17.3761
 303.0  -57.0      88.4544      13.4047
 303.0  -51.0      89.1889      11.6392
 303.0  -45.0      90.5478      11.2848
 303.0  -39.0      93.6940       9.3388
 303.0  -33.0      92.7567      10.2259
 303.0  -27.0      94.3590      17.5816
 303.0  -21.0      96.2264      16.2334
 303.0  -15.0       0.0000       0.0000
 303.0   -9.0       0.0000       0.0000
 303.0   -3.0       0.0000       0.0000
 303.0    3.0     114.4528      21.8510
 303.0    9.0     114.3453      10.0062
 303.0   15.0     117.3820       9.2060
 303.0   21.0     126.4627       8.9827
 303.0   27.0     125.2429      10.1753
 303.0   33.0     121.0803      10.0276
 303.0   39.0     119.3534      10.4291
 303.0   45.0     120.6763      11.8163
 303.0   51.0     126.8030       8.9755
 303.0   57.0       0.0000       0.0000
 303.0   63.0       0.0000       0.0000
 303.0   69.0       0.0000       0.0000
 303.0   75.0       0.0000       0.0000
 303.0   81.0       0.0000       0.0000
 303.0   87.0       0.0000       0.0000
 309.0  -87.0     118.4850       8.9142
 309.0  -81.0     119.2581       8.1501
 309.0  -75.0     117.5372       7.6496
 309.0  -69.0     112.4996       8.5094
 309.0  -63.0     101.5365       8.2545
 309.0  -57.0      89.3805      12.9140
 309.0  -51.0      89.0823      11.3566
 309.0  -45.0      94.0024      10.8222
 309.0  -39.0      99.2644       9.0252
 309.0  -33.0       0.0000       0.0000
 309.0  -27.0      99.0545      12.1920
 309.0  -21.0       0.0000       0.0000
 309.0  -15.0       0.0000       0.0000
 309.0   -9.0       0.0000       0.0000
 309.0   -3.0     119.5985      12.4587
 309.0    3.0       0.0000       0.0000
 309.0    9.0     113.1886      11.2991
 309.0   15.0     118.7465      10.8301
 309.0   21.0     130.0924       8.9253
 309.0   27.0     128.7145       9.6736
 309.0   33.0     122.9702      10.5435
 309.0   39.0     120.5250      10.2597
 309.0   45.0     120.6967      11.5748
 309.0   51.0       0.0000       0.0000
 309.0   57.0       0.0000       0.0000
 309.0   63.0       0.0000       0.0000
 309.0   69.0       0.0000       0.0000
 309.0   75.0       0.0000       0.0000
 309.0   81.0       0.0000       0.0000
 309.0   87.0       0.0000       0.0000
 315.0  -87.0     119.0941       8.9202
 315.0  -81.0     119.9104       8.1177
 315.0  -75.0     118.0975       7.7975
 315.0  -69.0     113.7991       7.8585
 315.0  -63.0     107.4301      10.1159
 315.0  -57.0      94.4814      12.3790
 315.0  -51.0      91.1112      10.5062
 315.0  -45.0      94.9743      10.7271
 315.0  -39.0       0.0000       0.0000
 315.0  -33.0       0.0000       0.0000
 315.0  -27.0       0.0000       0.0000
 315.0  -21.0       0.0000       0.0000
 315.0  -15.0       0.0000       0.0000
 315.0   -9.0       0.0000       0.0000
 315.0   -3.0       0.0000       0.0000
 315.0    3.0     118.1894       9.1488
 315.0    9.0       0.0000       0.0000
 315.0   15.0       0.0000       0.0000
 315.0   21.0       0.0000       0.0000
 315.0   27.0     131.0411      10.3530
 315.0   33.0     126.7066      10.6065
 315.0   39.0     122.9322      10.2308
 315.0   45.0       0.0000       0.0000
 315.0   51.0       0.0000       0.0000
 315.0   57.0       0.0000       0.0000
 315.0   63.0       0.0000       0.0000
 315.0   69.0       0.0000       0.0000
 315.0   75.0       0.0000       0.0000
 315.0   81.0       0.0000       0.0000
 315.0   87.0       0.0000       0.0000
 321.0  -87.0     119.6241       9.6020
 321.0  -81.0     120.9892       8.0785
 321.0  -75.0     119.8979       7.6961
 321.0  -69.0     115.8333       7.2635
 321.0  -63.0     109.8971       7.7089
 321.0  -57.0     109.4823       9.7502
 321.0  -51.0     111.8523      12.3642
 321.0  -45.0       0.0000       0.0000
 321.0  -39.0       0.0000       0.0000
 321.0  -33.0       0.0000       0.0000
 321.0  -27.0       0.0000       0.0000
 321.0  -21.0       0.0000       0.0000
 321.0  -15.0       0.0000       0.0000
 321.0   -9.0       0.0000       0.0000
 321.0   -3.0     126.4117      14.6543
 321.0    3.0       0.0000       0.0000
 321.0    9.0       0.0000       0.0000
 321.0   15.0       0.0000       0.0000
 321.0   21.0       0.0000       0.0000
 321.0   27.0       0.0000       0.0000
 321.0   33.0     129.5386      10.7442
 321.0   39.0       0.0000       0.0000
 321.0   45.0       0.0000       0.0000
 321.0   51.0       0.0000       0.0000
 321.0   57.0       0.0000       0.0000
 321.0   63.0       0.0000       0.0000
 321.0   69.0       0.0000       0.0000
 321.0   75.0       0.0000       0.0000
 321.0   81.0       0.0000       0.0000
 321.0   87.0       0.0000       0.0000
 327.0  -87.0     120.6118      11.3464
 327.0  -81.0     121.4776       8.9424
 327.0  -75.0     120.8025       8.8395
 327.0  -69.0     117.0341       7.0386
 327.0  -63.0     110.4268       6.9860
 327.0  -57.0     111.5232       9.4474
 327.0  -51.0       0.0000       0.0000
 327.0  -45.0       0.0000       0.0000
 327.0  -39.0       0.0000       0.0000
 327.0  -33.0       0.0000       0.0000
 327.0  -27.0       0.0000       0.0000
 327.0  -21.0       0.0000       0.0000
 327.0  -15.0       0.0000       0.0000
 327.0   -9.0       0.0000       0.0000
 327.0   -3.0       0.0000       0.0000
 327.0    3.0       0.0000       0.0000
 327.0    9.0       0.0000       0.0000
 327.0   15.0     138.5858      14.6641
 327.0   21.0       0.0000       0.0000
 327.0   27.0       0.0000       0.0000
 327.0   33.0       0.0000       0.0000
 327.0   39.0       0.0000       0.0000
 327.0   45.0       0.0000       0.0000
 327.0   51.0       0.0000       0.0000
 327.0   57.0       0.0000       0.0000
 327.0   63.0       0.0000       0.0000
 327.0   69.0       0.0000       0.0000
 327.0   75.0       0.0000       0.0000
 327.0   81.0       0.0000       0.0000
 327.0   87.0       0.0000       0.0000
 333.0  -87.0     121.0098      11.1711
 333.0  -81.0     122.3950      11.6674
 333.0  -75.0     121.6545       8.9504
 333.0  -69.0     119.1774       8.6326
 333.0  -63.0     113.1396       8.2766
 333.0  -57.0     111.7046       7.8606
 333.0  -51.0       0.0000       0.0000
 333.0  -45.0       0.0000       0.0000
 333.0  -39.0       0.0000       0.0000
 333.0  -33.0       0.0000       0.0000
 333.0  -27.0       0.0000       0.0000
 333.0  -21.0       0.0000       0.0000
 333.0  -15.0       0.0000       0.0000
 333.0   -9.0       0.0000       0.0000
 333.0   -3.0       0.0000       0.0000
 333.0    3.0     142.7735      11.2735
 333.0    9.0       0.0000       0.0000
 333.0   15.0       0.0000       0.0000
 333.0   21.0       0.0000       0.0000
 333.0   27.0       0.0000       0.0000
 333.0   33.0       0.0000       0.0000
 333.0   39.0       0.0000       0.0000
 333.0   45.0       0.0000       0.0000
 333.0   51.0       0.0000       0.0000
 333.0   57.0       0.0000       0.0000
 333.0   63.0       0.0000       0.0000
 333.0   69.0       0.0000       0.0000
 333.0   75.0       0.0000       0.0000
 333.0   81.0       0.0000       0.0000
 333.0   87.0       0.0000       0.0000
 339.0  -87.0     122.5717      11.1849
 339.0  -81.0     124.1203      10.7618
 339.0  -75.0     123.4450       9.0833
 339.0  -69.0     120.5843       8.9075
 339.0  -63.0     117.3581       9.8321
 339.0  -57.0     113.8684       7.9573
 339.0  -51.0       0.0000       0.0000
 339.0  -45.0       0.0000       0.0000
 339.0  -39.0       0.0000       0.0000
 339.0  -33.0       0.0000       0.0000
 339.0  -27.0       0.0000       0.0000
 339.0  -21.0     127.6016      38.5405
 339.0  -15.0       0.0000       0.0000
 339.0   -9.0       0.0000       0.0000
 339.0   -3.0       0.0000       0.0000
 339.0    3.0     146.0302      11.9915
 339.0    9.0       0.0000       0.0000
 339.0   15.0       0.0000       0.0000
 339.0   21.0       0.0000       0.0000
 339.0   27.0       0.0000       0.0000
 339.0   33.0       0.0000       0.0000
 339.0   39.0       0.0000       0.0000
 339.0   45.0       0.0000       0.0000
 339.0   51.0       0.0000       0.0000
 339.0   57.0       0.0000       0.0000
 339.0   63.0       0.0000       0.0000
 339.0   69.0       0.0000       0.0000
 339.0   75.0       0.0000       0.0000
 339.0   81.0       0.0000       0.0000
 339.0   87.0       0.0000       0.0000
 345.0  -87.0     123.4334      11.8126
 345.0  -81.0     125.1347      11.8639
 345.0  -75.0       0.0000       0.0000
 345.0  -69.0       0.0000       0.0000
 345.0  -63.0     121.1608       9.6242
 345.0  -57.0     115.8631       7.8987
 345.0  -51.0     121.1700       9.2708
 345.0  -45.0     127.5100      14.6311
 345.0  -39.0       0.0000       0.0000
 345.0  -33.0       0.0000       0.0000
 345.0  -27.0     181.2945      16.2562
 345.0  -21.0     154.9691      23.6405
 345.0  -15.0     170.6639      14.2463
 345.0   -9.0       0.0000       0.0000
 345.0   -3.0       0.0000       0.0000
 345.0    3.0       0.0000       0.0000
 345.0    9.0       0.0000       0.0000
 345.0   15.0       0.0000       0.0000
 345.0   21.0       0.0000       0.0000
 345.0   27.0       0.0000       0.0000
 345.0   33.0       0.0000       0.0000
 345.0   39.0       0.0000       0.0000
 345.0   45.0       0.0000       0.0000
 345.0   51.0       0.0000       0.0000
 345.0   57.0       0.0000       0.0000
 345.0   63.0       0.0000       0.0000
 345.0   69.0       0.0000       0.0000
 345.0   75.0       0.0000       0.0000
 345.0   81.0       0.0000       0.0000
 345.0   87.0       0.0000       0.0000
 351.0  -87.0       0.0000       0.0000
 351.0  -81.0     125.1656      11.9566
 351.0  -75.0     126.1863       9.4735
 351.0  -69.0       0.0000       0.0000
 351.0  -63.0     122.1199      10.1287
 351.0  -57.0     120.9299       8.2824
 351.0  -51.0     124.6362      10.8932
 351.0  -45.0       0.0000       0.0000
 351.0  -39.0       0.0000       0.0000
 351.0  -33.0       0.0000       0.0000
 351.0  -27.0       0.0000       0.0000
 351.0  -21.0       0.0000       0.0000
 351.0  -15.0       0.0000       0.0000
 351.0   -9.0       0.0000       0.0000
 351.0   -3.0       0.0000       0.0000
 351.0    3.0       0.0000       0.0000
 351.0    9.0       0.0000       0.0000
 351.0   15.0       0.0000       0.0000
 351.0   21.0       0.0000       0.0000
 351.0   27.0       0.0000       0.0000
 351.0   33.0       0.0000       0.0000
 351.0   39.0       0.0000       0.0000
 351.0   45.0       0.0000       0.0000
 351.0   51.0       0.0000       0.0000
 351.0   57.0       0.0000       0.0000
 351.0   63.0       0.0000       0.0000
 351.0   69.0       0.0000       0.0000
 351.0   75.0       0.0000       0.0000
 351.0   81.0       0.0000       0.0000
 351.0   87.0       0.0000       0.0000
 357.0  -87.0       0.0000       0.0000
 357.0  -81.0       0.0000       0.0000
 357.0  -75.0       0.0000       0.0000
 357.0  -69.0       0.0000       0.0000
 357.0  -63.0       0.0000       0.0000
 357.0  -57.0       0.0000       0.0000
 357.0  -51.0       0.0000       0.0000
 357.0  -45.0       0.0000       0.0000
 357.0  -39.0       0.0000       0.0000
 357.0  -33.0       0.0000       0.0000
 357.0  -27.0       0.0000       0.0000
 357.0  -21.0       0.0000       0.0000
 357.0  -15.0       0.0000       0.0000
 357.0   -9.0       0.0000       0.0000
 357.0   -3.0       0.0000       0.0000
 357.0    3.0       0.0000       0.0000
 357.0    9.0       0.0000       0.0000
 357.0   15.0       0.0000       0.0000
 357.0   21.0       0.0000       0.0000
 357.0   27.0       0.0000       0.0000
 357.0   33.0       0.0000       0.0000
 357.0   39.0       0.0000       0.0000
 357.0   45.0       0.0000       0.0000
 357.0   51.0       0.0000       0.0000
 357.0   57.0       0.0000       0.0000
 357.0   63.0       0.0000       0.0000
 357.0   69.0       0.0000       0.0000
 357.0   75.0       0.0000       0.0000
 357.0   81.0       0.0000       0.0000
 357.0   87.0       0.0000       0.0000
