# Supplementary material for: Oblique and rippled heliosphere structures from the Interstellar Boundary Explorer
Source: Nat Astron. 2022 Oct 10;6(12):1398–413. doi: 10.1038/s41550-022-01798-6 (PMC9744672; doi:10.1038/s41550-022-01798-6)
Supplement: Source Data Fig. 5c,f — Distances to the HP and their uncertainties from Fig. 5. [file 41550_2022_1798_MOESM9_ESM.txt]

### Distances to heliopause - Zirnstein et al. (2022)
#
# Column definitions:
# (1) longitude, (2) latitude, (3) distance (raw), (4) uncertainty (raw)
#
# Variable descriptions:
# longitude: range = [3, 357] deg in steps of 6 deg
# latitude: range = [-87, 87] deg in steps of 6 deg
# distance: units = au
# uncertainty: units = au
#
# Note: Values of 0 indicate data removal. See Zirnstein et al. (2022) for more details.
#
###
   3.0  -87.0       0.0000       0.0000
   3.0  -81.0       0.0000       0.0000
   3.0  -75.0     143.4082       9.5295
   3.0  -69.0       0.0000       0.0000
   3.0  -63.0       0.0000       0.0000
   3.0  -57.0       0.0000       0.0000
   3.0  -51.0       0.0000       0.0000
   3.0  -45.0       0.0000       0.0000
   3.0  -39.0       0.0000       0.0000
   3.0  -33.0       0.0000       0.0000
   3.0  -27.0       0.0000       0.0000
   3.0  -21.0       0.0000       0.0000
   3.0  -15.0       0.0000       0.0000
   3.0   -9.0       0.0000       0.0000
   3.0   -3.0       0.0000       0.0000
   3.0    3.0       0.0000       0.0000
   3.0    9.0       0.0000       0.0000
   3.0   15.0       0.0000       0.0000
   3.0   21.0       0.0000       0.0000
   3.0   27.0       0.0000       0.0000
   3.0   33.0       0.0000       0.0000
   3.0   39.0       0.0000       0.0000
   3.0   45.0       0.0000       0.0000
   3.0   51.0       0.0000       0.0000
   3.0   57.0       0.0000       0.0000
   3.0   63.0       0.0000       0.0000
   3.0   69.0       0.0000       0.0000
   3.0   75.0       0.0000       0.0000
   3.0   81.0       0.0000       0.0000
   3.0   87.0       0.0000       0.0000
   9.0  -87.0       0.0000       0.0000
   9.0  -81.0       0.0000       0.0000
   9.0  -75.0     146.2438      11.1489
   9.0  -69.0       0.0000       0.0000
   9.0  -63.0       0.0000       0.0000
   9.0  -57.0       0.0000       0.0000
   9.0  -51.0       0.0000       0.0000
   9.0  -45.0       0.0000       0.0000
   9.0  -39.0       0.0000       0.0000
   9.0  -33.0       0.0000       0.0000
   9.0  -27.0       0.0000       0.0000
   9.0  -21.0       0.0000       0.0000
   9.0  -15.0       0.0000       0.0000
   9.0   -9.0       0.0000       0.0000
   9.0   -3.0       0.0000       0.0000
   9.0    3.0       0.0000       0.0000
   9.0    9.0       0.0000       0.0000
   9.0   15.0       0.0000       0.0000
   9.0   21.0       0.0000       0.0000
   9.0   27.0       0.0000       0.0000
   9.0   33.0       0.0000       0.0000
   9.0   39.0       0.0000       0.0000
   9.0   45.0       0.0000       0.0000
   9.0   51.0       0.0000       0.0000
   9.0   57.0       0.0000       0.0000
   9.0   63.0       0.0000       0.0000
   9.0   69.0       0.0000       0.0000
   9.0   75.0       0.0000       0.0000
   9.0   81.0       0.0000       0.0000
   9.0   87.0       0.0000       0.0000
  15.0  -87.0       0.0000       0.0000
  15.0  -81.0       0.0000       0.0000
  15.0  -75.0     149.0414      10.1740
  15.0  -69.0       0.0000       0.0000
  15.0  -63.0       0.0000       0.0000
  15.0  -57.0       0.0000       0.0000
  15.0  -51.0       0.0000       0.0000
  15.0  -45.0       0.0000       0.0000
  15.0  -39.0       0.0000       0.0000
  15.0  -33.0       0.0000       0.0000
  15.0  -27.0       0.0000       0.0000
  15.0  -21.0       0.0000       0.0000
  15.0  -15.0       0.0000       0.0000
  15.0   -9.0       0.0000       0.0000
  15.0   -3.0       0.0000       0.0000
  15.0    3.0       0.0000       0.0000
  15.0    9.0       0.0000       0.0000
  15.0   15.0       0.0000       0.0000
  15.0   21.0       0.0000       0.0000
  15.0   27.0       0.0000       0.0000
  15.0   33.0       0.0000       0.0000
  15.0   39.0       0.0000       0.0000
  15.0   45.0       0.0000       0.0000
  15.0   51.0       0.0000       0.0000
  15.0   57.0       0.0000       0.0000
  15.0   63.0       0.0000       0.0000
  15.0   69.0       0.0000       0.0000
  15.0   75.0       0.0000       0.0000
  15.0   81.0       0.0000       0.0000
  15.0   87.0       0.0000       0.0000
  21.0  -87.0       0.0000       0.0000
  21.0  -81.0     142.8686      12.4150
  21.0  -75.0       0.0000       0.0000
  21.0  -69.0     150.4226      12.7763
  21.0  -63.0     167.8146      13.9770
  21.0  -57.0     138.9602      16.5209
  21.0  -51.0       0.0000       0.0000
  21.0  -45.0       0.0000       0.0000
  21.0  -39.0       0.0000       0.0000
  21.0  -33.0       0.0000       0.0000
  21.0  -27.0       0.0000       0.0000
  21.0  -21.0       0.0000       0.0000
  21.0  -15.0       0.0000       0.0000
  21.0   -9.0       0.0000       0.0000
  21.0   -3.0       0.0000       0.0000
  21.0    3.0       0.0000       0.0000
  21.0    9.0       0.0000       0.0000
  21.0   15.0       0.0000       0.0000
  21.0   21.0       0.0000       0.0000
  21.0   27.0       0.0000       0.0000
  21.0   33.0       0.0000       0.0000
  21.0   39.0       0.0000       0.0000
  21.0   45.0       0.0000       0.0000
  21.0   51.0       0.0000       0.0000
  21.0   57.0       0.0000       0.0000
  21.0   63.0       0.0000       0.0000
  21.0   69.0       0.0000       0.0000
  21.0   75.0       0.0000       0.0000
  21.0   81.0       0.0000       0.0000
  21.0   87.0       0.0000       0.0000
  27.0  -87.0       0.0000       0.0000
  27.0  -81.0     143.9807      10.8759
  27.0  -75.0       0.0000       0.0000
  27.0  -69.0     153.1868      13.4755
  27.0  -63.0     146.5027      17.1083
  27.0  -57.0     160.1895      22.1162
  27.0  -51.0       0.0000       0.0000
  27.0  -45.0       0.0000       0.0000
  27.0  -39.0       0.0000       0.0000
  27.0  -33.0       0.0000       0.0000
  27.0  -27.0       0.0000       0.0000
  27.0  -21.0       0.0000       0.0000
  27.0  -15.0       0.0000       0.0000
  27.0   -9.0       0.0000       0.0000
  27.0   -3.0       0.0000       0.0000
  27.0    3.0       0.0000       0.0000
  27.0    9.0       0.0000       0.0000
  27.0   15.0       0.0000       0.0000
  27.0   21.0       0.0000       0.0000
  27.0   27.0       0.0000       0.0000
  27.0   33.0       0.0000       0.0000
  27.0   39.0       0.0000       0.0000
  27.0   45.0       0.0000       0.0000
  27.0   51.0       0.0000       0.0000
  27.0   57.0       0.0000       0.0000
  27.0   63.0       0.0000       0.0000
  27.0   69.0       0.0000       0.0000
  27.0   75.0       0.0000       0.0000
  27.0   81.0       0.0000       0.0000
  27.0   87.0       0.0000       0.0000
  33.0  -87.0     142.1886      11.8365
  33.0  -81.0     142.8572      11.0808
  33.0  -75.0       0.0000       0.0000
  33.0  -69.0     150.3118      14.3703
  33.0  -63.0       0.0000       0.0000
  33.0  -57.0       0.0000       0.0000
  33.0  -51.0       0.0000       0.0000
  33.0  -45.0       0.0000       0.0000
  33.0  -39.0       0.0000       0.0000
  33.0  -33.0       0.0000       0.0000
  33.0  -27.0       0.0000       0.0000
  33.0  -21.0       0.0000       0.0000
  33.0  -15.0       0.0000       0.0000
  33.0   -9.0       0.0000       0.0000
  33.0   -3.0       0.0000       0.0000
  33.0    3.0       0.0000       0.0000
  33.0    9.0       0.0000       0.0000
  33.0   15.0       0.0000       0.0000
  33.0   21.0       0.0000       0.0000
  33.0   27.0       0.0000       0.0000
  33.0   33.0       0.0000       0.0000
  33.0   39.0       0.0000       0.0000
  33.0   45.0       0.0000       0.0000
  33.0   51.0       0.0000       0.0000
  33.0   57.0       0.0000       0.0000
  33.0   63.0       0.0000       0.0000
  33.0   69.0       0.0000       0.0000
  33.0   75.0       0.0000       0.0000
  33.0   81.0       0.0000       0.0000
  33.0   87.0       0.0000       0.0000
  39.0  -87.0     143.7760      11.8519
  39.0  -81.0     144.4557      11.4246
  39.0  -75.0     144.7070      11.3354
  39.0  -69.0     152.2840      14.9908
  39.0  -63.0       0.0000       0.0000
  39.0  -57.0       0.0000       0.0000
  39.0  -51.0       0.0000       0.0000
  39.0  -45.0       0.0000       0.0000
  39.0  -39.0       0.0000       0.0000
  39.0  -33.0       0.0000       0.0000
  39.0  -27.0       0.0000       0.0000
  39.0  -21.0       0.0000       0.0000
  39.0  -15.0       0.0000       0.0000
  39.0   -9.0       0.0000       0.0000
  39.0   -3.0       0.0000       0.0000
  39.0    3.0       0.0000       0.0000
  39.0    9.0       0.0000       0.0000
  39.0   15.0       0.0000       0.0000
  39.0   21.0       0.0000       0.0000
  39.0   27.0       0.0000       0.0000
  39.0   33.0       0.0000       0.0000
  39.0   39.0       0.0000       0.0000
  39.0   45.0       0.0000       0.0000
  39.0   51.0       0.0000       0.0000
  39.0   57.0       0.0000       0.0000
  39.0   63.0       0.0000       0.0000
  39.0   69.0       0.0000       0.0000
  39.0   75.0       0.0000       0.0000
  39.0   81.0       0.0000       0.0000
  39.0   87.0       0.0000       0.0000
  45.0  -87.0     144.9095      11.2417
  45.0  -81.0     146.8090      11.6221
  45.0  -75.0     146.4530      11.9444
  45.0  -69.0     156.4250      15.4451
  45.0  -63.0       0.0000       0.0000
  45.0  -57.0       0.0000       0.0000
  45.0  -51.0       0.0000       0.0000
  45.0  -45.0       0.0000       0.0000
  45.0  -39.0       0.0000       0.0000
  45.0  -33.0       0.0000       0.0000
  45.0  -27.0       0.0000       0.0000
  45.0  -21.0       0.0000       0.0000
  45.0  -15.0       0.0000       0.0000
  45.0   -9.0       0.0000       0.0000
  45.0   -3.0       0.0000       0.0000
  45.0    3.0       0.0000       0.0000
  45.0    9.0       0.0000       0.0000
  45.0   15.0       0.0000       0.0000
  45.0   21.0       0.0000       0.0000
  45.0   27.0       0.0000       0.0000
  45.0   33.0       0.0000       0.0000
  45.0   39.0       0.0000       0.0000
  45.0   45.0       0.0000       0.0000
  45.0   51.0       0.0000       0.0000
  45.0   57.0       0.0000       0.0000
  45.0   63.0       0.0000       0.0000
  45.0   69.0       0.0000       0.0000
  45.0   75.0       0.0000       0.0000
  45.0   81.0       0.0000       0.0000
  45.0   87.0       0.0000       0.0000
  51.0  -87.0     147.6645       9.7405
  51.0  -81.0     150.3423      10.0081
  51.0  -75.0     152.0100      12.8035
  51.0  -69.0       0.0000       0.0000
  51.0  -63.0       0.0000       0.0000
  51.0  -57.0       0.0000       0.0000
  51.0  -51.0       0.0000       0.0000
  51.0  -45.0       0.0000       0.0000
  51.0  -39.0       0.0000       0.0000
  51.0  -33.0       0.0000       0.0000
  51.0  -27.0       0.0000       0.0000
  51.0  -21.0       0.0000       0.0000
  51.0  -15.0       0.0000       0.0000
  51.0   -9.0       0.0000       0.0000
  51.0   -3.0       0.0000       0.0000
  51.0    3.0       0.0000       0.0000
  51.0    9.0       0.0000       0.0000
  51.0   15.0       0.0000       0.0000
  51.0   21.0       0.0000       0.0000
  51.0   27.0       0.0000       0.0000
  51.0   33.0       0.0000       0.0000
  51.0   39.0       0.0000       0.0000
  51.0   45.0       0.0000       0.0000
  51.0   51.0       0.0000       0.0000
  51.0   57.0       0.0000       0.0000
  51.0   63.0       0.0000       0.0000
  51.0   69.0       0.0000       0.0000
  51.0   75.0       0.0000       0.0000
  51.0   81.0       0.0000       0.0000
  51.0   87.0       0.0000       0.0000
  57.0  -87.0     145.4107      11.7290
  57.0  -81.0     151.3105      10.0913
  57.0  -75.0     153.3309      12.3949
  57.0  -69.0       0.0000       0.0000
  57.0  -63.0       0.0000       0.0000
  57.0  -57.0       0.0000       0.0000
  57.0  -51.0       0.0000       0.0000
  57.0  -45.0       0.0000       0.0000
  57.0  -39.0       0.0000       0.0000
  57.0  -33.0       0.0000       0.0000
  57.0  -27.0       0.0000       0.0000
  57.0  -21.0       0.0000       0.0000
  57.0  -15.0       0.0000       0.0000
  57.0   -9.0       0.0000       0.0000
  57.0   -3.0       0.0000       0.0000
  57.0    3.0       0.0000       0.0000
  57.0    9.0       0.0000       0.0000
  57.0   15.0       0.0000       0.0000
  57.0   21.0       0.0000       0.0000
  57.0   27.0       0.0000       0.0000
  57.0   33.0       0.0000       0.0000
  57.0   39.0       0.0000       0.0000
  57.0   45.0       0.0000       0.0000
  57.0   51.0       0.0000       0.0000
  57.0   57.0       0.0000       0.0000
  57.0   63.0       0.0000       0.0000
  57.0   69.0       0.0000       0.0000
  57.0   75.0       0.0000       0.0000
  57.0   81.0       0.0000       0.0000
  57.0   87.0       0.0000       0.0000
  63.0  -87.0     144.8375      11.9120
  63.0  -81.0     151.2456      10.3484
  63.0  -75.0     153.4882      16.2072
  63.0  -69.0       0.0000       0.0000
  63.0  -63.0     185.7024      14.7638
  63.0  -57.0       0.0000       0.0000
  63.0  -51.0       0.0000       0.0000
  63.0  -45.0       0.0000       0.0000
  63.0  -39.0       0.0000       0.0000
  63.0  -33.0       0.0000       0.0000
  63.0  -27.0       0.0000       0.0000
  63.0  -21.0       0.0000       0.0000
  63.0  -15.0       0.0000       0.0000
  63.0   -9.0       0.0000       0.0000
  63.0   -3.0       0.0000       0.0000
  63.0    3.0       0.0000       0.0000
  63.0    9.0       0.0000       0.0000
  63.0   15.0       0.0000       0.0000
  63.0   21.0       0.0000       0.0000
  63.0   27.0       0.0000       0.0000
  63.0   33.0       0.0000       0.0000
  63.0   39.0       0.0000       0.0000
  63.0   45.0       0.0000       0.0000
  63.0   51.0       0.0000       0.0000
  63.0   57.0       0.0000       0.0000
  63.0   63.0       0.0000       0.0000
  63.0   69.0       0.0000       0.0000
  63.0   75.0       0.0000       0.0000
  63.0   81.0       0.0000       0.0000
  63.0   87.0       0.0000       0.0000
  69.0  -87.0     144.8939      12.1460
  69.0  -81.0     148.3760      12.5177
  69.0  -75.0     158.3244      15.1643
  69.0  -69.0       0.0000       0.0000
  69.0  -63.0       0.0000       0.0000
  69.0  -57.0       0.0000       0.0000
  69.0  -51.0       0.0000       0.0000
  69.0  -45.0       0.0000       0.0000
  69.0  -39.0       0.0000       0.0000
  69.0  -33.0       0.0000       0.0000
  69.0  -27.0       0.0000       0.0000
  69.0  -21.0       0.0000       0.0000
  69.0  -15.0       0.0000       0.0000
  69.0   -9.0       0.0000       0.0000
  69.0   -3.0       0.0000       0.0000
  69.0    3.0       0.0000       0.0000
  69.0    9.0       0.0000       0.0000
  69.0   15.0       0.0000       0.0000
  69.0   21.0       0.0000       0.0000
  69.0   27.0       0.0000       0.0000
  69.0   33.0       0.0000       0.0000
  69.0   39.0       0.0000       0.0000
  69.0   45.0       0.0000       0.0000
  69.0   51.0       0.0000       0.0000
  69.0   57.0       0.0000       0.0000
  69.0   63.0       0.0000       0.0000
  69.0   69.0       0.0000       0.0000
  69.0   75.0       0.0000       0.0000
  69.0   81.0       0.0000       0.0000
  69.0   87.0       0.0000       0.0000
  75.0  -87.0     145.6700      12.0864
  75.0  -81.0     148.3645      12.6543
  75.0  -75.0     157.7096      14.7595
  75.0  -69.0     168.2880      31.3522
  75.0  -63.0       0.0000       0.0000
  75.0  -57.0       0.0000       0.0000
  75.0  -51.0       0.0000       0.0000
  75.0  -45.0       0.0000       0.0000
  75.0  -39.0       0.0000       0.0000
  75.0  -33.0       0.0000       0.0000
  75.0  -27.0       0.0000       0.0000
  75.0  -21.0       0.0000       0.0000
  75.0  -15.0       0.0000       0.0000
  75.0   -9.0       0.0000       0.0000
  75.0   -3.0       0.0000       0.0000
  75.0    3.0       0.0000       0.0000
  75.0    9.0       0.0000       0.0000
  75.0   15.0       0.0000       0.0000
  75.0   21.0       0.0000       0.0000
  75.0   27.0       0.0000       0.0000
  75.0   33.0       0.0000       0.0000
  75.0   39.0       0.0000       0.0000
  75.0   45.0       0.0000       0.0000
  75.0   51.0       0.0000       0.0000
  75.0   57.0       0.0000       0.0000
  75.0   63.0       0.0000       0.0000
  75.0   69.0       0.0000       0.0000
  75.0   75.0       0.0000       0.0000
  75.0   81.0       0.0000       0.0000
  75.0   87.0       0.0000       0.0000
  81.0  -87.0     146.0110      11.8588
  81.0  -81.0     148.1834      12.5255
  81.0  -75.0     159.9047      10.3944
  81.0  -69.0       0.0000       0.0000
  81.0  -63.0     180.7233      12.8402
  81.0  -57.0       0.0000       0.0000
  81.0  -51.0       0.0000       0.0000
  81.0  -45.0       0.0000       0.0000
  81.0  -39.0       0.0000       0.0000
  81.0  -33.0       0.0000       0.0000
  81.0  -27.0       0.0000       0.0000
  81.0  -21.0       0.0000       0.0000
  81.0  -15.0       0.0000       0.0000
  81.0   -9.0       0.0000       0.0000
  81.0   -3.0       0.0000       0.0000
  81.0    3.0       0.0000       0.0000
  81.0    9.0       0.0000       0.0000
  81.0   15.0       0.0000       0.0000
  81.0   21.0       0.0000       0.0000
  81.0   27.0       0.0000       0.0000
  81.0   33.0       0.0000       0.0000
  81.0   39.0       0.0000       0.0000
  81.0   45.0       0.0000       0.0000
  81.0   51.0       0.0000       0.0000
  81.0   57.0       0.0000       0.0000
  81.0   63.0       0.0000       0.0000
  81.0   69.0       0.0000       0.0000
  81.0   75.0       0.0000       0.0000
  81.0   81.0       0.0000       0.0000
  81.0   87.0       0.0000       0.0000
  87.0  -87.0     145.4194      11.9152
  87.0  -81.0     152.5107      10.2060
  87.0  -75.0     159.0883      10.3114
  87.0  -69.0     165.8832      26.6242
  87.0  -63.0     181.1030      14.5824
  87.0  -57.0       0.0000       0.0000
  87.0  -51.0       0.0000       0.0000
  87.0  -45.0       0.0000       0.0000
  87.0  -39.0       0.0000       0.0000
  87.0  -33.0       0.0000       0.0000
  87.0  -27.0       0.0000       0.0000
  87.0  -21.0       0.0000       0.0000
  87.0  -15.0       0.0000       0.0000
  87.0   -9.0       0.0000       0.0000
  87.0   -3.0       0.0000       0.0000
  87.0    3.0       0.0000       0.0000
  87.0    9.0       0.0000       0.0000
  87.0   15.0       0.0000       0.0000
  87.0   21.0       0.0000       0.0000
  87.0   27.0       0.0000       0.0000
  87.0   33.0       0.0000       0.0000
  87.0   39.0       0.0000       0.0000
  87.0   45.0       0.0000       0.0000
  87.0   51.0       0.0000       0.0000
  87.0   57.0       0.0000       0.0000
  87.0   63.0       0.0000       0.0000
  87.0   69.0       0.0000       0.0000
  87.0   75.0       0.0000       0.0000
  87.0   81.0       0.0000       0.0000
  87.0   87.0       0.0000       0.0000
  93.0  -87.0     150.2630       9.9303
  93.0  -81.0     154.0517       9.7839
  93.0  -75.0     158.4939      15.7736
  93.0  -69.0     164.8844      27.7532
  93.0  -63.0     179.6345      13.1949
  93.0  -57.0       0.0000       0.0000
  93.0  -51.0       0.0000       0.0000
  93.0  -45.0       0.0000       0.0000
  93.0  -39.0       0.0000       0.0000
  93.0  -33.0       0.0000       0.0000
  93.0  -27.0       0.0000       0.0000
  93.0  -21.0       0.0000       0.0000
  93.0  -15.0       0.0000       0.0000
  93.0   -9.0       0.0000       0.0000
  93.0   -3.0       0.0000       0.0000
  93.0    3.0       0.0000       0.0000
  93.0    9.0       0.0000       0.0000
  93.0   15.0       0.0000       0.0000
  93.0   21.0       0.0000       0.0000
  93.0   27.0       0.0000       0.0000
  93.0   33.0       0.0000       0.0000
  93.0   39.0       0.0000       0.0000
  93.0   45.0       0.0000       0.0000
  93.0   51.0       0.0000       0.0000
  93.0   57.0       0.0000       0.0000
  93.0   63.0       0.0000       0.0000
  93.0   69.0       0.0000       0.0000
  93.0   75.0       0.0000       0.0000
  93.0   81.0       0.0000       0.0000
  93.0   87.0       0.0000       0.0000
  99.0  -87.0     151.7391       9.5029
  99.0  -81.0     153.5690       9.5604
  99.0  -75.0     158.6450      15.3964
  99.0  -69.0     170.1489      13.9890
  99.0  -63.0     179.6520      13.2250
  99.0  -57.0       0.0000       0.0000
  99.0  -51.0       0.0000       0.0000
  99.0  -45.0       0.0000       0.0000
  99.0  -39.0       0.0000       0.0000
  99.0  -33.0       0.0000       0.0000
  99.0  -27.0       0.0000       0.0000
  99.0  -21.0       0.0000       0.0000
  99.0  -15.0       0.0000       0.0000
  99.0   -9.0       0.0000       0.0000
  99.0   -3.0       0.0000       0.0000
  99.0    3.0       0.0000       0.0000
  99.0    9.0       0.0000       0.0000
  99.0   15.0       0.0000       0.0000
  99.0   21.0       0.0000       0.0000
  99.0   27.0       0.0000       0.0000
  99.0   33.0       0.0000       0.0000
  99.0   39.0       0.0000       0.0000
  99.0   45.0       0.0000       0.0000
  99.0   51.0       0.0000       0.0000
  99.0   57.0       0.0000       0.0000
  99.0   63.0       0.0000       0.0000
  99.0   69.0       0.0000       0.0000
  99.0   75.0       0.0000       0.0000
  99.0   81.0       0.0000       0.0000
  99.0   87.0       0.0000       0.0000
 105.0  -87.0     151.8923       9.3881
 105.0  -81.0     153.4064       9.4581
 105.0  -75.0     154.7274      16.0322
 105.0  -69.0       0.0000       0.0000
 105.0  -63.0     178.2193      12.6251
 105.0  -57.0       0.0000       0.0000
 105.0  -51.0       0.0000       0.0000
 105.0  -45.0       0.0000       0.0000
 105.0  -39.0       0.0000       0.0000
 105.0  -33.0       0.0000       0.0000
 105.0  -27.0       0.0000       0.0000
 105.0  -21.0       0.0000       0.0000
 105.0  -15.0       0.0000       0.0000
 105.0   -9.0       0.0000       0.0000
 105.0   -3.0       0.0000       0.0000
 105.0    3.0       0.0000       0.0000
 105.0    9.0       0.0000       0.0000
 105.0   15.0       0.0000       0.0000
 105.0   21.0       0.0000       0.0000
 105.0   27.0       0.0000       0.0000
 105.0   33.0       0.0000       0.0000
 105.0   39.0       0.0000       0.0000
 105.0   45.0       0.0000       0.0000
 105.0   51.0       0.0000       0.0000
 105.0   57.0       0.0000       0.0000
 105.0   63.0       0.0000       0.0000
 105.0   69.0       0.0000       0.0000
 105.0   75.0       0.0000       0.0000
 105.0   81.0       0.0000       0.0000
 105.0   87.0       0.0000       0.0000
 111.0  -87.0     151.7628       9.3710
 111.0  -81.0     149.6646      10.8209
 111.0  -75.0     156.7230      16.1589
 111.0  -69.0       0.0000       0.0000
 111.0  -63.0     178.7261      12.8179
 111.0  -57.0       0.0000       0.0000
 111.0  -51.0       0.0000       0.0000
 111.0  -45.0       0.0000       0.0000
 111.0  -39.0       0.0000       0.0000
 111.0  -33.0       0.0000       0.0000
 111.0  -27.0       0.0000       0.0000
 111.0  -21.0       0.0000       0.0000
 111.0  -15.0       0.0000       0.0000
 111.0   -9.0       0.0000       0.0000
 111.0   -3.0       0.0000       0.0000
 111.0    3.0       0.0000       0.0000
 111.0    9.0       0.0000       0.0000
 111.0   15.0       0.0000       0.0000
 111.0   21.0       0.0000       0.0000
 111.0   27.0       0.0000       0.0000
 111.0   33.0       0.0000       0.0000
 111.0   39.0       0.0000       0.0000
 111.0   45.0       0.0000       0.0000
 111.0   51.0       0.0000       0.0000
 111.0   57.0       0.0000       0.0000
 111.0   63.0       0.0000       0.0000
 111.0   69.0       0.0000       0.0000
 111.0   75.0       0.0000       0.0000
 111.0   81.0       0.0000       0.0000
 111.0   87.0       0.0000       0.0000
 117.0  -87.0     152.0352       9.3784
 117.0  -81.0     149.4844      10.8937
 117.0  -75.0     150.3211      16.1897
 117.0  -69.0       0.0000       0.0000
 117.0  -63.0       0.0000       0.0000
 117.0  -57.0     184.3160      14.2792
 117.0  -51.0       0.0000       0.0000
 117.0  -45.0       0.0000       0.0000
 117.0  -39.0       0.0000       0.0000
 117.0  -33.0       0.0000       0.0000
 117.0  -27.0       0.0000       0.0000
 117.0  -21.0       0.0000       0.0000
 117.0  -15.0       0.0000       0.0000
 117.0   -9.0       0.0000       0.0000
 117.0   -3.0       0.0000       0.0000
 117.0    3.0       0.0000       0.0000
 117.0    9.0       0.0000       0.0000
 117.0   15.0       0.0000       0.0000
 117.0   21.0       0.0000       0.0000
 117.0   27.0       0.0000       0.0000
 117.0   33.0       0.0000       0.0000
 117.0   39.0       0.0000       0.0000
 117.0   45.0       0.0000       0.0000
 117.0   51.0       0.0000       0.0000
 117.0   57.0       0.0000       0.0000
 117.0   63.0       0.0000       0.0000
 117.0   69.0       0.0000       0.0000
 117.0   75.0       0.0000       0.0000
 117.0   81.0       0.0000       0.0000
 117.0   87.0       0.0000       0.0000
 123.0  -87.0     153.0012       9.9791
 123.0  -81.0     149.3262      10.9040
 123.0  -75.0     149.5580      11.6819
 123.0  -69.0     166.5562      14.2481
 123.0  -63.0       0.0000       0.0000
 123.0  -57.0       0.0000       0.0000
 123.0  -51.0       0.0000       0.0000
 123.0  -45.0       0.0000       0.0000
 123.0  -39.0       0.0000       0.0000
 123.0  -33.0       0.0000       0.0000
 123.0  -27.0       0.0000       0.0000
 123.0  -21.0       0.0000       0.0000
 123.0  -15.0       0.0000       0.0000
 123.0   -9.0       0.0000       0.0000
 123.0   -3.0       0.0000       0.0000
 123.0    3.0       0.0000       0.0000
 123.0    9.0       0.0000       0.0000
 123.0   15.0       0.0000       0.0000
 123.0   21.0       0.0000       0.0000
 123.0   27.0       0.0000       0.0000
 123.0   33.0       0.0000       0.0000
 123.0   39.0       0.0000       0.0000
 123.0   45.0       0.0000       0.0000
 123.0   51.0       0.0000       0.0000
 123.0   57.0       0.0000       0.0000
 123.0   63.0       0.0000       0.0000
 123.0   69.0       0.0000       0.0000
 123.0   75.0       0.0000       0.0000
 123.0   81.0       0.0000       0.0000
 123.0   87.0       0.0000       0.0000
 129.0  -87.0     153.0579      10.0891
 129.0  -81.0     147.5288      10.9170
 129.0  -75.0     149.7942      11.5261
 129.0  -69.0     154.2489      19.9682
 129.0  -63.0       0.0000       0.0000
 129.0  -57.0     182.8940      13.5469
 129.0  -51.0     183.5687      14.5652
 129.0  -45.0       0.0000       0.0000
 129.0  -39.0       0.0000       0.0000
 129.0  -33.0       0.0000       0.0000
 129.0  -27.0       0.0000       0.0000
 129.0  -21.0       0.0000       0.0000
 129.0  -15.0       0.0000       0.0000
 129.0   -9.0       0.0000       0.0000
 129.0   -3.0       0.0000       0.0000
 129.0    3.0       0.0000       0.0000
 129.0    9.0       0.0000       0.0000
 129.0   15.0       0.0000       0.0000
 129.0   21.0       0.0000       0.0000
 129.0   27.0       0.0000       0.0000
 129.0   33.0       0.0000       0.0000
 129.0   39.0       0.0000       0.0000
 129.0   45.0       0.0000       0.0000
 129.0   51.0       0.0000       0.0000
 129.0   57.0       0.0000       0.0000
 129.0   63.0       0.0000       0.0000
 129.0   69.0       0.0000       0.0000
 129.0   75.0       0.0000       0.0000
 129.0   81.0       0.0000       0.0000
 129.0   87.0       0.0000       0.0000
 135.0  -87.0     147.3420       9.3052
 135.0  -81.0     144.2247      10.1168
 135.0  -75.0     149.1577      11.0008
 135.0  -69.0     147.4136      13.3957
 135.0  -63.0       0.0000       0.0000
 135.0  -57.0     175.2965      16.5556
 135.0  -51.0     181.3809      15.0971
 135.0  -45.0     176.7492      15.4520
 135.0  -39.0       0.0000       0.0000
 135.0  -33.0       0.0000       0.0000
 135.0  -27.0       0.0000       0.0000
 135.0  -21.0       0.0000       0.0000
 135.0  -15.0       0.0000       0.0000
 135.0   -9.0       0.0000       0.0000
 135.0   -3.0       0.0000       0.0000
 135.0    3.0       0.0000       0.0000
 135.0    9.0       0.0000       0.0000
 135.0   15.0       0.0000       0.0000
 135.0   21.0       0.0000       0.0000
 135.0   27.0       0.0000       0.0000
 135.0   33.0       0.0000       0.0000
 135.0   39.0       0.0000       0.0000
 135.0   45.0       0.0000       0.0000
 135.0   51.0       0.0000       0.0000
 135.0   57.0       0.0000       0.0000
 135.0   63.0       0.0000       0.0000
 135.0   69.0       0.0000       0.0000
 135.0   75.0       0.0000       0.0000
 135.0   81.0       0.0000       0.0000
 135.0   87.0       0.0000       0.0000
 141.0  -87.0     146.1896       9.1760
 141.0  -81.0     143.8203       9.5880
 141.0  -75.0     147.4997      11.0099
 141.0  -69.0     150.3828      10.8060
 141.0  -63.0       0.0000       0.0000
 141.0  -57.0     172.6460      15.3231
 141.0  -51.0     175.1525      16.4770
 141.0  -45.0     176.3632      19.8551
 141.0  -39.0       0.0000       0.0000
 141.0  -33.0       0.0000       0.0000
 141.0  -27.0       0.0000       0.0000
 141.0  -21.0       0.0000       0.0000
 141.0  -15.0       0.0000       0.0000
 141.0   -9.0       0.0000       0.0000
 141.0   -3.0       0.0000       0.0000
 141.0    3.0       0.0000       0.0000
 141.0    9.0       0.0000       0.0000
 141.0   15.0       0.0000       0.0000
 141.0   21.0       0.0000       0.0000
 141.0   27.0       0.0000       0.0000
 141.0   33.0       0.0000       0.0000
 141.0   39.0       0.0000       0.0000
 141.0   45.0       0.0000       0.0000
 141.0   51.0       0.0000       0.0000
 141.0   57.0       0.0000       0.0000
 141.0   63.0       0.0000       0.0000
 141.0   69.0       0.0000       0.0000
 141.0   75.0       0.0000       0.0000
 141.0   81.0       0.0000       0.0000
 141.0   87.0       0.0000       0.0000
 147.0  -87.0     145.7316       8.8354
 147.0  -81.0     143.2136       9.4658
 147.0  -75.0     147.3700      12.4059
 147.0  -69.0     149.8734      12.5212
 147.0  -63.0       0.0000       0.0000
 147.0  -57.0     164.4802      18.2995
 147.0  -51.0       0.0000       0.0000
 147.0  -45.0       0.0000       0.0000
 147.0  -39.0       0.0000       0.0000
 147.0  -33.0       0.0000       0.0000
 147.0  -27.0       0.0000       0.0000
 147.0  -21.0       0.0000       0.0000
 147.0  -15.0       0.0000       0.0000
 147.0   -9.0       0.0000       0.0000
 147.0   -3.0       0.0000       0.0000
 147.0    3.0       0.0000       0.0000
 147.0    9.0       0.0000       0.0000
 147.0   15.0       0.0000       0.0000
 147.0   21.0       0.0000       0.0000
 147.0   27.0       0.0000       0.0000
 147.0   33.0       0.0000       0.0000
 147.0   39.0       0.0000       0.0000
 147.0   45.0       0.0000       0.0000
 147.0   51.0       0.0000       0.0000
 147.0   57.0       0.0000       0.0000
 147.0   63.0       0.0000       0.0000
 147.0   69.0       0.0000       0.0000
 147.0   75.0       0.0000       0.0000
 147.0   81.0       0.0000       0.0000
 147.0   87.0       0.0000       0.0000
 153.0  -87.0     145.3577       8.7822
 153.0  -81.0     143.5701       9.3510
 153.0  -75.0     145.4604       9.4411
 153.0  -69.0     149.5294      12.3669
 153.0  -63.0       0.0000       0.0000
 153.0  -57.0       0.0000       0.0000
 153.0  -51.0       0.0000       0.0000
 153.0  -45.0       0.0000       0.0000
 153.0  -39.0       0.0000       0.0000
 153.0  -33.0       0.0000       0.0000
 153.0  -27.0       0.0000       0.0000
 153.0  -21.0       0.0000       0.0000
 153.0  -15.0       0.0000       0.0000
 153.0   -9.0       0.0000       0.0000
 153.0   -3.0       0.0000       0.0000
 153.0    3.0       0.0000       0.0000
 153.0    9.0       0.0000       0.0000
 153.0   15.0       0.0000       0.0000
 153.0   21.0       0.0000       0.0000
 153.0   27.0       0.0000       0.0000
 153.0   33.0       0.0000       0.0000
 153.0   39.0       0.0000       0.0000
 153.0   45.0       0.0000       0.0000
 153.0   51.0       0.0000       0.0000
 153.0   57.0       0.0000       0.0000
 153.0   63.0       0.0000       0.0000
 153.0   69.0       0.0000       0.0000
 153.0   75.0       0.0000       0.0000
 153.0   81.0       0.0000       0.0000
 153.0   87.0       0.0000       0.0000
 159.0  -87.0     143.0847       9.2497
 159.0  -81.0     144.2073       9.2260
 159.0  -75.0     145.4163       9.2442
 159.0  -69.0     136.1383      16.9031
 159.0  -63.0       0.0000       0.0000
 159.0  -57.0       0.0000       0.0000
 159.0  -51.0       0.0000       0.0000
 159.0  -45.0     123.1766      11.2935
 159.0  -39.0       0.0000       0.0000
 159.0  -33.0       0.0000       0.0000
 159.0  -27.0       0.0000       0.0000
 159.0  -21.0       0.0000       0.0000
 159.0  -15.0       0.0000       0.0000
 159.0   -9.0       0.0000       0.0000
 159.0   -3.0       0.0000       0.0000
 159.0    3.0       0.0000       0.0000
 159.0    9.0       0.0000       0.0000
 159.0   15.0       0.0000       0.0000
 159.0   21.0       0.0000       0.0000
 159.0   27.0       0.0000       0.0000
 159.0   33.0       0.0000       0.0000
 159.0   39.0       0.0000       0.0000
 159.0   45.0       0.0000       0.0000
 159.0   51.0       0.0000       0.0000
 159.0   57.0       0.0000       0.0000
 159.0   63.0       0.0000       0.0000
 159.0   69.0       0.0000       0.0000
 159.0   75.0       0.0000       0.0000
 159.0   81.0       0.0000       0.0000
 159.0   87.0       0.0000       0.0000
 165.0  -87.0     144.7206       9.1785
 165.0  -81.0     143.9157       9.2297
 165.0  -75.0     144.8776       9.2700
 165.0  -69.0     144.6104       9.3951
 165.0  -63.0     144.7488      12.2368
 165.0  -57.0     136.4820      12.6357
 165.0  -51.0       0.0000       0.0000
 165.0  -45.0       0.0000       0.0000
 165.0  -39.0       0.0000       0.0000
 165.0  -33.0       0.0000       0.0000
 165.0  -27.0       0.0000       0.0000
 165.0  -21.0       0.0000       0.0000
 165.0  -15.0       0.0000       0.0000
 165.0   -9.0       0.0000       0.0000
 165.0   -3.0       0.0000       0.0000
 165.0    3.0       0.0000       0.0000
 165.0    9.0       0.0000       0.0000
 165.0   15.0       0.0000       0.0000
 165.0   21.0       0.0000       0.0000
 165.0   27.0       0.0000       0.0000
 165.0   33.0       0.0000       0.0000
 165.0   39.0       0.0000       0.0000
 165.0   45.0       0.0000       0.0000
 165.0   51.0       0.0000       0.0000
 165.0   57.0       0.0000       0.0000
 165.0   63.0       0.0000       0.0000
 165.0   69.0       0.0000       0.0000
 165.0   75.0       0.0000       0.0000
 165.0   81.0       0.0000       0.0000
 165.0   87.0       0.0000       0.0000
 171.0  -87.0     144.8407       9.1734
 171.0  -81.0     142.7112       9.2065
 171.0  -75.0     144.9957       9.3091
 171.0  -69.0     144.5309      10.3431
 171.0  -63.0     139.7391      11.7504
 171.0  -57.0     137.4553      11.9403
 171.0  -51.0     133.5696      11.4619
 171.0  -45.0       0.0000       0.0000
 171.0  -39.0       0.0000       0.0000
 171.0  -33.0       0.0000       0.0000
 171.0  -27.0       0.0000       0.0000
 171.0  -21.0       0.0000       0.0000
 171.0  -15.0       0.0000       0.0000
 171.0   -9.0       0.0000       0.0000
 171.0   -3.0       0.0000       0.0000
 171.0    3.0       0.0000       0.0000
 171.0    9.0       0.0000       0.0000
 171.0   15.0       0.0000       0.0000
 171.0   21.0       0.0000       0.0000
 171.0   27.0       0.0000       0.0000
 171.0   33.0       0.0000       0.0000
 171.0   39.0       0.0000       0.0000
 171.0   45.0       0.0000       0.0000
 171.0   51.0       0.0000       0.0000
 171.0   57.0       0.0000       0.0000
 171.0   63.0       0.0000       0.0000
 171.0   69.0       0.0000       0.0000
 171.0   75.0       0.0000       0.0000
 171.0   81.0       0.0000       0.0000
 171.0   87.0       0.0000       0.0000
 177.0  -87.0     144.6056       9.2736
 177.0  -81.0     143.3887       9.2440
 177.0  -75.0       0.0000       0.0000
 177.0  -69.0       0.0000       0.0000
 177.0  -63.0       0.0000       0.0000
 177.0  -57.0     139.0345      15.7383
 177.0  -51.0     135.2237      12.2820
 177.0  -45.0       0.0000       0.0000
 177.0  -39.0       0.0000       0.0000
 177.0  -33.0       0.0000       0.0000
 177.0  -27.0       0.0000       0.0000
 177.0  -21.0       0.0000       0.0000
 177.0  -15.0       0.0000       0.0000
 177.0   -9.0       0.0000       0.0000
 177.0   -3.0       0.0000       0.0000
 177.0    3.0       0.0000       0.0000
 177.0    9.0       0.0000       0.0000
 177.0   15.0       0.0000       0.0000
 177.0   21.0       0.0000       0.0000
 177.0   27.0       0.0000       0.0000
 177.0   33.0       0.0000       0.0000
 177.0   39.0       0.0000       0.0000
 177.0   45.0       0.0000       0.0000
 177.0   51.0       0.0000       0.0000
 177.0   57.0       0.0000       0.0000
 177.0   63.0       0.0000       0.0000
 177.0   69.0       0.0000       0.0000
 177.0   75.0       0.0000       0.0000
 177.0   81.0       0.0000       0.0000
 177.0   87.0       0.0000       0.0000
 183.0  -87.0     133.0809      11.2879
 183.0  -81.0     134.6841      11.4573
 183.0  -75.0     129.5215      12.9016
 183.0  -69.0     126.5659      13.6160
 183.0  -63.0       0.0000       0.0000
 183.0  -57.0     129.3897      12.1044
 183.0  -51.0     125.2911       8.3440
 183.0  -45.0     118.8310       8.7840
 183.0  -39.0     123.0801      12.9376
 183.0  -33.0       0.0000       0.0000
 183.0  -27.0       0.0000       0.0000
 183.0  -21.0       0.0000       0.0000
 183.0  -15.0       0.0000       0.0000
 183.0   -9.0       0.0000       0.0000
 183.0   -3.0       0.0000       0.0000
 183.0    3.0       0.0000       0.0000
 183.0    9.0       0.0000       0.0000
 183.0   15.0       0.0000       0.0000
 183.0   21.0       0.0000       0.0000
 183.0   27.0       0.0000       0.0000
 183.0   33.0       0.0000       0.0000
 183.0   39.0       0.0000       0.0000
 183.0   45.0       0.0000       0.0000
 183.0   51.0       0.0000       0.0000
 183.0   57.0       0.0000       0.0000
 183.0   63.0       0.0000       0.0000
 183.0   69.0       0.0000       0.0000
 183.0   75.0       0.0000       0.0000
 183.0   81.0       0.0000       0.0000
 183.0   87.0       0.0000       0.0000
 189.0  -87.0     130.1026      10.6090
 189.0  -81.0     132.2653      11.2897
 189.0  -75.0     127.7701      12.5713
 189.0  -69.0     127.4530      10.3581
 189.0  -63.0       0.0000       0.0000
 189.0  -57.0     120.4797      10.7742
 189.0  -51.0     134.2426      15.6664
 189.0  -45.0       0.0000       0.0000
 189.0  -39.0       0.0000       0.0000
 189.0  -33.0     126.2164      10.3173
 189.0  -27.0       0.0000       0.0000
 189.0  -21.0       0.0000       0.0000
 189.0  -15.0       0.0000       0.0000
 189.0   -9.0       0.0000       0.0000
 189.0   -3.0       0.0000       0.0000
 189.0    3.0       0.0000       0.0000
 189.0    9.0       0.0000       0.0000
 189.0   15.0       0.0000       0.0000
 189.0   21.0       0.0000       0.0000
 189.0   27.0       0.0000       0.0000
 189.0   33.0     165.2512      11.9422
 189.0   39.0       0.0000       0.0000
 189.0   45.0       0.0000       0.0000
 189.0   51.0       0.0000       0.0000
 189.0   57.0       0.0000       0.0000
 189.0   63.0       0.0000       0.0000
 189.0   69.0       0.0000       0.0000
 189.0   75.0       0.0000       0.0000
 189.0   81.0       0.0000       0.0000
 189.0   87.0       0.0000       0.0000
 195.0  -87.0     124.5598      11.2810
 195.0  -81.0     128.5283      11.7614
 195.0  -75.0     128.9758      10.0441
 195.0  -69.0     128.4584       9.8617
 195.0  -63.0     124.1496      10.4024
 195.0  -57.0     122.9183      12.8061
 195.0  -51.0       0.0000       0.0000
 195.0  -45.0     117.6755      13.7946
 195.0  -39.0     117.7806      10.5102
 195.0  -33.0     122.7399      18.8995
 195.0  -27.0       0.0000       0.0000
 195.0  -21.0       0.0000       0.0000
 195.0  -15.0       0.0000       0.0000
 195.0   -9.0       0.0000       0.0000
 195.0   -3.0     153.8437      17.4445
 195.0    3.0       0.0000       0.0000
 195.0    9.0     150.1674      22.0999
 195.0   15.0     147.6321      14.2504
 195.0   21.0     152.2253      11.9239
 195.0   27.0     157.7984      15.6490
 195.0   33.0     159.4942      14.5483
 195.0   39.0     161.3808      12.1730
 195.0   45.0       0.0000       0.0000
 195.0   51.0       0.0000       0.0000
 195.0   57.0       0.0000       0.0000
 195.0   63.0       0.0000       0.0000
 195.0   69.0       0.0000       0.0000
 195.0   75.0       0.0000       0.0000
 195.0   81.0       0.0000       0.0000
 195.0   87.0       0.0000       0.0000
 201.0  -87.0     123.9951      11.2792
 201.0  -81.0     129.4042       9.4047
 201.0  -75.0     127.2719       9.6023
 201.0  -69.0     125.0578      10.9835
 201.0  -63.0     122.8641       8.7292
 201.0  -57.0       0.0000       0.0000
 201.0  -51.0       0.0000       0.0000
 201.0  -45.0     114.9477      11.4520
 201.0  -39.0     115.8697      12.4796
 201.0  -33.0     118.5563      12.1447
 201.0  -27.0       0.0000       0.0000
 201.0  -21.0       0.0000       0.0000
 201.0  -15.0       0.0000       0.0000
 201.0   -9.0       0.0000       0.0000
 201.0   -3.0       0.0000       0.0000
 201.0    3.0       0.0000       0.0000
 201.0    9.0     145.6509      15.7422
 201.0   15.0     143.9543      15.7268
 201.0   21.0     144.0089       9.6985
 201.0   27.0     150.7688      12.4777
 201.0   33.0     150.4455      12.1422
 201.0   39.0     154.6156      10.6456
 201.0   45.0     156.7711      13.2156
 201.0   51.0       0.0000       0.0000
 201.0   57.0       0.0000       0.0000
 201.0   63.0       0.0000       0.0000
 201.0   69.0       0.0000       0.0000
 201.0   75.0       0.0000       0.0000
 201.0   81.0       0.0000       0.0000
 201.0   87.0       0.0000       0.0000
 207.0  -87.0     124.1579      10.5588
 207.0  -81.0     124.7511      10.6167
 207.0  -75.0     124.6704       9.9742
 207.0  -69.0     122.8468       9.4301
 207.0  -63.0       0.0000       0.0000
 207.0  -57.0       0.0000       0.0000
 207.0  -51.0       0.0000       0.0000
 207.0  -45.0     110.7215      10.2144
 207.0  -39.0     111.5984      12.7523
 207.0  -33.0       0.0000       0.0000
 207.0  -27.0       0.0000       0.0000
 207.0  -21.0       0.0000       0.0000
 207.0  -15.0       0.0000       0.0000
 207.0   -9.0       0.0000       0.0000
 207.0   -3.0       0.0000       0.0000
 207.0    3.0       0.0000       0.0000
 207.0    9.0     139.8704      12.1706
 207.0   15.0     140.5089      13.0066
 207.0   21.0     143.2720       9.2338
 207.0   27.0     150.1526      10.8041
 207.0   33.0     153.1026      18.3377
 207.0   39.0     152.9640      10.1362
 207.0   45.0     147.5275      10.2094
 207.0   51.0     148.8920      12.5524
 207.0   57.0       0.0000       0.0000
 207.0   63.0       0.0000       0.0000
 207.0   69.0       0.0000       0.0000
 207.0   75.0       0.0000       0.0000
 207.0   81.0       0.0000       0.0000
 207.0   87.0       0.0000       0.0000
 213.0  -87.0     128.0233       9.6048
 213.0  -81.0     128.3829      13.4612
 213.0  -75.0     124.4960       9.5265
 213.0  -69.0     121.5866       9.0897
 213.0  -63.0       0.0000       0.0000
 213.0  -57.0       0.0000       0.0000
 213.0  -51.0     107.6633       8.7497
 213.0  -45.0     106.3682       8.8501
 213.0  -39.0     104.6991       9.6642
 213.0  -33.0     110.9309      10.1316
 213.0  -27.0     113.2685      10.9889
 213.0  -21.0     112.5745      11.5804
 213.0  -15.0     122.9208      11.2786
 213.0   -9.0     120.6519      11.2499
 213.0   -3.0       0.0000       0.0000
 213.0    3.0     113.2263      17.5423
 213.0    9.0       0.0000       0.0000
 213.0   15.0       0.0000       0.0000
 213.0   21.0     148.2514      22.2260
 213.0   27.0     144.0161      13.1528
 213.0   33.0       0.0000       0.0000
 213.0   39.0       0.0000       0.0000
 213.0   45.0       0.0000       0.0000
 213.0   51.0     149.5977      10.7146
 213.0   57.0       0.0000       0.0000
 213.0   63.0       0.0000       0.0000
 213.0   69.0       0.0000       0.0000
 213.0   75.0       0.0000       0.0000
 213.0   81.0       0.0000       0.0000
 213.0   87.0       0.0000       0.0000
 219.0  -87.0     128.9839       9.0181
 219.0  -81.0     128.4367      12.0395
 219.0  -75.0     124.2731       9.0162
 219.0  -69.0     120.5344       8.5422
 219.0  -63.0       0.0000       0.0000
 219.0  -57.0       0.0000       0.0000
 219.0  -51.0       0.0000       0.0000
 219.0  -45.0       0.0000       0.0000
 219.0  -39.0     109.2050      10.3541
 219.0  -33.0     109.2442       7.8614
 219.0  -27.0       0.0000       0.0000
 219.0  -21.0     109.5329      11.8143
 219.0  -15.0     114.5900       7.9498
 219.0   -9.0     115.4049       8.4867
 219.0   -3.0     112.4355      10.7376
 219.0    3.0     108.4131       6.9074
 219.0    9.0     106.1622      14.6216
 219.0   15.0       0.0000       0.0000
 219.0   21.0       0.0000       0.0000
 219.0   27.0       0.0000       0.0000
 219.0   33.0     146.5526      12.2998
 219.0   39.0     146.2972      14.1076
 219.0   45.0     148.2300      11.9177
 219.0   51.0     145.3223      12.1689
 219.0   57.0     145.2941      10.6692
 219.0   63.0       0.0000       0.0000
 219.0   69.0       0.0000       0.0000
 219.0   75.0       0.0000       0.0000
 219.0   81.0       0.0000       0.0000
 219.0   87.0       0.0000       0.0000
 225.0  -87.0     128.2508       8.8718
 225.0  -81.0     126.5500       8.9813
 225.0  -75.0     123.5990       8.8164
 225.0  -69.0     118.8182      10.3955
 225.0  -63.0       0.0000       0.0000
 225.0  -57.0       0.0000       0.0000
 225.0  -51.0      99.4391      10.1563
 225.0  -45.0     101.5474       9.1875
 225.0  -39.0     106.3351       9.4412
 225.0  -33.0     109.9348      10.5222
 225.0  -27.0     104.4995       7.6127
 225.0  -21.0     103.9775       9.7212
 225.0  -15.0     112.1029      12.5341
 225.0   -9.0     106.5699       9.5921
 225.0   -3.0     110.6416       9.6171
 225.0    3.0     107.4777       6.7330
 225.0    9.0     108.3336       8.8053
 225.0   15.0     115.6945      12.8840
 225.0   21.0     120.8071       9.5216
 225.0   27.0     131.8651      10.9014
 225.0   33.0     139.4392      10.6455
 225.0   39.0     133.0598      10.5522
 225.0   45.0     133.3986      14.2754
 225.0   51.0     141.5773      11.1852
 225.0   57.0     143.2010      11.7299
 225.0   63.0       0.0000       0.0000
 225.0   69.0       0.0000       0.0000
 225.0   75.0       0.0000       0.0000
 225.0   81.0       0.0000       0.0000
 225.0   87.0       0.0000       0.0000
 231.0  -87.0     128.7754       8.3688
 231.0  -81.0     125.6090       8.3717
 231.0  -75.0     122.5079       8.5111
 231.0  -69.0     116.6305      10.0940
 231.0  -63.0     109.9847      10.0178
 231.0  -57.0     104.7678       8.4300
 231.0  -51.0     100.3520       9.1018
 231.0  -45.0      98.2886      11.5266
 231.0  -39.0     105.8796      11.3069
 231.0  -33.0       0.0000       0.0000
 231.0  -27.0       0.0000       0.0000
 231.0  -21.0       0.0000       0.0000
 231.0  -15.0       0.0000       0.0000
 231.0   -9.0       0.0000       0.0000
 231.0   -3.0       0.0000       0.0000
 231.0    3.0       0.0000       0.0000
 231.0    9.0       0.0000       0.0000
 231.0   15.0       0.0000       0.0000
 231.0   21.0       0.0000       0.0000
 231.0   27.0       0.0000       0.0000
 231.0   33.0       0.0000       0.0000
 231.0   39.0     134.1095       9.2329
 231.0   45.0     134.2165      14.8265
 231.0   51.0       0.0000       0.0000
 231.0   57.0       0.0000       0.0000
 231.0   63.0       0.0000       0.0000
 231.0   69.0       0.0000       0.0000
 231.0   75.0       0.0000       0.0000
 231.0   81.0       0.0000       0.0000
 231.0   87.0       0.0000       0.0000
 237.0  -87.0     128.6757       8.0599
 237.0  -81.0     125.8318       8.1390
 237.0  -75.0     121.0776      10.4135
 237.0  -69.0     118.2529       8.3473
 237.0  -63.0     113.5831       7.7746
 237.0  -57.0     102.5264       9.3026
 237.0  -51.0      98.4214      10.9430
 237.0  -45.0       0.0000       0.0000
 237.0  -39.0     104.5295      10.5988
 237.0  -33.0       0.0000       0.0000
 237.0  -27.0      98.8176      13.4300
 237.0  -21.0     101.6744      12.8532
 237.0  -15.0       0.0000       0.0000
 237.0   -9.0       0.0000       0.0000
 237.0   -3.0       0.0000       0.0000
 237.0    3.0     107.6283      13.5357
 237.0    9.0     115.7223      10.9370
 237.0   15.0     123.8613      11.8152
 237.0   21.0     126.8349      12.4795
 237.0   27.0     134.9275      19.0866
 237.0   33.0     134.1127      10.8197
 237.0   39.0     132.4270       8.4502
 237.0   45.0     131.8430      10.8371
 237.0   51.0     138.3369       8.9284
 237.0   57.0     140.8510       9.1560
 237.0   63.0       0.0000       0.0000
 237.0   69.0       0.0000       0.0000
 237.0   75.0       0.0000       0.0000
 237.0   81.0       0.0000       0.0000
 237.0   87.0       0.0000       0.0000
 243.0  -87.0     129.0743       7.9093
 243.0  -81.0     126.7490       7.9534
 243.0  -75.0     122.6060       8.2465
 243.0  -69.0     116.4726       8.7274
 243.0  -63.0       0.0000       0.0000
 243.0  -57.0     100.8819      10.6753
 243.0  -51.0      99.4818      11.4627
 243.0  -45.0      97.7168      10.8535
 243.0  -39.0      99.8219      12.5319
 243.0  -33.0       0.0000       0.0000
 243.0  -27.0      97.4027      15.2506
 243.0  -21.0      95.6727       9.3072
 243.0  -15.0       0.0000       0.0000
 243.0   -9.0      95.4825      11.0250
 243.0   -3.0      96.8347       8.6455
 243.0    3.0      95.9781      17.1815
 243.0    9.0       0.0000       0.0000
 243.0   15.0     118.6387      11.3002
 243.0   21.0     125.6182      12.3534
 243.0   27.0     127.5180      12.6575
 243.0   33.0     135.5723       9.4776
 243.0   39.0     134.3749       8.7331
 243.0   45.0     133.8654      10.6965
 243.0   51.0     136.0545      10.5595
 243.0   57.0       0.0000       0.0000
 243.0   63.0       0.0000       0.0000
 243.0   69.0       0.0000       0.0000
 243.0   75.0       0.0000       0.0000
 243.0   81.0       0.0000       0.0000
 243.0   87.0       0.0000       0.0000
 249.0  -87.0     129.5225       7.8957
 249.0  -81.0     127.4593       7.8532
 249.0  -75.0     124.4363       9.8727
 249.0  -69.0     114.8605      11.9351
 249.0  -63.0     106.7549       8.4238
 249.0  -57.0      99.0767      12.6986
 249.0  -51.0      98.0541      12.6952
 249.0  -45.0      97.6489      12.4449
 249.0  -39.0      96.0229      12.0213
 249.0  -33.0       0.0000       0.0000
 249.0  -27.0       0.0000       0.0000
 249.0  -21.0       0.0000       0.0000
 249.0  -15.0       0.0000       0.0000
 249.0   -9.0       0.0000       0.0000
 249.0   -3.0       0.0000       0.0000
 249.0    3.0       0.0000       0.0000
 249.0    9.0       0.0000       0.0000
 249.0   15.0       0.0000       0.0000
 249.0   21.0       0.0000       0.0000
 249.0   27.0     134.1567      14.9761
 249.0   33.0     133.0982       9.6695
 249.0   39.0     131.0940       8.5206
 249.0   45.0     133.6637       9.4976
 249.0   51.0     135.0308      11.0004
 249.0   57.0     137.6522      10.4289
 249.0   63.0       0.0000       0.0000
 249.0   69.0       0.0000       0.0000
 249.0   75.0       0.0000       0.0000
 249.0   81.0       0.0000       0.0000
 249.0   87.0       0.0000       0.0000
 255.0  -87.0       0.0000       0.0000
 255.0  -81.0     128.1272       7.8636
 255.0  -75.0     119.1651      10.6115
 255.0  -69.0     111.7537      12.3525
 255.0  -63.0     104.0485      12.2373
 255.0  -57.0       0.0000       0.0000
 255.0  -51.0      90.9333      10.1527
 255.0  -45.0      99.9678       8.6941
 255.0  -39.0      98.3589       8.5572
 255.0  -33.0      92.7352      12.2335
 255.0  -27.0      92.2919      21.6713
 255.0  -21.0      93.8761      16.7201
 255.0  -15.0      98.9697       9.5285
 255.0   -9.0      98.6866       9.5977
 255.0   -3.0      98.7358      10.6751
 255.0    3.0     104.6005      14.5585
 255.0    9.0     107.8280      14.0764
 255.0   15.0     117.3022      13.1103
 255.0   21.0     127.3120       9.5129
 255.0   27.0     131.1433       9.3233
 255.0   33.0     131.4317       8.8791
 255.0   39.0     130.4973       9.4391
 255.0   45.0     129.7815       9.5664
 255.0   51.0     133.9700      10.5994
 255.0   57.0     136.7783      10.7994
 255.0   63.0       0.0000       0.0000
 255.0   69.0       0.0000       0.0000
 255.0   75.0       0.0000       0.0000
 255.0   81.0       0.0000       0.0000
 255.0   87.0       0.0000       0.0000
 261.0  -87.0     128.4006       9.2119
 261.0  -81.0     129.0139       7.8609
 261.0  -75.0     119.0702      10.4877
 261.0  -69.0     109.0785      15.0574
 261.0  -63.0     102.5132      16.0194
 261.0  -57.0      87.5503       8.7414
 261.0  -51.0      92.7330      10.8422
 261.0  -45.0      94.2228       9.2020
 261.0  -39.0      97.0694      11.5848
 261.0  -33.0      93.9736      19.1459
 261.0  -27.0      92.6927      11.4435
 261.0  -21.0      98.1245      11.4292
 261.0  -15.0     100.5604       8.7004
 261.0   -9.0     101.5827       9.3577
 261.0   -3.0     104.2266      19.4251
 261.0    3.0     105.3473       8.8949
 261.0    9.0     106.2080      14.0384
 261.0   15.0     113.6415      11.1794
 261.0   21.0     124.2351      10.4337
 261.0   27.0     134.4985      10.2856
 261.0   33.0     130.3615       8.7783
 261.0   39.0     131.2510      10.8548
 261.0   45.0     130.2998      10.8119
 261.0   51.0     133.1056      10.5715
 261.0   57.0     136.7572      10.9916
 261.0   63.0       0.0000       0.0000
 261.0   69.0       0.0000       0.0000
 261.0   75.0       0.0000       0.0000
 261.0   81.0       0.0000       0.0000
 261.0   87.0       0.0000       0.0000
 267.0  -87.0     128.5588       9.2477
 267.0  -81.0     129.6728       7.8876
 267.0  -75.0     118.3513      10.4734
 267.0  -69.0     110.5170       9.7209
 267.0  -63.0     103.1318      14.3624
 267.0  -57.0      89.0864       8.3986
 267.0  -51.0      95.0741      12.6303
 267.0  -45.0      91.5429      11.2388
 267.0  -39.0      91.5231      10.7971
 267.0  -33.0      86.3043      10.5322
 267.0  -27.0      93.9223      11.7998
 267.0  -21.0      98.6632       8.1362
 267.0  -15.0     101.3777       8.4715
 267.0   -9.0     100.6543      10.0934
 267.0   -3.0     103.8083      10.5179
 267.0    3.0     104.9263      13.0141
 267.0    9.0     118.3020      18.6208
 267.0   15.0     123.3021      11.6628
 267.0   21.0       0.0000       0.0000
 267.0   27.0     131.6076      10.2930
 267.0   33.0     129.5524      10.3431
 267.0   39.0     129.9908      10.6696
 267.0   45.0     130.6637      10.6939
 267.0   51.0     129.5463       8.8144
 267.0   57.0     134.3334       9.2328
 267.0   63.0       0.0000       0.0000
 267.0   69.0       0.0000       0.0000
 267.0   75.0       0.0000       0.0000
 267.0   81.0       0.0000       0.0000
 267.0   87.0       0.0000       0.0000
 273.0  -87.0     128.9922       9.3074
 273.0  -81.0     130.2017       7.9020
 273.0  -75.0     118.6389      10.4793
 273.0  -69.0     111.0517       9.6935
 273.0  -63.0     102.8414      15.2587
 273.0  -57.0      94.4772      11.0014
 273.0  -51.0      95.5187      12.2057
 273.0  -45.0      92.9290      11.0754
 273.0  -39.0      94.3657      10.8436
 273.0  -33.0      93.0073       8.2661
 273.0  -27.0      95.2454      11.7299
 273.0  -21.0     101.2379       8.2271
 273.0  -15.0     103.0878       8.5838
 273.0   -9.0       0.0000       0.0000
 273.0   -3.0     104.6790      12.0162
 273.0    3.0     110.3198      14.8467
 273.0    9.0     115.9763      15.0050
 273.0   15.0     122.2601      10.0140
 273.0   21.0     132.2284      13.2295
 273.0   27.0     127.2137       9.4521
 273.0   33.0     129.0162       9.7510
 273.0   39.0     129.1239      10.4261
 273.0   45.0     130.3681      10.3896
 273.0   51.0     130.0856       9.0664
 273.0   57.0     134.7313       9.2462
 273.0   63.0       0.0000       0.0000
 273.0   69.0       0.0000       0.0000
 273.0   75.0       0.0000       0.0000
 273.0   81.0       0.0000       0.0000
 273.0   87.0       0.0000       0.0000
 279.0  -87.0     132.0878       8.0973
 279.0  -81.0     130.4530       7.9466
 279.0  -75.0     119.2626      10.4776
 279.0  -69.0     112.8803       9.2471
 279.0  -63.0     104.3353      14.4965
 279.0  -57.0      98.4272       9.6274
 279.0  -51.0      95.8695       9.4313
 279.0  -45.0      98.4220      11.0670
 279.0  -39.0      95.1963       8.3427
 279.0  -33.0      96.9713       7.2904
 279.0  -27.0      98.7624       8.6288
 279.0  -21.0     104.5287       8.6351
 279.0  -15.0     104.7760       8.5770
 279.0   -9.0       0.0000       0.0000
 279.0   -3.0     104.2832      10.6191
 279.0    3.0     110.9053       8.2644
 279.0    9.0     117.1521      14.1138
 279.0   15.0     117.2299      10.0433
 279.0   21.0     123.5636      15.4182
 279.0   27.0     127.6501       9.3451
 279.0   33.0     130.3492       9.8227
 279.0   39.0     129.8415      10.2922
 279.0   45.0     129.5756      10.1062
 279.0   51.0     133.2864       9.5678
 279.0   57.0     135.8755       9.1897
 279.0   63.0       0.0000       0.0000
 279.0   69.0       0.0000       0.0000
 279.0   75.0       0.0000       0.0000
 279.0   81.0       0.0000       0.0000
 279.0   87.0       0.0000       0.0000
 285.0  -87.0     128.2083       9.8920
 285.0  -81.0     127.0305       9.6105
 285.0  -75.0     123.5181      10.1348
 285.0  -69.0     113.0222       9.8700
 285.0  -63.0     105.4697      13.8348
 285.0  -57.0      99.9414       9.5686
 285.0  -51.0     100.0733       9.5405
 285.0  -45.0     105.1960      10.8289
 285.0  -39.0     103.7940       7.9434
 285.0  -33.0     102.6354       8.2949
 285.0  -27.0      99.8293       8.5938
 285.0  -21.0     105.7748       7.4537
 285.0  -15.0     101.3498      10.0042
 285.0   -9.0     106.0892      10.6200
 285.0   -3.0     111.9026      10.2328
 285.0    3.0     116.6408      10.2319
 285.0    9.0     119.9768      15.3134
 285.0   15.0     122.4214      10.3346
 285.0   21.0     124.3979      11.1652
 285.0   27.0     131.8113      10.6232
 285.0   33.0     131.8162      10.5195
 285.0   39.0     130.4769      10.3512
 285.0   45.0     129.5790      10.1532
 285.0   51.0     134.3881       9.4037
 285.0   57.0     136.4257       9.0538
 285.0   63.0       0.0000       0.0000
 285.0   69.0       0.0000       0.0000
 285.0   75.0       0.0000       0.0000
 285.0   81.0       0.0000       0.0000
 285.0   87.0       0.0000       0.0000
 291.0  -87.0     128.5406       9.9467
 291.0  -81.0     129.0575       8.6439
 291.0  -75.0     124.7687       9.8002
 291.0  -69.0     116.6571       9.4587
 291.0  -63.0     106.4554      14.5042
 291.0  -57.0     102.1693       9.8954
 291.0  -51.0     101.9657       8.9992
 291.0  -45.0     104.2560      11.5024
 291.0  -39.0     102.9373       8.4578
 291.0  -33.0       0.0000       0.0000
 291.0  -27.0       0.0000       0.0000
 291.0  -21.0       0.0000       0.0000
 291.0  -15.0       0.0000       0.0000
 291.0   -9.0       0.0000       0.0000
 291.0   -3.0       0.0000       0.0000
 291.0    3.0     116.8480       9.5392
 291.0    9.0     127.5989      12.1070
 291.0   15.0     124.8327      10.4928
 291.0   21.0     129.5415      11.3255
 291.0   27.0     128.5628      11.5009
 291.0   33.0     131.6610      10.6886
 291.0   39.0     131.4278      10.6979
 291.0   45.0     133.1133      10.9489
 291.0   51.0     135.6204      11.0180
 291.0   57.0     136.4065       8.9853
 291.0   63.0       0.0000       0.0000
 291.0   69.0       0.0000       0.0000
 291.0   75.0       0.0000       0.0000
 291.0   81.0       0.0000       0.0000
 291.0   87.0       0.0000       0.0000
 297.0  -87.0     130.8041       8.8732
 297.0  -81.0     130.6894       8.5277
 297.0  -75.0     126.0930       8.0469
 297.0  -69.0     117.6341       9.3614
 297.0  -63.0       0.0000       0.0000
 297.0  -57.0     102.8819      10.3142
 297.0  -51.0     102.4419       9.4026
 297.0  -45.0     101.8902       9.9050
 297.0  -39.0     103.3366      10.7108
 297.0  -33.0     100.4297       7.7394
 297.0  -27.0       0.0000       0.0000
 297.0  -21.0     101.4994      21.6968
 297.0  -15.0       0.0000       0.0000
 297.0   -9.0       0.0000       0.0000
 297.0   -3.0       0.0000       0.0000
 297.0    3.0     128.1605      12.4373
 297.0    9.0     127.1912      10.2579
 297.0   15.0     123.0067       8.3165
 297.0   21.0     132.0584      10.7953
 297.0   27.0     131.7863      10.3895
 297.0   33.0     131.2019      10.5484
 297.0   39.0     132.3087      10.9229
 297.0   45.0     135.1043      11.3418
 297.0   51.0     137.0095       9.0126
 297.0   57.0       0.0000       0.0000
 297.0   63.0       0.0000       0.0000
 297.0   69.0       0.0000       0.0000
 297.0   75.0       0.0000       0.0000
 297.0   81.0       0.0000       0.0000
 297.0   87.0       0.0000       0.0000
 303.0  -87.0     131.1265       8.7694
 303.0  -81.0     131.4446       8.3574
 303.0  -75.0     127.8545       8.0104
 303.0  -69.0     118.9309       9.1976
 303.0  -63.0     109.2842      14.6902
 303.0  -57.0     103.2830      10.3832
 303.0  -51.0     103.7003       9.6323
 303.0  -45.0     104.2322       9.3894
 303.0  -39.0     104.1563       8.5251
 303.0  -33.0     103.7541       8.6603
 303.0  -27.0     105.9033      21.6017
 303.0  -21.0     110.8253      14.2963
 303.0  -15.0       0.0000       0.0000
 303.0   -9.0       0.0000       0.0000
 303.0   -3.0       0.0000       0.0000
 303.0    3.0     122.4404      26.5204
 303.0    9.0     125.7945      10.8963
 303.0   15.0     131.5862      11.1850
 303.0   21.0     140.4905      10.6258
 303.0   27.0     138.8446      10.5486
 303.0   33.0     133.7152       9.0845
 303.0   39.0     132.9731      10.1548
 303.0   45.0     135.9123      11.5835
 303.0   51.0     137.5999       9.0460
 303.0   57.0       0.0000       0.0000
 303.0   63.0       0.0000       0.0000
 303.0   69.0       0.0000       0.0000
 303.0   75.0       0.0000       0.0000
 303.0   81.0       0.0000       0.0000
 303.0   87.0       0.0000       0.0000
 309.0  -87.0     131.9977       8.6903
 309.0  -81.0     131.5823       8.7023
 309.0  -75.0     129.1000       7.9617
 309.0  -69.0     120.6950       8.7837
 309.0  -63.0     110.4534       7.5311
 309.0  -57.0     104.6157      10.3695
 309.0  -51.0     105.5554       9.7825
 309.0  -45.0     108.2383       9.3555
 309.0  -39.0     110.3107       8.6099
 309.0  -33.0       0.0000       0.0000
 309.0  -27.0     111.6905       9.9106
 309.0  -21.0       0.0000       0.0000
 309.0  -15.0       0.0000       0.0000
 309.0   -9.0       0.0000       0.0000
 309.0   -3.0     132.9140      13.8598
 309.0    3.0       0.0000       0.0000
 309.0    9.0     127.4183      13.4014
 309.0   15.0     132.3379      11.6369
 309.0   21.0     144.5414      10.3920
 309.0   27.0     141.5663       9.9529
 309.0   33.0     135.7491       9.3147
 309.0   39.0     134.2772       9.3761
 309.0   45.0     136.7288      11.6105
 309.0   51.0       0.0000       0.0000
 309.0   57.0       0.0000       0.0000
 309.0   63.0       0.0000       0.0000
 309.0   69.0       0.0000       0.0000
 309.0   75.0       0.0000       0.0000
 309.0   81.0       0.0000       0.0000
 309.0   87.0       0.0000       0.0000
 315.0  -87.0     131.9120       9.0101
 315.0  -81.0     132.2134       8.7536
 315.0  -75.0     129.9786       8.0551
 315.0  -69.0     121.6959       8.3260
 315.0  -63.0     114.5342      10.9119
 315.0  -57.0     108.2117      12.4244
 315.0  -51.0     108.8456       9.7464
 315.0  -45.0     110.9878       9.8143
 315.0  -39.0       0.0000       0.0000
 315.0  -33.0       0.0000       0.0000
 315.0  -27.0       0.0000       0.0000
 315.0  -21.0       0.0000       0.0000
 315.0  -15.0       0.0000       0.0000
 315.0   -9.0       0.0000       0.0000
 315.0   -3.0       0.0000       0.0000
 315.0    3.0     130.1945      11.2841
 315.0    9.0       0.0000       0.0000
 315.0   15.0       0.0000       0.0000
 315.0   21.0       0.0000       0.0000
 315.0   27.0     144.5517      10.1863
 315.0   33.0     140.0309      10.0920
 315.0   39.0     137.8451      10.5202
 315.0   45.0       0.0000       0.0000
 315.0   51.0       0.0000       0.0000
 315.0   57.0       0.0000       0.0000
 315.0   63.0       0.0000       0.0000
 315.0   69.0       0.0000       0.0000
 315.0   75.0       0.0000       0.0000
 315.0   81.0       0.0000       0.0000
 315.0   87.0       0.0000       0.0000
 321.0  -87.0     130.2176       9.9074
 321.0  -81.0     133.2261       8.7913
 321.0  -75.0     130.3351       8.5683
 321.0  -69.0     124.4404       7.7897
 321.0  -63.0     116.7369       8.7088
 321.0  -57.0     116.0486      11.6876
 321.0  -51.0     118.3348      14.9041
 321.0  -45.0       0.0000       0.0000
 321.0  -39.0       0.0000       0.0000
 321.0  -33.0       0.0000       0.0000
 321.0  -27.0       0.0000       0.0000
 321.0  -21.0       0.0000       0.0000
 321.0  -15.0       0.0000       0.0000
 321.0   -9.0       0.0000       0.0000
 321.0   -3.0     138.1728      14.4728
 321.0    3.0       0.0000       0.0000
 321.0    9.0       0.0000       0.0000
 321.0   15.0       0.0000       0.0000
 321.0   21.0       0.0000       0.0000
 321.0   27.0       0.0000       0.0000
 321.0   33.0     145.9387      10.7583
 321.0   39.0       0.0000       0.0000
 321.0   45.0       0.0000       0.0000
 321.0   51.0       0.0000       0.0000
 321.0   57.0       0.0000       0.0000
 321.0   63.0       0.0000       0.0000
 321.0   69.0       0.0000       0.0000
 321.0   75.0       0.0000       0.0000
 321.0   81.0       0.0000       0.0000
 321.0   87.0       0.0000       0.0000
 327.0  -87.0     129.9508      11.0001
 327.0  -81.0     131.6304       9.6241
 327.0  -75.0     129.4912       9.3646
 327.0  -69.0     126.1043       7.3964
 327.0  -63.0     116.8609       7.4465
 327.0  -57.0     118.0303      11.2807
 327.0  -51.0       0.0000       0.0000
 327.0  -45.0       0.0000       0.0000
 327.0  -39.0       0.0000       0.0000
 327.0  -33.0       0.0000       0.0000
 327.0  -27.0       0.0000       0.0000
 327.0  -21.0       0.0000       0.0000
 327.0  -15.0       0.0000       0.0000
 327.0   -9.0       0.0000       0.0000
 327.0   -3.0       0.0000       0.0000
 327.0    3.0       0.0000       0.0000
 327.0    9.0       0.0000       0.0000
 327.0   15.0     157.1299      14.2728
 327.0   21.0       0.0000       0.0000
 327.0   27.0       0.0000       0.0000
 327.0   33.0       0.0000       0.0000
 327.0   39.0       0.0000       0.0000
 327.0   45.0       0.0000       0.0000
 327.0   51.0       0.0000       0.0000
 327.0   57.0       0.0000       0.0000
 327.0   63.0       0.0000       0.0000
 327.0   69.0       0.0000       0.0000
 327.0   75.0       0.0000       0.0000
 327.0   81.0       0.0000       0.0000
 327.0   87.0       0.0000       0.0000
 333.0  -87.0     131.1089      10.9697
 333.0  -81.0     131.4547      12.6341
 333.0  -75.0     130.5299       9.4781
 333.0  -69.0     127.2072       9.0942
 333.0  -63.0     120.0322       9.2146
 333.0  -57.0     117.4645       8.6587
 333.0  -51.0       0.0000       0.0000
 333.0  -45.0       0.0000       0.0000
 333.0  -39.0       0.0000       0.0000
 333.0  -33.0       0.0000       0.0000
 333.0  -27.0       0.0000       0.0000
 333.0  -21.0       0.0000       0.0000
 333.0  -15.0       0.0000       0.0000
 333.0   -9.0       0.0000       0.0000
 333.0   -3.0       0.0000       0.0000
 333.0    3.0     153.7231      13.5129
 333.0    9.0       0.0000       0.0000
 333.0   15.0       0.0000       0.0000
 333.0   21.0       0.0000       0.0000
 333.0   27.0       0.0000       0.0000
 333.0   33.0       0.0000       0.0000
 333.0   39.0       0.0000       0.0000
 333.0   45.0       0.0000       0.0000
 333.0   51.0       0.0000       0.0000
 333.0   57.0       0.0000       0.0000
 333.0   63.0       0.0000       0.0000
 333.0   69.0       0.0000       0.0000
 333.0   75.0       0.0000       0.0000
 333.0   81.0       0.0000       0.0000
 333.0   87.0       0.0000       0.0000
 339.0  -87.0     132.2814      10.9092
 339.0  -81.0     136.0664      10.6687
 339.0  -75.0     132.0240       9.6022
 339.0  -69.0     128.6152       9.3141
 339.0  -63.0     123.9892      10.5832
 339.0  -57.0     119.7602       8.7456
 339.0  -51.0       0.0000       0.0000
 339.0  -45.0       0.0000       0.0000
 339.0  -39.0       0.0000       0.0000
 339.0  -33.0       0.0000       0.0000
 339.0  -27.0       0.0000       0.0000
 339.0  -21.0     134.2627      39.5630
 339.0  -15.0       0.0000       0.0000
 339.0   -9.0       0.0000       0.0000
 339.0   -3.0       0.0000       0.0000
 339.0    3.0     160.4268      13.7025
 339.0    9.0       0.0000       0.0000
 339.0   15.0       0.0000       0.0000
 339.0   21.0       0.0000       0.0000
 339.0   27.0       0.0000       0.0000
 339.0   33.0       0.0000       0.0000
 339.0   39.0       0.0000       0.0000
 339.0   45.0       0.0000       0.0000
 339.0   51.0       0.0000       0.0000
 339.0   57.0       0.0000       0.0000
 339.0   63.0       0.0000       0.0000
 339.0   69.0       0.0000       0.0000
 339.0   75.0       0.0000       0.0000
 339.0   81.0       0.0000       0.0000
 339.0   87.0       0.0000       0.0000
 345.0  -87.0     132.7479      10.9438
 345.0  -81.0     133.6341      12.7428
 345.0  -75.0       0.0000       0.0000
 345.0  -69.0       0.0000       0.0000
 345.0  -63.0     128.5466      10.8896
 345.0  -57.0     122.7787       8.9004
 345.0  -51.0     130.2514      11.8764
 345.0  -45.0     134.8212      17.5023
 345.0  -39.0       0.0000       0.0000
 345.0  -33.0       0.0000       0.0000
 345.0  -27.0     191.9325      14.2530
 345.0  -21.0     166.4859      23.7311
 345.0  -15.0     178.7354      15.2980
 345.0   -9.0       0.0000       0.0000
 345.0   -3.0       0.0000       0.0000
 345.0    3.0       0.0000       0.0000
 345.0    9.0       0.0000       0.0000
 345.0   15.0       0.0000       0.0000
 345.0   21.0       0.0000       0.0000
 345.0   27.0       0.0000       0.0000
 345.0   33.0       0.0000       0.0000
 345.0   39.0       0.0000       0.0000
 345.0   45.0       0.0000       0.0000
 345.0   51.0       0.0000       0.0000
 345.0   57.0       0.0000       0.0000
 345.0   63.0       0.0000       0.0000
 345.0   69.0       0.0000       0.0000
 345.0   75.0       0.0000       0.0000
 345.0   81.0       0.0000       0.0000
 345.0   87.0       0.0000       0.0000
 351.0  -87.0       0.0000       0.0000
 351.0  -81.0     133.9897      12.8415
 351.0  -75.0     135.1527       9.8822
 351.0  -69.0       0.0000       0.0000
 351.0  -63.0     136.0527      12.0604
 351.0  -57.0     129.6645       8.7780
 351.0  -51.0     132.0595      11.8977
 351.0  -45.0       0.0000       0.0000
 351.0  -39.0       0.0000       0.0000
 351.0  -33.0       0.0000       0.0000
 351.0  -27.0       0.0000       0.0000
 351.0  -21.0       0.0000       0.0000
 351.0  -15.0       0.0000       0.0000
 351.0   -9.0       0.0000       0.0000
 351.0   -3.0       0.0000       0.0000
 351.0    3.0       0.0000       0.0000
 351.0    9.0       0.0000       0.0000
 351.0   15.0       0.0000       0.0000
 351.0   21.0       0.0000       0.0000
 351.0   27.0       0.0000       0.0000
 351.0   33.0       0.0000       0.0000
 351.0   39.0       0.0000       0.0000
 351.0   45.0       0.0000       0.0000
 351.0   51.0       0.0000       0.0000
 351.0   57.0       0.0000       0.0000
 351.0   63.0       0.0000       0.0000
 351.0   69.0       0.0000       0.0000
 351.0   75.0       0.0000       0.0000
 351.0   81.0       0.0000       0.0000
 351.0   87.0       0.0000       0.0000
 357.0  -87.0       0.0000       0.0000
 357.0  -81.0       0.0000       0.0000
 357.0  -75.0       0.0000       0.0000
 357.0  -69.0       0.0000       0.0000
 357.0  -63.0       0.0000       0.0000
 357.0  -57.0       0.0000       0.0000
 357.0  -51.0       0.0000       0.0000
 357.0  -45.0       0.0000       0.0000
 357.0  -39.0       0.0000       0.0000
 357.0  -33.0       0.0000       0.0000
 357.0  -27.0       0.0000       0.0000
 357.0  -21.0       0.0000       0.0000
 357.0  -15.0       0.0000       0.0000
 357.0   -9.0       0.0000       0.0000
 357.0   -3.0       0.0000       0.0000
 357.0    3.0       0.0000       0.0000
 357.0    9.0       0.0000       0.0000
 357.0   15.0       0.0000       0.0000
 357.0   21.0       0.0000       0.0000
 357.0   27.0       0.0000       0.0000
 357.0   33.0       0.0000       0.0000
 357.0   39.0       0.0000       0.0000
 357.0   45.0       0.0000       0.0000
 357.0   51.0       0.0000       0.0000
 357.0   57.0       0.0000       0.0000
 357.0   63.0       0.0000       0.0000
 357.0   69.0       0.0000       0.0000
 357.0   75.0       0.0000       0.0000
 357.0   81.0       0.0000       0.0000
 357.0   87.0       0.0000       0.0000
